# Supplementary material for: SRSF3 maintains transcriptome integrity in oocytes by regulation of alternative splicing and transposable elements
Source: Cell Discov. 2018 Jun 19;4:33. doi: 10.1038/s41421-018-0032-3 (PMC6006335; doi:10.1038/s41421-018-0032-3)
Supplement: Supplementary file 2 — Supplementary Table S1 [file 41421_2018_32_MOESM2_ESM.xlsx]

## Sheet: Table supplement 1
Name	Sequence (5' to 3')	Modification
ASO to create Exon Skipping
Scramble ASO	CGGUGUGUGUAUCAUUCUCUAGUGU	All bases are RNA to be synthesized with 2'-O-methyl modification with phophorothioate backbones
Brd8_exon 11 ASO	GUG AAG GAA GGA AGA GGA GUG GUG AAC UGU GUG
Pdlim7_exon 5 ASO	CUU GGU GCA AAA GUG UAC CUC GGG GG
Npm2_exon2 ASO	UGU UGU GGG GAA AGA UUA UGU CUG UGG UG
Npm2_exon 3 ASO	AAA GGU GCA AGU CUG CUU UUC CUG AUU GAG UU
B2 Gapmers
B2 gapmer 1	UUC (dA)(dA)(dA) (dT)(dC)(dC) (dC)(dA)(dG) (dC)(dA)(dA) (dC)(dC)(dA) (dC)(dA)(dT) (dG)(dG)(dT) (dG)(dG)(dC) (dT)(dC)(dA) (dC)(dA )ACC	DNA bases are denoted with (d), otherwise they are RNA bases. All DNA bases are to be synthesised without modification and are linked by phophorothioate backbones. All RNA bases are to be synthesized with 2'-O-methyl modification with phophorothioate backbones
B2 gapmer 2	AGU (dT)(dC)(dA) (dA)(dA)(dT) (dC)(dC)(dC) (dA)(dG)(dC) (dA)(dA)(dC) (dC)(dA)(dC) (dA)(dT)(dG) (dG)(dT)(dG) GCU
B2 gapmer 3	GAG (dT)(dT)(dC) (dA)(dA)(dA) (dT)(dC)(dC) (dC)(dA)(dG) (dC)(dA)(dA) (dC)(dC)(dA) (dC) AUG
B2 gapmer 4	AGC (dA)(dA)(dC) (dC)(dA)(dC) (dA)(dT)(dG) (dG)(dT)(dG) (dG)(dC)(dT) (dC)(dA)(dC) (dA) ACC
RT-PCR primers for AS events
Npm2_E1E4_F	AGAGGTGGAACCCATGACTG
Npm2_E1E4_R	GGCCTTCAGCGTAGCAATAG
Brd8_E10E12-F	CATGGTGGGGAGATACAGCC
Brd8_E10E12-R	ACAGCTTCCAGGGGTACACA
Pdlim7_E3E6_F	TATTGACGGTGAGAACGCGG
Pdlim7_E3E6_R	TGAACTCTGTGCCCGTGAG
Q-PCR primers
Gapdh_F	CCCCAACACTGAGCATCTCC
Gapdh_R	ATTATGGGGGTCTGGGATGG
Oct4_F	TCCCTACAGCAGATCACTCAC
Oct4_R	CGCCGGTTACAGAACCATAC
Srsf3_F	CCTCTTGGGGTCGTCGTC
Srsf3_R	GCTTCTCCTTCTTGGGGATCT
Cdx2_F	GACTTCCTGTCCCTTCCCTCGTCT
Cdx2_R	CCTCCCGACTTCCCTTCACCATAC
B2 SINE_F	GAGATGGCTCAGTGGTTAAG
B2 SINE_R	CTGTCTTCAGACACTCCAG
