# Supplementary material for: SRSF3 maintains transcriptome integrity in oocytes by regulation of alternative splicing and transposable elements
Source: Cell Discov. 2018 Jun 19;4:33. doi: 10.1038/s41421-018-0032-3 (PMC6006335; doi:10.1038/s41421-018-0032-3)
Supplement: Supplementary file 3 — Supplementary Table S2 [file 41421_2018_32_MOESM3_ESM.xlsx]

## Sheet: Table S2_List of genes with dif
ensembl_gene_id	mgi_symbol	description	log2FoldChange	pvalue	padj	IndexN701_N501_M	IndexN701_N502_M	IndexN701_N507_M	IndexN701_N508_M	IndexN702_N503_M	IndexN702_N504_M	IndexN702_N506_M	IndexN702_N507_M	IndexN702_N508_M	IndexN703_N501_M	IndexN703_N502_C	IndexN703_N505_C	IndexN703_N506_C	IndexN703_N508_C	IndexN704_N501_C	IndexN704_N503_C	IndexN704_N504_C	IndexN704_N505_C
ENSMUSG00000000056	Narf	nuclear prelamin A recognition factor [Source:MGI Symbol;Acc:MGI:1914858]	1.55902	8.79351e-09	1.19835e-07	9.56181	8.17208	8.949	8.5645	8.32504	7.98066	8.39741	8.40437	8.24532	7.63501	7.279	7.39556	7.68285	7.23799	7.31664	7.57031	7.70642	7.0493
ENSMUSG00000000126	Wnt9a	wingless-type MMTV integration site family, member 9A [Source:MGI Symbol;Acc:MGI:2446084]	5.0439	1.2789e-14	5.60332e-13	10.1139	6.98384	9.61805	6.83355	8.34745	7.62402	7.46651	7.41216	7.84256	7.21895	3.79205	3.51875	3.81821	5.06383	3.63364	3.43949	4.7735	3.69767
ENSMUSG00000000148	Brat1	BRCA1-associated ATM activator 1 [Source:MGI Symbol;Acc:MGI:1891679]	2.29762	6.49907e-05	0.000358487	3.32866	3.0337	3.25267	3.83892	2.82221	3.84324	3.1324	3.2013	3.95635	3.15831	2.9437	2.75879	2.88723	2.65164	2.84552	3.0807	2.65904	2.75179
ENSMUSG00000000184	Ccnd2	cyclin D2 [Source:MGI Symbol;Acc:MGI:88314]	1.60448	0.000432191	0.0018756	8.75526	10.3741	7.69379	9.72734	8.99436	9.61918	6.42755	8.96035	9.50855	9.37514	7.78768	7.97093	8.75264	7.40849	8.29388	7.66589	7.28447	8.20089
ENSMUSG00000000202	Btbd17	BTB (POZ) domain containing 17 [Source:MGI Symbol;Acc:MGI:1919264]	2.73251	1.65663e-08	2.12089e-07	5.52894	6.04816	6.11512	6.44062	5.77841	5.44288	5.27345	3.99048	6.25887	4.27	4.3774	4.348	4.02705	4.35477	3.55073	4.15267	4.35651	4.4285
ENSMUSG00000000247	Lhx2	LIM homeobox protein 2 [Source:MGI Symbol;Acc:MGI:96785]	-3.07712	8.81861e-12	2.24609e-10	3.43462	3.89295	3.90504	3.62898	3.40016	3.72133	4.21191	3.739	4.09668	3.84573	5.7877	4.50567	5.2579	4.97077	4.58403	4.92061	5.53338	5.46626
ENSMUSG00000000303	Cdh1	cadherin 1 [Source:MGI Symbol;Acc:MGI:88354]	1.1489	1.27738e-14	5.60332e-13	10.6504	10.0389	10.7017	10.2313	10.5059	10.4052	10.1547	10.3429	10.146	9.87993	9.4802	9.34719	9.33002	9.2934	9.4993	9.69968	9.60202	9.55303
ENSMUSG00000000365	Rnf17	ring finger protein 17 [Source:MGI Symbol;Acc:MGI:1353419]	-1.14612	1.68243e-07	1.70379e-06	9.5883	9.67906	9.35019	9.6109	9.32244	9.86387	9.96631	10.2367	9.39554	10.4472	10.1599	10.4887	10.418	10.9575	10.5271	10.746	11.1299	10.6757
ENSMUSG00000000384	Tbrg4	transforming growth factor beta regulated gene 4 [Source:MGI Symbol;Acc:MGI:1100868]	1.28554	9.88687e-07	8.4576e-06	7.43447	6.61944	7.36725	7.33793	7.3891	6.59045	6.68453	6.43104	7.40708	7.02419	6.53598	6.42746	6.31042	5.54956	6.35017	6.15956	6.26665	6.30653
ENSMUSG00000000402	Egfl6	EGF-like-domain, multiple 6 [Source:MGI Symbol;Acc:MGI:1858599]	-1.37223	6.81189e-12	1.78057e-10	6.86871	7.59795	7.47227	7.36482	7.48934	7.93595	8.11457	7.63161	7.34265	7.62563	8.42797	8.51772	8.46528	8.83319	8.23944	8.49544	8.63969	8.78258
ENSMUSG00000000489	Pdgfb	platelet derived growth factor, B polypeptide [Source:MGI Symbol;Acc:MGI:97528]	2.02047	1.24309e-07	1.30013e-06	8.14305	7.68503	7.88991	8.50075	8.41609	6.87424	7.16799	7.3637	8.17241	6.9432	6.97272	6.14406	7.15561	5.81658	5.40932	5.7938	6.80851	5.67904
ENSMUSG00000000531	Grasp	GRP1 (general receptor for phosphoinositides 1)-associated scaffold protein [Source:MGI Symbol;Acc:MGI:1860303]	2.20299	1.17432e-10	2.39566e-09	6.33701	5.40104	6.64552	6.57332	5.97164	5.79075	5.032	5.99492	6.09336	5.41153	4.56175	4.80759	4.56688	4.79954	4.62453	5.2511	4.98576	4.83822
ENSMUSG00000000581	C1d	C1D nuclear receptor co-repressor [Source:MGI Symbol;Acc:MGI:1927354]	1.93315	3.14224e-09	4.71531e-08	8.14301	8.96223	8.2466	8.19287	7.94719	8.44482	7.91226	7.01036	7.96216	6.36175	6.72367	6.79534	6.31502	6.75036	7.00699	7.08364	6.17933	6.5994
ENSMUSG00000000594	Gm2a	GM2 ganglioside activator protein [Source:MGI Symbol;Acc:MGI:95762]	1.17211	0.00258216	0.00878309	4.56637	5.22198	5.43976	4.89035	5.31852	5.44139	5.22535	5.36531	4.03424	5.14779	4.44981	4.5007	4.17586	4.82539	4.3544	4.98757	4.67592	4.4681
ENSMUSG00000000711	Rab5b	RAB5B, member RAS oncogene family [Source:MGI Symbol;Acc:MGI:105938]	1.47988	5.56356e-06	4.0539e-05	8.0171	6.96464	7.44929	7.49726	7.51632	6.90608	5.87307	6.61001	7.76214	6.41797	6.37083	6.06539	6.04987	6.1211	6.16091	6.53871	6.57522	6.22199
ENSMUSG00000000738	Spg7	spastic paraplegia 7 homolog (human) [Source:MGI Symbol;Acc:MGI:2385906]	1.74065	1.78854e-06	1.44381e-05	5.6772	4.65403	5.70325	4.76541	5.63851	5.12273	5.42827	5.16025	5.1655	5.28829	4.62779	4.57344	4.2493	3.98611	4.99161	4.20804	4.45425	4.53874
ENSMUSG00000000826	Dnajc5	DnaJ (Hsp40) homolog, subfamily C, member 5 [Source:MGI Symbol;Acc:MGI:892995]	1.63518	2.56697e-19	2.74763e-17	8.53424	8.78814	8.83554	8.96444	9.00698	8.09459	8.64344	8.52639	9.11545	8.18372	7.3947	7.57091	7.65563	7.61451	7.62134	7.52968	7.33427	7.68263
ENSMUSG00000000838	Fmr1	fragile X mental retardation syndrome 1 [Source:MGI Symbol;Acc:MGI:95564]	2.22346	2.09904e-11	4.93041e-10	9.05282	8.77634	8.85205	8.2268	8.61472	8.31774	8.53324	7.96131	7.38607	6.80791	6.00354	6.6936	6.47044	6.87977	6.50526	7.32976	7.27345	6.66185
ENSMUSG00000000915	Hip1r	huntingtin interacting protein 1 related [Source:MGI Symbol;Acc:MGI:1352504]	-1.16777	6.7843e-08	7.51875e-07	6.03922	6.88323	6.81763	6.19294	6.54828	6.43275	6.22175	6.83141	6.81195	7.10267	7.60201	7.20529	7.45975	7.36707	7.52308	7.19618	7.408	7.39992
ENSMUSG00000000958	Slc7a7	solute carrier family 7 (cationic amino acid transporter, y+ system), member 7 [Source:MGI Symbol;Acc:MGI:1337120]	-1.55333	0.000542775	0.00229027	4.57294	3.94189	4.34589	4.59116	4.8609	5.062	4.50109	3.78029	4.65222	4.82889	5.71319	5.24462	4.44591	5.86907	5.14573	5.57558	5.38471	5.03137
ENSMUSG00000000982	Ccl3	chemokine (C-C motif) ligand 3 [Source:MGI Symbol;Acc:MGI:98260]	-3.03968	3.69367e-09	5.4748e-08	3.06937	3.43444	3.07328	3.15447	3.05208	3.5257	3.05935	3.05482	3.30248	3.55028	4.06622	4.23142	4.18243	4.47745	4.00513	4.31793	4.22807	3.96355
ENSMUSG00000001034	Mapk7	mitogen-activated protein kinase 7 [Source:MGI Symbol;Acc:MGI:1346347]	1.95616	6.39383e-06	4.58593e-05	6.72621	6.80207	7.23835	7.08654	7.19849	5.22311	6.44105	6.24075	8.00981	5.26618	6.08519	6.06829	5.45246	4.91505	4.83031	5.60407	5.72698	5.222
ENSMUSG00000001052	Sec24b	Sec24 related gene family, member B (S. cerevisiae) [Source:MGI Symbol;Acc:MGI:2139764]	-1.31552	3.79076e-06	2.85057e-05	6.75791	6.25305	6.27791	5.17903	6.0036	6.56641	6.87056	6.19986	6.10326	6.67073	7.2602	7.20868	7.35925	6.89714	7.03188	7.03134	7.51967	7.46449
ENSMUSG00000001120	Pcbp3	poly(rC) binding protein 3 [Source:MGI Symbol;Acc:MGI:1890470]	-1.02247	0.000200868	0.000957465	6.38485	8.09235	7.51805	7.52471	8.34671	7.58057	6.90811	7.34432	7.91446	7.88553	8.64968	8.47312	8.47591	8.19288	8.48684	8.19731	8.34627	8.36215
ENSMUSG00000001134	Uxt	ubiquitously expressed transcript [Source:MGI Symbol;Acc:MGI:1277988]	-1.02181	2.76068e-08	3.35648e-07	8.06445	8.06411	8.56028	8.27899	8.6004	8.84844	8.88845	8.00792	8.54435	8.71551	9.13394	9.35152	9.11844	9.36743	9.44182	9.0035	9.06182	9.41888
ENSMUSG00000001168	Oas1h	2'-5' oligoadenylate synthetase 1H [Source:MGI Symbol;Acc:MGI:2180853]	-1.30525	4.61801e-11	1.01692e-09	12.8735	12.6543	12.3073	12.1734	11.8099	12.5393	12.642	12.6916	12.33	13.3225	13.6129	13.7267	13.5647	13.7053	13.6458	13.5176	13.5005	13.518
ENSMUSG00000001270	Ckb	creatine kinase, brain [Source:MGI Symbol;Acc:MGI:88407]	1.94414	9.09201e-15	4.15578e-13	13.2495	12.6958	13.4902	13.3482	13.0564	12.6476	12.6953	11.7963	13.2554	12.2855	11.8147	11.5584	11.7244	10.8403	11.4244	11.2918	10.9903	11.6632
ENSMUSG00000001376	Ccdc132	coiled-coil domain containing 132 [Source:MGI Symbol;Acc:MGI:1920538]	-1.64286	7.50104e-11	1.58177e-09	8.03313	8.34365	7.99079	8.52387	8.76913	8.34823	9.00909	9.48372	9.20279	9.20927	9.9443	9.947	10.1569	9.87218	9.91165	10.3201	10.2427	9.82206
ENSMUSG00000001420	Tmem79	transmembrane protein 79 [Source:MGI Symbol;Acc:MGI:1919163]	2.51419	6.54392e-09	9.15391e-08	4.84109	4.50689	4.35514	4.59789	4.24289	4.29043	4.03932	4.29472	4.45644	4.41504	3.49271	3.5448	3.2646	3.44671	3.78311	3.30738	3.72661	3.83686
ENSMUSG00000001445	Mrpl10	mitochondrial ribosomal protein L10 [Source:MGI Symbol;Acc:MGI:1333801]	1.02439	4.22424e-08	4.91675e-07	9.82162	9.2482	9.69396	9.9664	9.94551	9.2966	9.29421	9.40177	9.84206	9.12759	9.08138	8.91384	9.07504	8.54087	8.958	8.74593	8.43009	8.90235
ENSMUSG00000001508	Sgca	sarcoglycan, alpha (dystrophin-associated glycoprotein) [Source:MGI Symbol;Acc:MGI:894698]	1.60463	1.22136e-06	1.02764e-05	5.73545	6.53477	6.1132	5.7607	6.529	6.36369	5.24086	5.74567	6.65096	5.48895	5.40202	5.49588	5.46638	5.05107	5.16188	5.08745	4.71845	5.11549
ENSMUSG00000001521	Tulp3	tubby-like protein 3 [Source:MGI Symbol;Acc:MGI:1329045]	-1.82896	1.17973e-08	1.56238e-07	6.27421	7.04357	6.21934	5.64934	6.75735	6.54747	6.94327	5.92095	6.43329	7.75563	7.84077	7.98973	8.26288	8.09356	7.92807	8.08003	7.89591	7.90241
ENSMUSG00000001542	Ell2	elongation factor RNA polymerase II 2 [Source:MGI Symbol;Acc:MGI:2183438]	1.29523	1.47549e-05	9.69447e-05	7.32648	7.79959	7.79319	7.28333	7.048	6.71932	7.57983	7.1852	7.79002	6.41129	5.94028	7.05855	6.57204	5.91766	6.38826	6.52929	6.22628	6.88081
ENSMUSG00000001630	Stk38l	serine/threonine kinase 38 like [Source:MGI Symbol;Acc:MGI:1922250]	1.65236	3.49806e-18	3.06524e-16	11.3122	11.0626	10.9319	11.4789	10.5554	10.6491	10.8961	10.3908	10.7593	10.3954	9.62687	9.33257	9.98593	9.77279	9.64208	9.68415	9.60093	9.52266
ENSMUSG00000001739	Cldn15	claudin 15 [Source:MGI Symbol;Acc:MGI:1913103]	-2.99283	2.95969e-12	8.27342e-11	5.99313	5.55343	6.34865	5.4108	6.04862	5.65495	4.40726	5.72377	4.67914	5.3415	7.31478	8.56924	7.75225	8.42581	8.14108	7.54576	5.88866	6.88319
ENSMUSG00000001751	Naglu	alpha-N-acetylglucosaminidase (Sanfilippo disease IIIB) [Source:MGI Symbol;Acc:MGI:1351641]	2.23562	2.31295e-08	2.85523e-07	5.85765	5.50488	5.53512	4.83766	5.44044	5.00803	3.87093	4.97688	5.88073	5.26537	4.44836	4.45463	4.27219	4.2311	4.26648	4.17565	3.96997	4.28994
ENSMUSG00000001773	Folh1	folate hydrolase 1 [Source:MGI Symbol;Acc:MGI:1858193]	-3.26273	1.027e-05	7.00065e-05	1.61253	1.63292	1.61354	1.61165	1.6081	1.60791	1.60995	1.60879	1.68661	1.61448	2.06185	2.34985	1.90904	1.59747	1.76063	2.34028	2.01026	1.9327
ENSMUSG00000001785	Pwp1	PWP1 homolog (S. cerevisiae) [Source:MGI Symbol;Acc:MGI:1914735]	2.23548	1.24708e-10	2.53189e-09	8.53028	8.02003	8.8692	8.28517	7.58963	7.294	7.32607	6.50332	7.88947	6.56922	6.39103	6.55441	6.38265	6.56246	6.26311	6.42641	5.82343	6.12216
ENSMUSG00000001786	Fbxo7	F-box protein 7 [Source:MGI Symbol;Acc:MGI:1917004]	-1.05161	1.34966e-08	1.76258e-07	8.33972	8.75187	8.16477	7.9416	8.07116	8.11186	7.53861	8.31901	7.87875	8.5674	9.00654	9.11493	9.05492	8.77923	9.0595	8.84541	8.9544	8.91336
ENSMUSG00000001901	Kcnh6	potassium voltage-gated channel, subfamily H (eag-related), member 6 [Source:MGI Symbol;Acc:MGI:2684139]	2.88674	0.000220948	0.00104202	2.50358	1.43368	1.40563	2.31506	1.93454	1.55658	1.39999	1.39814	2.11582	1.40707	1.3851	1.38613	1.38334	1.3791	1.38628	1.38278	1.38358	1.38494
ENSMUSG00000001942	Siae	sialic acid acetylesterase [Source:MGI Symbol;Acc:MGI:104803]	-1.15757	9.65105e-06	6.6376e-05	6.23468	6.96613	6.03996	6.56215	6.59861	5.86271	6.55369	6.86596	6.21654	7.10038	7.4943	7.44724	7.70603	7.32288	6.9684	7.38304	6.86087	7.19737
ENSMUSG00000002007	Srpk3	serine/arginine-rich protein specific kinase 3 [Source:MGI Symbol;Acc:MGI:1891338]	2.22874	9.82209e-05	0.000513481	5.89928	4.48052	4.95829	4.09281	6.11352	5.55495	3.40267	4.79688	5.86703	4.02896	3.92095	4.17991	3.42516	4.53787	3.45992	4.20358	4.0435	3.66409
ENSMUSG00000002014	Ssr4	signal sequence receptor, delta [Source:MGI Symbol;Acc:MGI:1099464]	1.0005	2.13231e-11	5.00161e-10	9.61246	9.84361	9.54765	10.0486	9.79208	9.8837	9.57535	10.2565	10.0646	9.80618	8.92829	9.29769	9.11942	9.27524	9.05755	9.19096	8.76302	9.2951
ENSMUSG00000002017	Fam98a	family with sequence similarity 98, member A [Source:MGI Symbol;Acc:MGI:1919972]	1.68218	7.4009e-10	1.25793e-08	9.91812	9.65641	10.0353	9.78854	8.58098	8.77351	9.14816	8.79777	9.53164	8.32073	8.22748	7.88553	8.09147	8.268	8.5569	8.07735	7.90803	7.96245
ENSMUSG00000002068	Ccne1	cyclin E1 [Source:MGI Symbol;Acc:MGI:88316]	2.75691	7.03707e-08	7.78868e-07	10.1949	9.01955	9.90916	9.62861	8.94905	8.01688	8.23814	5.61002	9.66135	6.57257	7.01727	6.55879	6.59926	6.94774	6.72928	7.09773	7.22477	6.87217
ENSMUSG00000002107	Celf2	CUGBP, Elav-like family member 2 [Source:MGI Symbol;Acc:MGI:1338822]	-1.6783	4.59997e-10	8.22354e-09	9.55164	9.92981	9.12868	8.55104	8.74853	9.36228	8.6677	9.5233	8.49374	9.76024	10.2591	10.5381	10.3143	10.3541	10.2383	11.1923	10.8837	10.3214
ENSMUSG00000002108	Nr1h3	nuclear receptor subfamily 1, group H, member 3 [Source:MGI Symbol;Acc:MGI:1352462]	-2.25128	0.000743767	0.00301953	3.37864	3.52057	3.38641	3.89038	3.67665	3.34211	3.35851	5.1087	3.29049	3.8791	5.15693	4.71083	5.06594	5.6453	5.04833	4.68482	5.49747	5.1587
ENSMUSG00000002147	Stat6	signal transducer and activator of transcription 6 [Source:MGI Symbol;Acc:MGI:103034]	1.56427	6.01135e-16	3.36636e-14	12.1721	11.6212	12.1059	12.0481	11.9942	11.4537	11.4445	11.0736	11.8984	11.3525	10.8736	10.7252	10.7233	10.3249	10.4492	10.4058	10.2838	10.7649
ENSMUSG00000002205	Vrk3	vaccinia related kinase 3 [Source:MGI Symbol;Acc:MGI:2182465]	2.44669	1.42167e-12	4.30884e-11	9.07645	7.82977	9.14675	9.16109	9.42894	8.95752	8.5337	7.71423	9.42261	6.83717	7.20931	6.97576	7.22193	6.88299	7.51306	6.84546	6.39317	6.83692
ENSMUSG00000002221	Paxip1	PAX interacting (with transcription-activation domain) protein 1 [Source:MGI Symbol;Acc:MGI:1890430]	-1.16898	0.000325991	0.00146393	6.33758	5.85477	6.10275	6.5162	5.45987	5.8633	5.62052	7.04927	5.2024	6.18064	7.02241	6.78283	6.78849	6.8823	6.79541	6.91068	7.17682	6.8135
ENSMUSG00000002379	Ndufa11	NADH dehydrogenase (ubiquinone) 1 alpha subcomplex 11 [Source:MGI Symbol;Acc:MGI:1917125]	1.11162	1.17358e-12	3.59557e-11	12.7034	12.1503	12.466	12.5998	12.4285	13.0681	12.5434	12.8108	12.2156	12.2568	11.6927	11.503	11.6509	11.8421	11.916	11.6946	11.4915	11.8797
ENSMUSG00000002396	Ocel1	occludin/ELL domain containing 1 [Source:MGI Symbol;Acc:MGI:1924340]	1.63307	2.72369e-05	0.000166293	5.60853	4.6613	5.99827	5.90356	5.75221	5.67317	6.30894	4.81791	6.17415	5.3295	5.19146	4.67259	5.02066	5.09497	4.8395	4.27035	4.35245	5.03479
ENSMUSG00000002409	Dyrk1b	dual-specificity tyrosine-(Y)-phosphorylation regulated kinase 1b [Source:MGI Symbol;Acc:MGI:1330302]	1.72596	0.000849629	0.00338172	4.18315	4.27369	4.97964	5.69976	5.21305	3.91527	4.15723	3.39214	5.3315	4.32772	3.71754	3.73627	3.84926	4.0088	4.24248	4.15496	3.91356	3.97674
ENSMUSG00000002428	Hltf	helicase-like transcription factor [Source:MGI Symbol;Acc:MGI:1196437]	-1.45201	3.96844e-09	5.86151e-08	5.83605	6.27719	5.84488	5.80306	5.82792	6.77368	6.20201	6.25991	5.98181	6.58871	7.18567	7.53489	7.04113	7.00311	7.07737	7.06022	7.18218	6.68601
ENSMUSG00000002458	Rgs19	regulator of G-protein signaling 19 [Source:MGI Symbol;Acc:MGI:1915153]	-2.07389	4.44599e-09	6.48753e-08	5.93082	4.8911	6.06083	5.37055	5.49	5.94522	4.90442	6.07497	5.17805	6.47613	7.01921	7.33274	7.22528	7.52829	6.99891	6.79596	7.30276	6.3072
ENSMUSG00000002486	Tchp	trichoplein, keratin filament binding [Source:MGI Symbol;Acc:MGI:1925082]	-1.09306	0.000360684	0.00159767	4.42609	4.46038	5.35706	4.75862	4.73217	5.19331	5.29643	4.91935	5.31245	5.16527	5.66382	5.74817	5.68394	5.6185	5.3725	5.19853	5.63538	5.61508
ENSMUSG00000002550	Uck1	uridine-cytidine kinase 1 [Source:MGI Symbol;Acc:MGI:98904]	2.29259	0.00184393	0.00659849	2.72206	4.07826	3.52863	2.71768	4.44568	4.06609	2.70909	4.21612	4.75737	3.75092	2.6608	2.79403	2.65497	2.6409	2.90832	2.76509	2.65577	3.51539
ENSMUSG00000002578	Ikzf4	IKAROS family zinc finger 4 [Source:MGI Symbol;Acc:MGI:1343139]	-2.65474	1.82173e-08	2.29747e-07	4.86758	6.6157	5.77212	4.97252	4.33691	6.30988	6.06296	5.73735	4.25069	6.43794	7.52787	7.59379	7.50527	8.21116	7.82307	7.6692	8.16872	7.33722
ENSMUSG00000002699	Lcp2	lymphocyte cytosolic protein 2 [Source:MGI Symbol;Acc:MGI:1321402]	-1.52803	0.000240134	0.00112063	6.3014	7.19309	6.56287	6.5017	6.55356	6.93251	6.11886	8.15551	6.16219	8.44398	8.03185	7.47368	7.93268	9.17552	8.47918	8.23789	8.65	8.20161
ENSMUSG00000002741	Ykt6	YKT6 homolog (S. Cerevisiae) [Source:MGI Symbol;Acc:MGI:1927550]	1.3769	2.37864e-05	0.0001473	6.32798	6.53916	6.62394	6.93187	5.63442	6.18435	6.72253	5.29105	6.55266	5.80182	5.42367	5.59283	5.71017	5.95809	5.52852	5.15386	5.60012	5.15836
ENSMUSG00000002763	Pex6	peroxisomal biogenesis factor 6 [Source:MGI Symbol;Acc:MGI:2385054]	2.20018	1.31035e-05	8.71777e-05	5.20929	5.10828	5.51068	4.54585	4.12095	4.4368	4.96356	3.4108	4.50576	3.56727	3.57065	3.94511	3.61904	3.86663	4.00633	3.53293	3.54607	3.8242
ENSMUSG00000002814	Top3a	topoisomerase (DNA) III alpha [Source:MGI Symbol;Acc:MGI:1197527]	-1.14722	9.11562e-05	0.000481009	6.83706	7.53955	6.19837	5.82607	6.69198	5.81972	6.59891	6.64555	6.91085	7.19153	7.62608	7.53486	7.6611	7.55615	7.56851	7.40516	7.21063	7.56476
ENSMUSG00000002825	Qtrt1	queuine tRNA-ribosyltransferase 1 [Source:MGI Symbol;Acc:MGI:1931441]	-2.04908	7.97749e-11	1.67389e-09	5.64378	7.30951	6.03521	6.54107	5.66298	6.48653	7.00737	6.40629	7.15221	7.10356	7.9843	8.0882	7.92855	8.41251	8.14548	7.75755	8.30154	8.26772
ENSMUSG00000002846	Timmdc1	translocase of inner mitochondrial membrane domain containing 1 [Source:MGI Symbol;Acc:MGI:1922139]	-1.20449	0.00122798	0.00465432	4.4107	5.05027	4.75856	4.81472	4.97786	4.10286	4.45142	4.87467	4.61781	5.23076	5.4024	5.69751	5.27065	4.70479	5.2186	5.16664	5.89546	5.09449
ENSMUSG00000002881	Nab1	Ngfi-A binding protein 1 [Source:MGI Symbol;Acc:MGI:107564]	-2.40411	1.56909e-14	6.8042e-13	5.94674	5.12693	5.4479	4.96074	5.50172	6.11133	5.90236	5.2739	5.40915	6.33126	6.87129	7.27878	7.05136	6.97704	7.23497	7.41754	7.88755	6.95958
ENSMUSG00000002996	Hbp1	high mobility group box transcription factor 1 [Source:MGI Symbol;Acc:MGI:894659]	2.01553	1.15249e-18	1.08283e-16	12.2034	12.0223	11.9678	12.0652	11.4093	11.1553	11.6305	11.2367	11.8409	10.4244	9.91194	10.0828	10.2112	10.1788	10.3017	10.1164	10.3736	10.1044
ENSMUSG00000003070	Efna2	ephrin A2 [Source:MGI Symbol;Acc:MGI:102707]	-1.71339	0.000752649	0.00304808	5.18853	4.04444	5.00422	4.52088	3.83133	3.91675	5.03669	4.39159	4.77163	5.57456	6.28648	5.71757	5.99036	5.74679	5.08976	5.4419	5.88719	5.6474
ENSMUSG00000003161	Sri	sorcin [Source:MGI Symbol;Acc:MGI:98419]	-1.30702	5.9607e-06	4.31036e-05	6.65694	7.37892	6.87956	6.42571	6.48137	7.81156	5.9111	6.87298	6.68407	7.18831	8.14011	7.76824	7.88489	7.56123	7.92405	7.8962	7.91923	7.68087
ENSMUSG00000003190	Bcl2l12	BCL2-like 12 (proline rich) [Source:MGI Symbol;Acc:MGI:1922986]	1.17701	3.31003e-07	3.13259e-06	6.5928	7.02172	6.86244	7.69088	7.34457	7.07382	7.4716	7.51552	7.28145	6.62935	6.21783	6.31096	6.46424	6.13978	6.58435	6.45626	6.67505	6.61906
ENSMUSG00000003206	Ebi3	Epstein-Barr virus induced gene 3 [Source:MGI Symbol;Acc:MGI:1354171]	1.47267	4.04952e-05	0.000236483	4.87158	5.74797	5.20566	6.00585	5.2467	5.64806	5.05142	6.45215	5.35891	5.39962	4.5164	5.19732	4.67679	4.90496	4.45959	4.84313	4.85533	5.05112
ENSMUSG00000003226	Ranbp2	RAN binding protein 2 [Source:MGI Symbol;Acc:MGI:894323]	-1.53331	1.62389e-06	1.32226e-05	6.79338	6.87583	7.20744	6.69237	5.79877	7.46504	7.56793	7.29827	6.52847	7.47476	7.6733	7.62234	8.02963	8.5711	7.93834	8.48815	8.82457	7.56586
ENSMUSG00000003227	Edar	ectodysplasin-A receptor [Source:MGI Symbol;Acc:MGI:1343498]	-1.85272	0.000598777	0.00249853	3.80149	4.28291	4.19122	4.61982	4.20635	4.25872	5.57899	4.97986	3.68972	5.30444	6.03196	5.71308	6.30207	5.63533	5.90692	5.84805	5.11298	5.25804
ENSMUSG00000003233	Dvl3	dishevelled 3, dsh homolog (Drosophila) [Source:MGI Symbol;Acc:MGI:108100]	-1.13518	9.62544e-06	6.62268e-05	6.12847	6.17588	5.38496	5.56295	5.72433	5.67257	6.41212	5.64117	5.93719	6.42219	6.75357	6.33724	6.74603	6.8697	6.70233	6.42249	6.772	6.46221
ENSMUSG00000003271	Sult2b1	sulfotransferase family, cytosolic, 2B, member 1 [Source:MGI Symbol;Acc:MGI:1926342]	1.55062	2.20617e-06	1.74594e-05	6.58798	5.4518	6.37698	6.72233	7.23021	6.90082	6.52291	7.45347	5.89755	6.75539	6.1882	5.8419	5.58377	5.68021	5.93999	5.25279	5.65888	5.63845
ENSMUSG00000003354	Ccdc65	coiled-coil domain containing 65 [Source:MGI Symbol;Acc:MGI:2146001]	-2.48307	8.07984e-06	5.65589e-05	3.66944	3.30399	3.90439	3.21409	3.19814	3.19728	3.56347	3.20129	3.36606	3.92581	4.64497	4.17519	4.67444	4.64754	4.16237	4.30728	4.25868	4.4146
ENSMUSG00000003360	Ddx23	DEAD (Asp-Glu-Ala-Asp) box polypeptide 23 [Source:MGI Symbol;Acc:MGI:1921601]	-2.199	1.66091e-08	2.12476e-07	6.21998	7.22853	6.04705	5.52194	5.38465	6.41259	5.78931	6.05072	5.0609	7.05804	7.20633	7.67958	7.53098	7.81268	7.43244	8.14309	8.65178	7.71293
ENSMUSG00000003378	Grik5	glutamate receptor, ionotropic, kainate 5 (gamma 2) [Source:MGI Symbol;Acc:MGI:95818]	-2.30087	0.000801854	0.00321274	1.59854	1.61678	1.59944	1.59776	1.65587	1.71152	1.78306	1.59522	1.63019	1.60027	2.1357	1.73854	1.83076	1.63819	2.20126	1.65334	2.0009	2.13221
ENSMUSG00000003418	St8sia6	ST8 alpha-N-acetyl-neuraminide alpha-2,8-sialyltransferase 6 [Source:MGI Symbol;Acc:MGI:2386797]	-1.52463	0.000188025	0.000905177	5.59968	5.38145	4.92795	4.6517	4.29966	5.33708	5.8123	5.92416	5.75395	5.59143	6.352	7.07388	6.26734	6.15915	6.61545	6.39925	5.26485	6.14786
ENSMUSG00000003546	Klc4	kinesin light chain 4 [Source:MGI Symbol;Acc:MGI:1922014]	1.21352	0.00049735	0.00211868	7.5079	6.18312	7.21757	6.95192	6.38981	6.50283	6.80511	5.56827	7.31344	5.89526	6.25758	5.85926	5.96372	5.59679	5.80142	5.66453	6.10204	6.51616
ENSMUSG00000003623	Crot	carnitine O-octanoyltransferase [Source:MGI Symbol;Acc:MGI:1921364]	-1.32329	1.21154e-07	1.27185e-06	6.64142	6.12297	6.37269	5.93447	6.00426	6.5876	6.06782	6.94188	6.46544	5.90159	7.17246	7.2673	6.98515	7.07364	7.17767	7.58572	7.51641	6.76454
ENSMUSG00000003746	Man1a	mannosidase 1, alpha [Source:MGI Symbol;Acc:MGI:104677]	-1.78342	1.25023e-05	8.37054e-05	4.84112	6.39772	5.71264	5.52559	7.03583	7.15163	6.46659	7.57094	6.2719	6.37181	7.72522	8.16762	7.56545	7.71332	7.75998	7.65515	8.13229	8.20378
ENSMUSG00000003778	Brd8	bromodomain containing 8 [Source:MGI Symbol;Acc:MGI:1925906]	1.1567	2.63709e-12	7.49555e-11	8.54289	9.22118	8.64721	8.94365	8.61996	8.16521	8.88345	8.68235	8.85117	8.48571	7.93367	7.79018	7.93585	8.20943	7.88027	7.81327	7.83784	7.83478
ENSMUSG00000003779	Kif20a	kinesin family member 20A [Source:MGI Symbol;Acc:MGI:1201682]	1.16248	1.63905e-12	4.89747e-11	10.4807	9.85825	10.1692	10.2944	9.9673	9.65484	10.1223	9.77911	10.3265	9.76282	9.37881	9.235	9.44299	9.14185	9.29931	8.97634	8.85036	9.26798
ENSMUSG00000003813	Rad23a	RAD23a homolog (S. cerevisiae) [Source:MGI Symbol;Acc:MGI:105126]	2.03346	2.68981e-10	5.04324e-09	6.53122	6.27837	5.6484	6.21777	5.73593	5.75602	5.79248	5.84215	5.74554	5.56844	4.87573	5.01146	4.94909	4.85718	4.54976	5.3827	4.64327	4.26877
ENSMUSG00000003872	Lin7b	lin-7 homolog B (C. elegans) [Source:MGI Symbol;Acc:MGI:1330858]	-1.54875	0.00194396	0.00689086	3.689	3.40262	3.57226	3.54884	3.61502	4.32765	3.46113	3.30662	3.61066	4.34315	4.59616	4.21439	4.36778	4.01148	4.52344	4.34685	4.35138	4.34569
ENSMUSG00000003923	Tfam	transcription factor A, mitochondrial [Source:MGI Symbol;Acc:MGI:107810]	1.61646	3.84084e-08	4.51202e-07	8.93194	8.47078	9.5658	9.2555	8.24005	7.73198	8.61919	7.71134	8.59909	7.68705	7.32609	7.51057	7.34996	7.32202	7.34913	7.5559	7.73327	7.57121
ENSMUSG00000003929	Zfp81	zinc finger protein 81 [Source:MGI Symbol;Acc:MGI:1890752]	1.22355	3.03582e-10	5.64195e-09	9.13422	9.03751	8.84428	8.96194	8.87841	9.40822	9.29098	8.43026	8.92489	8.62103	8.01271	7.80124	7.86639	8.00047	7.71095	8.42041	8.4081	8.35063
ENSMUSG00000004035	Gstm7	glutathione S-transferase, mu 7 [Source:MGI Symbol;Acc:MGI:1915562]	-2.67328	0.000464824	0.00199564	0.844005	0.85337	0.844462	0.84361	0.84202	0.898108	0.842847	0.84233	0.839237	0.844884	1.084	1.00869	1.22036	0.837336	1.00987	0.899155	1.06683	1.181
ENSMUSG00000004044	Ptrf	polymerase I and transcript release factor [Source:MGI Symbol;Acc:MGI:1277968]	1.71479	2.62948e-06	2.04459e-05	6.87497	7.14349	6.63883	6.62924	6.68902	6.83248	4.85687	6.39904	7.19347	6.13113	6.04113	5.20364	5.58687	5.2535	5.52468	5.63468	5.0475	6.03355
ENSMUSG00000004054	Map3k11	mitogen-activated protein kinase kinase kinase 11 [Source:MGI Symbol;Acc:MGI:1346880]	2.28099	1.12827e-13	4.08593e-12	9.14611	8.25485	9.41572	8.44954	8.08907	7.74703	8.00913	7.48997	8.68444	7.4087	6.90522	6.65552	6.85879	6.85558	6.72305	6.46529	7.13898	6.78479
ENSMUSG00000004151	Etv1	ets variant 1 [Source:MGI Symbol;Acc:MGI:99254]	-3.10293	1.35751e-10	2.74292e-09	6.15068	8.33624	5.32783	5.13187	6.63435	6.31867	6.22382	6.3639	6.56679	6.88113	9.07622	9.11083	9.1288	9.37909	9.4965	9.23769	9.45731	9.08341
ENSMUSG00000004221	Ikbkg	inhibitor of kappaB kinase gamma [Source:MGI Symbol;Acc:MGI:1338074]	3.29719	1.92877e-11	4.57493e-10	6.87658	6.87294	7.54748	6.98405	5.00635	5.54738	5.72412	4.78795	5.76001	5.23609	4.40634	4.11327	4.3775	4.373	3.53805	4.38817	4.73535	4.33004
ENSMUSG00000004266	Ptpn6	protein tyrosine phosphatase, non-receptor type 6 [Source:MGI Symbol;Acc:MGI:96055]	-1.60654	0.00103217	0.00399911	5.36401	6.19885	5.5169	4.25307	4.5772	5.26414	4.95921	4.0203	5.71255	5.33634	6.19911	6.35938	5.41702	6.94872	6.24311	6.25294	6.90549	5.39551
ENSMUSG00000004328	Hif3a	hypoxia inducible factor 3, alpha subunit [Source:MGI Symbol;Acc:MGI:1859778]	-2.0364	0.000111156	0.000573483	4.1227	3.60031	3.84014	3.48275	3.86303	4.71537	4.41776	3.46572	3.67468	3.77806	4.53716	4.70754	4.58897	5.12444	5.15572	4.61929	5.33492	5.0453
ENSMUSG00000004451	Ralb	v-ral simian leukemia viral oncogene homolog B (ras related) [Source:MGI Symbol;Acc:MGI:1927244]	2.00651	0.000371837	0.00164362	3.64234	4.91674	4.23226	4.49267	6.0463	5.67412	3.40659	5.44834	4.67298	5.39442	3.66236	4.03364	4.47999	4.04558	4.38762	3.66207	3.49013	3.8654
ENSMUSG00000004473	Clec11a	C-type lectin domain family 11, member a [Source:MGI Symbol;Acc:MGI:1298219]	2.10209	4.36533e-08	5.0705e-07	6.22982	6.08509	5.0167	6.0481	6.17906	5.85582	6.09761	6.5593	5.73162	5.93396	5.29375	4.89173	4.43798	3.9475	4.89664	4.8388	5.12967	4.93644
ENSMUSG00000004508	Gab2	growth factor receptor bound protein 2-associated protein 2 [Source:MGI Symbol;Acc:MGI:1333854]	-1.01043	7.24652e-05	0.000395078	7.16231	7.80232	6.66096	7.13143	6.51281	6.56184	6.47136	7.51174	7.22385	7.49464	7.74372	7.73675	7.81407	7.80916	8.06689	7.59381	7.89901	7.97511
ENSMUSG00000004698	Hdac9	histone deacetylase 9 [Source:MGI Symbol;Acc:MGI:1931221]	-1.614	0.000899876	0.00355271	4.48672	3.98918	4.27039	4.80725	5.20268	3.79544	4.3688	5.05602	4.17685	5.39107	5.11988	5.26015	5.33258	5.50342	5.33534	6.10497	5.68844	5.88333
ENSMUSG00000004814	Ccl24	chemokine (C-C motif) ligand 24 [Source:MGI Symbol;Acc:MGI:1928953]	-2.43339	0.00190124	0.00676352	0.409881	0.418464	0.410305	0.409515	0.408036	0.407957	0.408806	0.408325	0.405431	0.410697	0.482147	0.405312	0.404639	1.11967	0.524644	0.593754	0.601703	0.481494
ENSMUSG00000004885	Crabp2	cellular retinoic acid binding protein II [Source:MGI Symbol;Acc:MGI:88491]	1.50896	1.63019e-19	1.79745e-17	12.8929	12.7319	12.0859	12.8472	12.6411	13.2244	12.9659	12.7226	12.475	12.5241	11.7747	11.4788	11.7874	11.7824	11.4092	11.5346	11.7102	11.2725
ENSMUSG00000004951	Hspb1	heat shock protein 1 [Source:MGI Symbol;Acc:MGI:96240]	-1.14353	0.00220115	0.00765651	6.08788	6.5207	5.55684	6.89985	6.29881	6.01478	6.1463	5.16008	5.8204	6.58022	7.19878	7.09235	5.78276	7.15448	7.5844	6.21591	7.32017	6.28438
ENSMUSG00000005131	4930550C14Rik	RIKEN cDNA 4930550C14 gene [Source:MGI Symbol;Acc:MGI:1922561]	-1.37438	3.7224e-12	1.02697e-10	8.17878	7.88577	7.39981	7.57846	7.92247	7.40775	7.78953	7.0627	7.62375	8.13136	8.54038	8.9564	8.9262	8.61449	8.8311	8.70174	8.6437	8.512
ENSMUSG00000005142	Man2b1	mannosidase 2, alpha B1 [Source:MGI Symbol;Acc:MGI:107286]	1.36221	1.33134e-09	2.1406e-08	7.47262	7.49286	7.18615	7.74076	7.22518	7.54953	7.45208	8.1873	8.07422	7.39615	6.66628	6.37271	6.40888	6.51061	7.0522	6.74923	6.74372	7.01698
ENSMUSG00000005371	Fbxo11	F-box protein 11 [Source:MGI Symbol;Acc:MGI:2147134]	-1.27439	2.95458e-08	3.56659e-07	9.8983	10.0603	9.882	9.62645	10.1506	10.525	10.5713	10.8779	9.68467	10.4342	10.7831	11.1667	11.0885	11.0861	10.7404	11.5631	11.6525	11.3033
ENSMUSG00000005413	Hmox1	heme oxygenase 1 [Source:MGI Symbol;Acc:MGI:96163]	4.96187	1.83062e-18	1.69177e-16	10.0193	5.35218	8.8559	9.44814	10.1607	8.32581	8.56437	6.71232	8.98321	6.57746	5.7332	4.86299	4.39958	4.2752	4.78901	4.42843	4.64056	5.26959
ENSMUSG00000005481	Ddx39	DEAD (Asp-Glu-Ala-Asp) box polypeptide 39 [Source:MGI Symbol;Acc:MGI:1915528]	2.13038	3.81265e-32	2.93089e-29	12.6479	11.6601	12.5737	12.2465	12.5146	12.0753	12.3293	11.8756	12.3452	11.5101	10.7224	10.5987	10.5567	10.6835	10.8384	10.4447	10.6109	10.5398
ENSMUSG00000005493	Msh4	mutS homolog 4 (E. coli) [Source:MGI Symbol;Acc:MGI:1860077]	-1.33554	2.18246e-07	2.15847e-06	7.36875	7.1507	7.17456	8.08164	7.32142	8.11455	8.15404	8.09272	7.32048	8.31472	8.27712	9.06058	8.98336	8.93748	8.90865	8.78588	8.31256	8.65425
ENSMUSG00000005503	Evx1	even skipped homeotic gene 1 homolog [Source:MGI Symbol;Acc:MGI:95461]	1.16766	2.06544e-06	1.64612e-05	7.13275	7.22559	7.80493	7.80779	7.56413	7.36266	7.2439	7.92945	8.12522	6.63446	7.08875	6.59431	6.55985	6.8749	6.64863	6.8438	6.92401	6.57881
ENSMUSG00000005628	Tmod4	tropomodulin 4 [Source:MGI Symbol;Acc:MGI:1355285]	-1.83806	0.00157859	0.00576613	4.72145	4.33297	4.9568	3.60832	4.33578	3.57432	5.05919	3.58251	4.41414	3.85173	4.61219	6.16482	5.505	6.24111	5.14561	4.84453	5.01921	4.86256
ENSMUSG00000005803	Sqrdl	sulfide quinone reductase-like (yeast) [Source:MGI Symbol;Acc:MGI:1929899]	-3.76276	6.414e-07	5.69415e-06	1.61489	1.63754	1.61603	1.61391	1.60993	1.60971	1.612	1.61071	1.60285	1.61707	2.17762	1.60253	2.11687	2.5297	2.02836	2.32565	1.67841	1.79491
ENSMUSG00000005813	Metap1	methionyl aminopeptidase 1 [Source:MGI Symbol;Acc:MGI:1922874]	1.08484	3.20178e-06	2.45016e-05	8.85679	8.48606	8.69086	9.10616	8.85469	9.02957	9.25461	7.87555	9.26036	8.19949	8.11742	7.91171	8.24137	7.66777	8.16635	8.06959	7.67762	8.36371
ENSMUSG00000005897	Nr2c1	nuclear receptor subfamily 2, group C, member 1 [Source:MGI Symbol;Acc:MGI:1352465]	-1.4388	0.00100019	0.00389481	6.35425	6.03402	5.28962	6.19032	5.14379	5.74206	6.68058	4.29737	4.94344	6.04244	7.09423	6.69283	6.95368	7.00468	7.09841	6.43655	6.37923	6.84401
ENSMUSG00000005936	Kctd20	potassium channel tetramerisation domain containing 20 [Source:MGI Symbol;Acc:MGI:1914239]	1.1349	1.48103e-08	1.91054e-07	8.5082	8.13611	8.32195	8.64847	8.22252	8.29424	7.93397	8.37163	8.28086	7.81903	7.76549	7.34145	7.63531	6.96192	7.66389	7.27423	7.82724	7.08698
ENSMUSG00000005968	Tuft1	tuftelin 1 [Source:MGI Symbol;Acc:MGI:109572]	1.36216	0.000457089	0.00196549	6.28207	5.73976	5.59509	5.13806	5.72469	5.61624	5.30549	5.62759	5.96901	4.50469	4.96939	4.54074	4.87209	4.13698	5.01003	5.13085	4.9149	5.33027
ENSMUSG00000005986	Ankrd13d	ankyrin repeat domain 13 family, member D [Source:MGI Symbol;Acc:MGI:1915673]	-2.86966	3.50124e-05	0.000207474	1.88637	1.91078	1.88759	1.88532	1.88106	1.88083	2.01851	2.0674	1.87352	1.88871	1.91284	2.39856	2.36275	2.0254	2.2509	2.37067	2.60224	2.63962
ENSMUSG00000006014	Prg4	proteoglycan 4 (megakaryocyte stimulating factor, articular superficial zone protein) [Source:MGI Symbol;Acc:MGI:1891344]	-2.84795	9.13288e-13	2.83404e-11	4.29348	5.4804	5.63456	4.66153	5.69045	5.86057	4.88501	6.05945	5.64645	6.35802	7.36896	7.44422	6.90443	7.71379	7.74681	7.64763	7.71284	7.87257
ENSMUSG00000006050	Sra1	steroid receptor RNA activator 1 [Source:MGI Symbol;Acc:MGI:1344414]	-1.27767	2.02907e-09	3.14822e-08	7.37301	7.5508	7.74203	7.56793	8.27613	7.89673	8.14425	7.6488	7.92394	8.61253	8.63913	8.91288	8.68648	9.13653	8.61425	8.84854	8.97668	8.96328
ENSMUSG00000006134	Crkl	v-crk sarcoma virus CT10 oncogene homolog (avian)-like [Source:MGI Symbol;Acc:MGI:104686]	1.50901	7.22999e-10	1.23509e-08	8.66289	8.26691	8.67913	8.65715	9.13716	8.4805	7.51347	7.82553	9.02992	8.35168	7.42927	7.72916	7.38752	7.46821	7.14198	7.32156	7.42625	7.76697
ENSMUSG00000006215	Zbtb17	zinc finger and BTB domain containing 17 [Source:MGI Symbol;Acc:MGI:107410]	1.89759	5.76279e-08	6.50386e-07	7.40901	6.60807	7.72095	6.95178	5.84325	6.25559	6.45672	6.12515	6.20645	6.26828	5.39213	5.54415	5.84262	6.00285	5.24888	5.40887	5.26643	5.55647
ENSMUSG00000006262	Mob1b	MOB kinase activator 1B [Source:MGI Symbol;Acc:MGI:1915723]	1.35902	2.37986e-10	4.54269e-09	9.73557	9.89908	10.0589	9.72846	10.232	9.88678	10.3137	9.62418	10.1269	9.12864	8.57334	8.74853	8.86373	8.30246	8.7319	9.33119	9.04038	9.29156
ENSMUSG00000006273	Atp6v1b2	ATPase, H+ transporting, lysosomal V1 subunit B2 [Source:MGI Symbol;Acc:MGI:109618]	1.41119	7.44641e-10	1.26439e-08	13.1171	12.1543	12.2192	12.1654	11.9843	11.585	12.0792	11.4274	12.0151	11.3903	11.0377	11.0131	11.2605	11.114	10.9827	10.9847	11.0374	10.8735
ENSMUSG00000006289	Osgep	O-sialoglycoprotein endopeptidase [Source:MGI Symbol;Acc:MGI:1913496]	2.27599	1.07616e-15	5.7233e-14	7.47392	6.61369	7.16564	6.41165	6.57784	7.46254	7.2979	6.62572	7.34228	6.11545	5.53975	5.25656	5.91576	5.66259	5.42761	5.76011	5.58136	5.35816
ENSMUSG00000006310	Zbtb32	zinc finger and BTB domain containing 32 [Source:MGI Symbol;Acc:MGI:1891838]	-1.32865	4.1514e-06	3.09971e-05	6.85782	7.46168	6.42398	6.76052	7.4779	7.21208	7.75895	6.06445	6.49725	7.54486	8.0091	8.27534	8.21963	8.0553	8.10809	7.83062	7.79208	8.16148
ENSMUSG00000006360	Crip1	cysteine-rich protein 1 (intestinal) [Source:MGI Symbol;Acc:MGI:88501]	2.49615	0.00130556	0.00490413	1.74679	1.7836	1.7487	1.74513	3.22635	2.57425	1.74191	2.49096	2.30655	2.64051	1.72435	1.72555	1.8185	1.71742	1.72572	1.72165	1.72258	1.82811
ENSMUSG00000006403	Adamts4	a disintegrin-like and metallopeptidase (reprolysin type) with thrombospondin type 1 motif, 4 [Source:MGI Symbol;Acc:MGI:1339949]	-1.59987	1.63621e-05	0.00010594	5.79482	4.57397	5.39695	4.73148	4.42004	4.79944	5.11834	4.97751	5.03499	5.89041	6.32603	5.86039	6.43802	6.01963	5.8227	6.19005	5.80956	6.19554
ENSMUSG00000006526	Tmem110	transmembrane protein 110 [Source:MGI Symbol;Acc:MGI:1921500]	2.23237	2.58041e-11	5.96172e-10	7.12911	7.025	7.26154	7.16756	6.66014	6.3985	6.56002	6.05437	7.04299	5.50997	5.27665	5.57307	5.63009	4.91449	5.46677	5.66331	5.60349	4.74736
ENSMUSG00000006538	Ihh	Indian hedgehog [Source:MGI Symbol;Acc:MGI:96533]	2.81214	0.000187967	0.000905177	2.2615	2.28846	2.07237	2.06798	3.45263	2.74463	2.06399	3.07874	3.26554	3.00216	2.04227	2.04375	2.03973	2.03367	2.15391	2.03892	2.04007	2.23734
ENSMUSG00000006575	Rundc3a	RUN domain containing 3A [Source:MGI Symbol;Acc:MGI:1858752]	2.23729	8.97181e-05	0.000474308	4.5851	3.1074	4.02148	3.85574	3.40512	3.85035	4.74801	4.08545	4.10506	3.52629	3.35864	2.97948	3.41884	3.22223	3.08667	2.97064	3.36365	3.51053
ENSMUSG00000006586	Runx1t1	runt-related transcription factor 1; translocated to, 1 (cyclin D-related) [Source:MGI Symbol;Acc:MGI:104793]	-2.54474	1.15217e-12	3.54282e-11	9.64804	9.3475	8.71712	8.67097	7.56425	9.56893	9.20514	9.70352	8.47536	10.6891	11.4093	11.5264	11.6405	11.528	11.4129	11.4709	11.3508	11.4047
ENSMUSG00000006673	Qrich1	glutamine-rich 1 [Source:MGI Symbol;Acc:MGI:1916482]	1.02406	1.27493e-06	1.06793e-05	11.3526	10.8598	11.0598	10.6874	10.5834	10.3679	10.52	9.97991	10.5772	10.009	9.68979	9.81761	9.88634	9.76097	9.7937	10.2832	10.0745	9.76862
ENSMUSG00000006678	Pola1	polymerase (DNA directed), alpha 1 [Source:MGI Symbol;Acc:MGI:99660]	-1.59971	5.14668e-10	9.10467e-09	7.47518	6.82523	7.24732	6.45567	7.08242	7.40011	6.90947	6.61416	6.3829	7.41809	7.82882	7.92238	8.07723	7.867	8.2243	8.69006	8.54543	7.83609
ENSMUSG00000006705	Pknox1	Pbx/knotted 1 homeobox [Source:MGI Symbol;Acc:MGI:1201409]	1.92891	5.76885e-08	6.50418e-07	6.5	6.82091	7.18611	7.30515	6.93674	5.7008	6.57696	7.05043	7.47134	5.12439	5.8216	5.7276	5.43656	5.45822	5.78656	5.2461	5.43128	5.85995
ENSMUSG00000006715	Gmnn	geminin [Source:MGI Symbol;Acc:MGI:1927344]	1.0446	6.46905e-14	2.44207e-12	11.8308	11.6064	11.7774	12.1944	11.9716	12.1067	11.9653	11.8111	11.9099	11.2109	11.1277	10.9761	11.1189	11.1806	10.9389	11.1678	11.0351	11.0914
ENSMUSG00000006720	Zfp184	zinc finger protein 184 (Kruppel-like) [Source:MGI Symbol;Acc:MGI:1922244]	-2.321	5.91348e-10	1.03208e-08	4.29131	4.32973	4.71232	4.39928	4.30942	4.7324	4.51448	3.99944	4.51326	5.4797	5.70506	5.92072	5.72434	5.56953	5.64902	5.9544	6.27502	5.7286
ENSMUSG00000006728	Cdk4	cyclin-dependent kinase 4 [Source:MGI Symbol;Acc:MGI:88357]	2.13475	6.03157e-22	9.44499e-20	8.62197	7.86958	8.32895	8.62835	8.73218	8.59484	7.64541	8.06899	8.43987	7.77952	6.94258	6.61613	7.26728	6.68163	6.89805	6.57428	6.80585	6.84749
ENSMUSG00000006764	Tph2	tryptophan hydroxylase 2 [Source:MGI Symbol;Acc:MGI:2651811]	-1.22494	5.18383e-07	4.70327e-06	7.43686	7.89989	7.19424	7.13032	7.02496	6.31631	7.25609	6.89842	7.44194	7.83355	8.04147	8.29073	8.17476	8.35043	8.42359	8.16268	8.0155	7.87866
ENSMUSG00000006932	Ctnnb1	catenin (cadherin associated protein), beta 1 [Source:MGI Symbol;Acc:MGI:88276]	1.38821	4.42385e-17	3.09158e-15	11.7807	11.2514	12.0134	11.6447	11.8317	11.8044	11.7396	11.9528	11.5006	10.9198	10.5953	10.4191	10.5479	10.6854	10.61	10.6737	10.9198	10.6128
ENSMUSG00000006941	Eif1b	eukaryotic translation initiation factor 1B [Source:MGI Symbol;Acc:MGI:1916219]	1.17524	2.43853e-14	1.00832e-12	13.1632	12.7061	13.2396	13.3406	13.6848	13.2542	13.114	13.2588	13.1276	12.6302	12.4515	12.2519	12.3035	12.112	12.301	12.216	12.2152	12.4945
ENSMUSG00000007030	Vwa7	von Willebrand factor A domain containing 7 [Source:MGI Symbol;Acc:MGI:1306798]	-1.203	3.25596e-05	0.000194369	6.44721	5.64817	6.03163	5.82765	6.15926	5.69291	5.84482	5.12905	5.79745	5.95812	6.87614	6.30996	6.69706	6.83112	6.87579	6.58389	5.73029	6.79956
ENSMUSG00000007038	Neu1	neuraminidase 1 [Source:MGI Symbol;Acc:MGI:97305]	2.93472	2.89337e-09	4.35732e-08	8.04649	4.92802	7.67637	7.45374	7.79032	6.14425	6.58485	5.67796	8.43488	5.59023	5.69001	5.39084	4.72914	4.68038	4.73913	4.25004	5.62848	5.46066
ENSMUSG00000007216	Zfp775	zinc finger protein 775 [Source:MGI Symbol;Acc:MGI:2683557]	1.00699	2.11325e-05	0.000132811	8.56228	7.22678	7.85177	8.52194	7.0838	8.07457	7.91206	7.86127	8.22828	7.88957	7.55429	7.3535	7.25666	7.18671	7.23888	7.31621	7.20297	7.32932
ENSMUSG00000007411	Mark3	MAP/microtubule affinity regulating kinase 3 [Source:MGI Symbol;Acc:MGI:1341865]	1.24163	0.000236317	0.00110525	6.86547	6.79647	7.44583	6.68981	5.16134	6.23639	6.61803	7.50559	6.90461	6.29618	6.01549	6.06054	6.2197	5.91963	5.74326	5.73532	6.06812	6.235
ENSMUSG00000007476	Lrrc8a	leucine rich repeat containing 8A [Source:MGI Symbol;Acc:MGI:2652847]	1.19993	4.92486e-09	7.10659e-08	14.3543	13.7894	13.6391	13.4525	13.2258	13.4415	13.3482	13.3747	12.9688	12.7472	12.6978	12.4671	12.6435	12.7379	12.4558	12.5852	12.5918	12.584
ENSMUSG00000007617	Homer1	homer homolog 1 (Drosophila) [Source:MGI Symbol;Acc:MGI:1347345]	1.51354	4.0656e-08	4.7616e-07	7.33708	7.22509	8.05573	7.88419	7.20398	7.43625	7.39968	7.30353	7.12529	6.256	6.57194	6.44646	6.18908	6.61846	6.44464	6.72805	6.12193	5.82788
ENSMUSG00000007739	Cct4	chaperonin containing Tcp1, subunit 4 (delta) [Source:MGI Symbol;Acc:MGI:104689]	2.69767	8.26856e-23	1.48764e-20	11.9265	12.0379	11.8227	12.2347	11.1591	10.6922	11.1517	10.6256	11.7421	10.1486	9.36867	9.52237	9.30382	9.45299	9.57397	9.48308	9.40106	9.58931
ENSMUSG00000007817	Zmiz1	zinc finger, MIZ-type containing 1 [Source:MGI Symbol;Acc:MGI:3040693]	-1.07011	0.00199443	0.00703877	5.6475	5.74948	5.17228	4.96879	5.3634	6.45946	5.97101	6.54646	6.03303	6.31666	7.08502	6.13316	6.51328	6.57683	6.54911	6.30767	6.66844	6.84171
ENSMUSG00000007872	Id3	inhibitor of DNA binding 3 [Source:MGI Symbol;Acc:MGI:96398]	2.56307	1.61949e-10	3.20712e-09	8.68169	8.01467	8.91083	9.83778	8.10229	7.55529	7.23421	7.42168	9.40696	7.83788	6.74783	6.71901	6.62578	6.56106	7.53083	6.36509	6.33696	5.76894
ENSMUSG00000007880	Arid1a	AT rich interactive domain 1A (SWI-like) [Source:MGI Symbol;Acc:MGI:1935147]	-1.83116	1.41455e-11	3.46855e-10	10.489	10.3799	10.3041	9.79744	8.89325	10.3861	10.0454	10.2716	9.36263	11.0101	11.5945	11.5789	11.4776	11.7018	11.5011	12.0227	11.8516	11.2125
ENSMUSG00000007891	Ctsd	cathepsin D [Source:MGI Symbol;Acc:MGI:88562]	1.8516	1.76039e-09	2.75409e-08	10.2801	9.26223	9.84013	9.98681	10.3412	9.43246	8.21939	8.7272	9.76665	9.09488	8.93509	8.14724	8.53887	7.74579	8.07092	7.97428	7.9986	8.18545
ENSMUSG00000008035	Mid1ip1	Mid1 interacting protein 1 (gastrulation specific G12-like (zebrafish)) [Source:MGI Symbol;Acc:MGI:1915291]	1.93177	6.44791e-05	0.000356246	5.03312	5.12	4.17078	4.707	5.35447	5.51803	4.55396	5.03401	5.36285	4.82971	4.25913	4.02471	3.67008	3.89542	4.38763	3.52368	4.74736	3.99971
ENSMUSG00000008090	Fgfrl1	fibroblast growth factor receptor-like 1 [Source:MGI Symbol;Acc:MGI:2150920]	2.13327	0.00056648	0.00238376	4.03824	5.06195	4.7809	4.34832	4.92747	3.50603	4.32086	4.25012	4.77892	3.7584	3.32718	3.17455	3.75205	3.2286	3.7964	3.16305	4.18221	3.17047
ENSMUSG00000008200	Fnbp4	formin binding protein 4 [Source:MGI Symbol;Acc:MGI:1860513]	-1.7337	3.78486e-20	4.74145e-18	9.75841	10.2272	9.8228	10.6874	10.3185	10.0545	10.3543	10.7136	10.4178	10.8722	11.5482	11.468	11.7954	11.8362	11.5309	11.8097	11.7499	11.7373
ENSMUSG00000008435	Rdh13	retinol dehydrogenase 13 (all-trans and 9-cis) [Source:MGI Symbol;Acc:MGI:1918732]	-1.70865	5.55746e-05	0.000312563	3.96232	4.25303	4.21973	4.51652	3.61725	4.33354	4.49949	3.70015	4.23933	4.51921	5.22021	4.39034	4.89821	5.05505	4.9453	5.24959	5.14569	4.75595
ENSMUSG00000008461	Fut1	fucosyltransferase 1 [Source:MGI Symbol;Acc:MGI:109375]	5.54477	5.58364e-16	3.14768e-14	3.16734	4.20792	3.88119	4.03478	4.19369	3.62431	2.9183	3.33069	3.37329	2.59137	2.53398	2.53668	2.52932	2.51815	2.53708	2.52785	2.52996	2.53355
ENSMUSG00000008496	Pou2f2	POU domain, class 2, transcription factor 2 [Source:MGI Symbol;Acc:MGI:101897]	-1.99745	1.52083e-07	1.5607e-06	4.07183	5.03911	5.08279	4.73847	4.88936	4.19991	5.09699	4.21932	4.25991	4.33636	5.71203	5.90742	6.03996	5.64099	5.37995	5.26231	5.7795	5.67387
ENSMUSG00000008976	Gabpa	GA repeat binding protein, alpha [Source:MGI Symbol;Acc:MGI:95610]	2.99618	1.69828e-09	2.66431e-08	5.64047	6.86859	5.73687	6.58105	5.13704	4.49607	5.33241	4.99739	6.21496	3.93823	4.64835	4.13962	4.16135	3.56791	4.10422	4.1429	3.9054	3.68177
ENSMUSG00000009013	Dynll1	dynein light chain LC8-type 1 [Source:MGI Symbol;Acc:MGI:1861457]	1.3397	1.31101e-08	1.71609e-07	13.2066	12.3704	13.4526	13.4168	13.7158	13.1908	13.134	11.8782	13.3398	13.0499	12.2637	12.488	12.2999	12.0262	12.1222	11.8692	11.7351	12.1797
ENSMUSG00000009030	Pdcl	phosducin-like [Source:MGI Symbol;Acc:MGI:1914716]	2.50975	4.41512e-15	2.16276e-13	10.7875	9.93541	10.8098	10.0462	10.537	9.48929	10.414	9.44617	9.62822	8.59002	7.92967	8.15466	8.50759	7.41845	7.64346	8.83476	8.36688	8.27805
ENSMUSG00000009047	Gm5965	predicted gene 5965 [Source:MGI Symbol;Acc:MGI:3645197]	2.93416	0.000175149	0.000850696	4.29672	2.52079	4.75975	2.12544	4.51535	2.09138	2.81377	2.09975	4.58998	2.9279	2.01686	2.02398	2.00434	1.97276	2.02502	2.00029	2.00608	2.01572
ENSMUSG00000009079	Ewsr1	Ewing sarcoma breakpoint region 1 [Source:MGI Symbol;Acc:MGI:99960]	1.12232	1.52979e-07	1.56704e-06	9.35902	8.496	9.13266	9.19985	8.538	8.13552	8.40104	8.60467	8.46989	8.49954	8.20939	7.99053	7.96074	7.75807	7.9506	7.70526	8.09661	7.79363
ENSMUSG00000009093	Gstt4	glutathione S-transferase, theta 4 [Source:MGI Symbol;Acc:MGI:1923136]	-2.6941	0.00012431	0.00063209	3.1353	3.26305	3.14231	3.12917	3.10366	3.10226	3.40464	3.10874	3.05543	4.52141	4.48535	4.63693	5.06639	5.23806	4.33654	5.36992	4.75813	4.25163
ENSMUSG00000009108	Gnat2	guanine nucleotide binding protein, alpha transducing 2 [Source:MGI Symbol;Acc:MGI:95779]	-1.58251	0.000210348	0.000996473	6.11103	7.10656	6.40237	5.60955	4.33247	6.10843	5.4485	5.58126	5.66041	5.37797	7.00039	7.39371	7.27589	7.09358	6.70048	7.11495	6.82881	7.00786
ENSMUSG00000009207	Lnp	limb and neural patterns [Source:MGI Symbol;Acc:MGI:1918115]	2.0098	1.43234e-08	1.85622e-07	9.91272	8.95928	9.40377	9.11327	8.14908	8.03772	8.0957	8.23446	7.29339	7.79318	6.9356	7.4127	7.43856	7.19268	6.63669	7.39826	7.54853	7.30792
ENSMUSG00000009378	Slc16a12	solute carrier family 16 (monocarboxylic acid transporters), member 12 [Source:MGI Symbol;Acc:MGI:2147716]	-2.48225	0.00035269	0.00156727	3.06325	3.74749	3.06907	3.05817	3.03714	4.19065	3.2379	3.04132	2.99788	3.07439	4.63153	4.55891	4.48972	4.56178	4.56487	3.18603	5.10792	4.43608
ENSMUSG00000009470	Tnpo1	transportin 1 [Source:MGI Symbol;Acc:MGI:2681523]	-2.03304	3.18909e-19	3.3019e-17	10.4877	10.6874	10.2004	10.4074	10.2581	11.0386	11.1337	10.8849	10.22	11.1573	11.8771	12.3077	12.4126	11.7252	11.7371	12.7038	12.5383	12.4121
ENSMUSG00000009555	Cdk9	cyclin-dependent kinase 9 (CDC2-related kinase) [Source:MGI Symbol;Acc:MGI:1328368]	2.21931	2.99216e-14	1.20198e-12	7.2895	6.51285	7.00373	6.98958	7.11305	6.40975	6.77296	7.24656	7.25281	6.13954	5.94002	5.0946	5.83673	5.39114	5.48557	5.84115	4.93128	5.50118
ENSMUSG00000009569	Mkl2	MKL/myocardin-like 2 [Source:MGI Symbol;Acc:MGI:3050795]	-2.35229	4.56033e-27	1.48316e-24	7.77291	8.3265	8.10948	8.45001	8.17321	8.06795	8.30699	7.9067	8.07684	9.20469	10.1449	10.3679	10.1263	10.0332	9.95702	9.90409	10.0739	9.83234
ENSMUSG00000009646	Pla2g12b	phospholipase A2, group XIIB [Source:MGI Symbol;Acc:MGI:1917086]	-1.62081	0.00277202	0.00930719	4.69179	5.30145	4.12	4.36146	4.94794	4.5467	3.79554	4.17131	3.71373	5.70736	6.00062	5.5812	6.03971	5.31466	5.966	5.47861	5.18072	5.63936
ENSMUSG00000009670	Tex11	testis expressed gene 11 [Source:MGI Symbol;Acc:MGI:1933237]	-2.09598	1.57681e-05	0.000102763	6.91086	8.09142	5.24359	6.43563	6.96115	7.33104	7.0045	7.10339	5.27843	7.86433	7.86745	8.56818	8.22284	8.70386	8.54546	9.4858	9.48109	8.60137
ENSMUSG00000009907	Vps4b	vacuolar protein sorting 4b (yeast) [Source:MGI Symbol;Acc:MGI:1100499]	1.29646	6.42997e-08	7.15418e-07	9.94002	9.73547	9.99454	9.98637	9.60833	8.58078	9.16482	8.94725	9.72599	8.85215	8.30113	8.3881	8.75898	8.41361	8.63319	8.70423	8.85288	8.55718
ENSMUSG00000010054	Tusc2	tumor suppressor candidate 2 [Source:MGI Symbol;Acc:MGI:1931086]	2.31581	1.72241e-10	3.3832e-09	7.16549	6.51862	7.53246	7.23402	6.59584	6.27357	6.79035	5.08957	5.92148	5.92296	5.26674	5.37878	5.08093	5.57263	5.14934	5.05853	5.25834	5.22271
ENSMUSG00000010080	Epn3	epsin 3 [Source:MGI Symbol;Acc:MGI:1919139]	2.43561	0.00188396	0.00671616	1.18066	0.915206	0.903544	1.17091	0.900288	0.900175	1.30015	0.900703	1.49277	1.31949	0.896015	0.896373	0.895405	0.893964	0.896426	0.895212	0.895488	0.895959
ENSMUSG00000010122	Slc47a1	solute carrier family 47, member 1 [Source:MGI Symbol;Acc:MGI:1914723]	-2.61689	1.31357e-05	8.73235e-05	2.73407	3.0704	2.73684	2.73168	2.7219	2.72138	2.72701	3.19126	2.9638	2.99494	3.23904	3.90865	3.66637	3.82034	3.66974	3.00809	3.57034	3.49136
ENSMUSG00000010277	2610507B11Rik	RIKEN cDNA 2610507B11 gene [Source:MGI Symbol;Acc:MGI:1919753]	1.10374	2.54906e-07	2.48185e-06	8.50792	8.57954	8.4678	8.57199	8.08576	7.96875	8.10524	7.72248	8.0305	7.84636	6.97902	7.35056	7.28517	7.5839	7.99942	7.34349	7.30287	7.49404
ENSMUSG00000010362	Rdm1	RAD52 motif 1 [Source:MGI Symbol;Acc:MGI:1913849]	1.43672	5.26597e-05	0.000297953	7.11906	5.92318	6.07107	6.08996	6.45556	6.08162	6.43627	6.52876	5.51387	5.87478	4.56702	5.73653	5.26533	5.60204	4.93232	5.37247	5.55847	5.90608
ENSMUSG00000010392	Gosr1	golgi SNAP receptor complex member 1 [Source:MGI Symbol;Acc:MGI:1858260]	1.11668	9.42847e-10	1.56635e-08	9.03076	8.94128	9.39864	9.66929	9.23526	8.96556	9.67605	9.63328	9.39881	9.00672	8.34363	8.4197	8.23859	8.5474	8.60039	8.77247	8.21761	8.84009
ENSMUSG00000010453	Kansl3	KAT8 regulatory NSL complex subunit 3 [Source:MGI Symbol;Acc:MGI:1918055]	1.44706	1.19293e-11	2.97125e-10	8.35546	8.07534	8.26404	7.71704	7.96904	7.83559	7.53004	8.01901	8.23147	7.86123	7.18326	7.08466	6.38456	7.04173	7.18037	7.07365	7.35629	6.49734
ENSMUSG00000010492	Uckl1os	uridine-cytidine kinase 1-like 1, opposite strand [Source:MGI Symbol;Acc:MGI:3801877]	2.21869	0.00129337	0.0048651	2.05288	1.8875	1.74888	2.74857	1.87704	1.76567	1.65062	1.57175	1.74034	1.75591	1.64946	1.56311	1.60205	1.70504	1.69744	1.56077	1.60275	1.56228
ENSMUSG00000010505	Myt1	myelin transcription factor 1 [Source:MGI Symbol;Acc:MGI:1100535]	-2.06624	4.92206e-05	0.000280465	4.63019	5.47626	3.99048	4.81629	5.12482	4.4419	5.52842	4.40705	3.83806	5.86152	6.22901	6.60788	6.47227	6.3652	6.2442	5.87992	6.64943	5.89708
ENSMUSG00000010609	Psen2	presenilin 2 [Source:MGI Symbol;Acc:MGI:109284]	-1.25525	1.31744e-07	1.3728e-06	8.02521	7.72771	8.39949	8.07259	8.24122	8.07089	8.40282	7.94679	8.52785	9.34684	9.55253	9.43225	9.27525	9.07117	9.11795	9.30798	9.24286	9.31484
ENSMUSG00000010760	Phlda2	pleckstrin homology-like domain, family A, member 2 [Source:MGI Symbol;Acc:MGI:1202307]	3.59845	4.79444e-31	2.6156e-28	11.406	10.5176	10.8437	11.1765	10.6742	10.7798	11.385	11.6369	11.4498	9.52434	8.5796	7.96093	9.0703	8.04558	7.8287	7.91081	8.69351	7.57214
ENSMUSG00000010914	Pdhx	pyruvate dehydrogenase complex, component X [Source:MGI Symbol;Acc:MGI:1351627]	-1.26553	7.15242e-15	3.36005e-13	10.3747	11.4002	10.6426	10.9061	11.0477	10.94	11.1893	10.9443	11.2992	11.3294	11.9721	12.1549	11.9654	11.8451	12.1208	11.9674	11.8882	12.0768
ENSMUSG00000011463	Cpb1	carboxypeptidase B1 (tissue) [Source:MGI Symbol;Acc:MGI:1923953]	-1.74227	7.53698e-05	0.000408543	6.21887	5.88222	4.78882	4.24515	4.99232	5.56851	5.01322	5.72034	5.58423	6.52197	6.87067	6.94861	6.57388	7.35835	6.72807	6.80459	6.66731	6.10351
ENSMUSG00000011752	Pgam1	phosphoglycerate mutase 1 [Source:MGI Symbol;Acc:MGI:97552]	1.54824	9.64862e-05	0.000505663	6.17096	7.96557	6.88856	7.86927	8.71266	7.90807	5.96398	7.36774	8.06547	7.80785	6.66018	6.45294	7.03363	5.80334	7.24542	6.25331	6.06872	6.64493
ENSMUSG00000011832	Evi5l	ecotropic viral integration site 5 like [Source:MGI Symbol;Acc:MGI:2442167]	1.7756	5.96386e-06	4.31036e-05	7.30643	6.75802	7.7235	7.20498	6.54002	5.60922	5.95465	5.86263	7.06075	5.72004	5.45349	5.70435	5.85751	4.95315	5.68309	5.20191	5.8177	6.0492
ENSMUSG00000011837	Snapc2	small nuclear RNA activating complex, polypeptide 2 [Source:MGI Symbol;Acc:MGI:1914861]	2.15729	8.00735e-11	1.67807e-09	8.67761	7.50808	8.40178	9.00914	7.85277	7.49397	7.58137	7.68737	8.36092	6.76875	7.01221	6.75726	6.63114	6.25387	5.86044	6.89184	6.43926	6.30359
ENSMUSG00000011958	Bnip2	BCL2/adenovirus E1B interacting protein 2 [Source:MGI Symbol;Acc:MGI:109327]	1.3119	1.65833e-10	3.27637e-09	9.39041	9.27888	9.5697	9.33846	9.1797	8.72328	9.06266	9.08686	9.28443	8.17455	8.4751	8.21514	8.34909	7.91761	7.775	8.21939	8.27359	8.29393
ENSMUSG00000012076	Brms1l	breast cancer metastasis-suppressor 1-like [Source:MGI Symbol;Acc:MGI:1196337]	1.59538	6.79996e-20	8.1561e-18	9.36097	9.17401	9.56792	9.30283	8.80938	9.1751	9.158	9.07128	8.76412	8.70991	7.89149	7.84678	7.98546	8.11646	7.89155	8.40431	7.94656	7.68781
ENSMUSG00000012114	Med15	mediator complex subunit 15 [Source:MGI Symbol;Acc:MGI:2137379]	-1.29055	6.74406e-12	1.76557e-10	8.19283	8.33079	8.63041	7.93107	7.9312	8.49459	8.75896	8.25359	8.3283	8.71254	9.59717	9.57603	9.2864	9.1691	9.0939	8.86017	9.34478	9.54565
ENSMUSG00000012187	Mogat1	monoacylglycerol O-acyltransferase 1 [Source:MGI Symbol;Acc:MGI:1915643]	2.52875	0.000184825	0.000892243	5.34717	4.1961	3.87427	4.29731	3.87595	4.67779	3.97628	4.63348	2.90225	3.20867	2.89631	3.451	3.54544	3.4226	2.90094	2.88714	3.05975	2.89567
ENSMUSG00000012282	Wnt8a	wingless-type MMTV integration site family, member 8A [Source:MGI Symbol;Acc:MGI:107924]	1.85851	0.00138701	0.00517587	2.69691	2.50997	2.71435	2.63634	2.22179	2.44065	2.87175	2.67	2.83286	2.51601	2.44782	2.36268	2.37154	2.20735	2.32865	2.27644	2.21083	2.35381
ENSMUSG00000012296	Tjap1	tight junction associated protein 1 [Source:MGI Symbol;Acc:MGI:1921344]	1.02413	1.08373e-06	9.21004e-06	9.00122	8.32083	8.92976	8.4653	8.96224	8.5366	8.3371	8.66348	8.90728	8.01896	8.11748	7.8894	8.097	7.427	7.88016	7.704	7.66345	8.35363
ENSMUSG00000012429	Mplkip	M-phase specific PLK1 intereacting protein [Source:MGI Symbol;Acc:MGI:1913558]	2.3456	1.88917e-11	4.4873e-10	7.75475	7.24946	7.63122	7.79332	7.6668	6.90864	6.8918	6.85655	7.45302	6.66267	5.81381	6.27233	5.51138	4.91553	4.93915	5.51918	6.51324	5.77912
ENSMUSG00000012443	Kif11	kinesin family member 11 [Source:MGI Symbol;Acc:MGI:1098231]	1.09303	3.25987e-12	9.05269e-11	9.99883	10.1798	10.2243	10.3324	9.7275	9.7799	9.80035	10.2082	10.0358	9.31312	9.06585	9.27674	9.13255	9.30833	9.08643	9.30349	9.21385	9.08919
ENSMUSG00000012640	Zfp715	zinc finger protein 715 [Source:MGI Symbol;Acc:MGI:1917180]	2.02678	1.60382e-38	2.4658e-35	7.62596	7.59247	7.86376	7.619	7.75404	7.77327	8.00232	7.95832	7.56456	7.35067	6.16921	6.4137	6.18569	6.4363	6.42043	6.40214	6.4266	6.655
ENSMUSG00000012819	Cdh23	cadherin 23 (otocadherin) [Source:MGI Symbol;Acc:MGI:1890219]	-3.36093	1.12028e-05	7.58455e-05	1.20834	1.22209	1.20902	1.20775	1.20539	1.20526	1.20662	1.20585	1.20123	1.20964	1.74312	1.67854	1.49148	1.54296	1.27936	1.32582	1.20006	1.63437
ENSMUSG00000012889	Podnl1	podocan-like 1 [Source:MGI Symbol;Acc:MGI:2685352]	5.30496	8.62073e-15	3.97258e-13	4.82436	3.24579	4.00957	4.05003	3.26756	3.10352	4.36225	2.46892	3.08935	3.27078	2.42004	2.424	2.48246	2.39651	2.42459	2.411	2.41413	2.41941
ENSMUSG00000013089	Etv5	ets variant 5 [Source:MGI Symbol;Acc:MGI:1096867]	2.41117	9.35729e-10	1.55758e-08	8.28962	6.89965	7.42595	7.72285	7.75777	6.42106	6.80324	6.14086	7.51636	5.65222	5.95014	5.88783	5.72123	5.5125	6.17403	5.30951	5.00989	5.23303
ENSMUSG00000013418	B4galnt2	beta-1,4-N-acetyl-galactosaminyl transferase 2 [Source:MGI Symbol;Acc:MGI:1342058]	-3.06532	1.26557e-05	8.4598e-05	1.43829	1.58828	1.43905	1.43763	1.43498	1.49377	1.43636	1.4355	1.43031	1.43975	1.62944	1.98397	1.49507	1.61433	1.90196	1.81676	1.66825	1.76216
ENSMUSG00000013584	Aldh1a2	aldehyde dehydrogenase family 1, subfamily A2 [Source:MGI Symbol;Acc:MGI:107928]	-1.76415	1.60907e-14	6.95974e-13	7.92941	8.39941	8.07576	8.78981	8.65102	8.58224	8.84207	8.42972	8.19013	9.10693	10.0112	10.0547	10.1396	9.41521	10.0784	10.0589	9.05238	9.74758
ENSMUSG00000013766	Ly6g6e	lymphocyte antigen 6 complex, locus G6E [Source:MGI Symbol;Acc:MGI:1917524]	-1.44122	3.31167e-06	2.52397e-05	6.43167	5.66821	5.91279	5.61737	5.20869	5.69971	6.03462	5.53114	5.4886	5.66158	6.99779	6.17852	6.68364	6.56678	7.32261	6.69537	6.25665	5.95617
ENSMUSG00000013787	Ehmt2	euchromatic histone lysine N-methyltransferase 2 [Source:MGI Symbol;Acc:MGI:2148922]	1.86019	0.000886033	0.00350927	4.51127	4.2274	3.46908	3.90826	3.8329	3.26075	4.06302	3.72306	3.66073	3.48521	3.02033	2.9745	3.55709	3.53789	3.31272	3.3735	3.17076	2.97189
ENSMUSG00000013822	Elof1	elongation factor 1 homolog (ELF1, S. cerevisiae) [Source:MGI Symbol;Acc:MGI:1913376]	1.09054	1.48856e-19	1.6783e-17	14.0836	13.5835	14.0771	14.1794	14.1564	14.1569	14.1067	13.7232	13.9961	13.6677	13.2381	13.2733	13.2761	13.0452	13.1609	13.1253	13.0933	13.1329
ENSMUSG00000013974	Mcemp1	mast cell expressed membrane protein 1 [Source:MGI Symbol;Acc:MGI:1916439]	-3.46012	3.02731e-17	2.18794e-15	4.04706	4.91636	4.86706	4.4475	4.34669	5.76644	4.91137	5.48382	5.04922	5.53935	6.71325	7.30651	6.90701	8.13909	7.70175	7.11995	7.3304	7.2555
ENSMUSG00000014075	Tctex1d2	Tctex1 domain containing 2 [Source:MGI Symbol;Acc:MGI:1913311]	-1.63654	2.23484e-06	1.76615e-05	5.69261	5.58207	6.45839	7.07521	6.38492	6.65091	7.10331	6.45122	6.92415	7.46255	7.29084	7.98236	7.77323	7.49741	7.50403	7.6582	8.73931	7.9252
ENSMUSG00000014077	Chp1	calcineurin-like EF hand protein 1 [Source:MGI Symbol;Acc:MGI:1927185]	1.43424	2.227e-13	7.79774e-12	9.0605	9.02014	9.33513	8.83762	9.81035	8.8913	8.89152	9.49837	9.52602	8.86614	8.4358	8.16572	8.12612	7.74123	8.04708	8.36596	8.19806	8.24926
ENSMUSG00000014361	Mertk	c-mer proto-oncogene tyrosine kinase [Source:MGI Symbol;Acc:MGI:96965]	-2.06332	5.2643e-16	2.98758e-14	5.62275	6.69134	6.05002	5.59169	6.33501	6.2958	6.41266	5.94478	6.2083	6.00654	7.32324	7.19742	7.87521	8.08789	7.32145	7.19124	7.28835	7.4924
ENSMUSG00000014426	Map3k4	mitogen-activated protein kinase kinase kinase 4 [Source:MGI Symbol;Acc:MGI:1346875]	1.14734	2.30561e-10	4.41091e-09	9.3608	9.73135	9.56768	9.3004	9.17474	9.1907	9.12039	9.98601	9.38421	8.92232	8.2493	8.3557	8.55052	8.56552	8.72616	8.83317	8.49688	8.71559
ENSMUSG00000014782	Plekhg4	pleckstrin homology domain containing, family G (with RhoGef domain) member 4 [Source:MGI Symbol;Acc:MGI:2142544]	-3.65352	1.38891e-06	1.14975e-05	1.47021	1.48905	1.47114	1.4694	1.46611	1.46594	1.46782	1.46675	1.4603	1.47201	1.45948	1.91876	1.93425	1.61516	1.94638	2.31893	1.60009	1.84732
ENSMUSG00000014905	Dnajb9	DnaJ (Hsp40) homolog, subfamily B, member 9 [Source:MGI Symbol;Acc:MGI:1351618]	2.74526	1.17567e-16	7.70658e-15	11.2153	11.0922	11.0485	10.8247	9.97548	9.84399	10.7749	8.88557	9.9018	8.97717	7.89937	8.33108	8.04686	8.57114	8.63024	8.47769	8.20767	8.69447
ENSMUSG00000014980	Tsen15	tRNA splicing endonuclease 15 homolog (S. cerevisiae) [Source:MGI Symbol;Acc:MGI:1913887]	1.68676	3.67394e-05	0.000216494	5.35057	5.82068	4.82764	4.38732	5.94459	5.31067	5.67485	6.10386	6.26053	5.17701	4.6097	5.04821	4.35961	5.02262	4.8982	4.89131	4.27978	4.48049
ENSMUSG00000015083	C8g	complement component 8, gamma polypeptide [Source:MGI Symbol;Acc:MGI:88237]	-1.58544	0.000112557	0.000579648	6.89447	6.04986	6.83633	5.02114	5.10727	6.58856	6.94862	7.11698	6.4337	7.70895	7.72096	7.60883	7.57181	8.24865	7.9174	7.84191	7.73679	8.26622
ENSMUSG00000015087	Rabl6	RAB, member RAS oncogene family-like 6 [Source:MGI Symbol;Acc:MGI:2442633]	1.74376	5.27615e-10	9.31422e-09	6.7891	6.61147	7.38503	7.24288	6.25871	6.73914	6.36422	6.60348	6.41364	6.05116	6.03715	5.55118	5.78536	5.14729	5.52456	5.7264	5.69381	5.60892
ENSMUSG00000015112	Slc25a13	solute carrier family 25 (mitochondrial carrier, adenine nucleotide translocator), member 13 [Source:MGI Symbol;Acc:MGI:1354721]	-1.07214	5.69345e-05	0.000318412	8.02466	7.26841	7.82442	6.53502	7.52268	8.28061	7.52654	8.27231	7.51833	7.96451	8.41804	8.59776	8.95613	8.64581	8.18637	8.76215	8.21392	8.40877
ENSMUSG00000015222	Map2	microtubule-associated protein 2 [Source:MGI Symbol;Acc:MGI:97175]	-2.14448	5.85495e-06	4.24734e-05	4.30761	4.27497	4.18778	4.51302	5.13148	4.98025	3.78368	3.77273	4.6702	4.94081	5.65007	6.07691	5.80919	5.17935	5.73506	5.31297	6.14962	5.64253
ENSMUSG00000015312	Gadd45b	growth arrest and DNA-damage-inducible 45 beta [Source:MGI Symbol;Acc:MGI:107776]	2.49279	2.08048e-08	2.58714e-07	5.9171	5.05066	5.20549	5.94943	6.05047	4.5717	5.30844	5.57041	5.69133	4.82809	4.49948	4.62439	4.00924	3.84548	4.7729	4.06655	3.70607	3.91981
ENSMUSG00000015316	Slamf1	signaling lymphocytic activation molecule family member 1 [Source:MGI Symbol;Acc:MGI:1351314]	-1.7165	1.18765e-09	1.9313e-08	5.1021	6.60514	5.79933	6.24999	6.51445	6.20279	6.23105	6.44477	6.53843	6.89241	7.62153	7.56072	7.06945	7.70296	7.51018	7.3115	7.67718	7.34679
ENSMUSG00000015335	Zdhhc12	zinc finger, DHHC domain containing 12 [Source:MGI Symbol;Acc:MGI:1913470]	-1.09557	8.40308e-06	5.85068e-05	6.42585	5.94991	6.20636	6.75504	6.48012	6.7375	6.74544	6.01146	6.97002	7.23325	7.54044	7.63574	7.40277	7.13259	7.26737	7.22584	7.25457	7.26763
ENSMUSG00000015354	Pcolce2	procollagen C-endopeptidase enhancer 2 [Source:MGI Symbol;Acc:MGI:1923727]	-1.67886	0.000933731	0.00366556	4.42409	5.42838	4.13062	4.97721	4.57346	6.08151	4.58379	3.87047	4.30777	5.07103	6.02686	6.31417	6.41596	6.2278	5.98088	5.20128	5.93105	5.29539
ENSMUSG00000015355	Cd48	CD48 antigen [Source:MGI Symbol;Acc:MGI:88339]	2.29392	7.99143e-07	6.98455e-06	6.28831	5.93012	6.50308	6.63945	6.1212	7.52812	7.58161	6.56342	5.32189	5.05256	5.47887	4.72328	4.53636	5.29453	5.29078	4.06573	5.74828	4.71501
ENSMUSG00000015401	Tmem27	transmembrane protein 27 [Source:MGI Symbol;Acc:MGI:1926234]	-2.3466	6.52101e-07	5.78308e-06	4.47256	5.14259	4.96141	4.72273	4.51184	4.87038	3.86169	4.02712	4.50265	5.60585	5.41027	7.0851	5.62596	5.87195	5.57641	6.6383	6.44648	5.73909
ENSMUSG00000015522	Arnt	aryl hydrocarbon receptor nuclear translocator [Source:MGI Symbol;Acc:MGI:88071]	-1.16364	3.5899e-22	5.78213e-20	8.49266	9.00278	8.57964	8.92135	8.9405	8.65898	8.60018	8.93555	8.60574	8.79821	9.52617	9.64404	9.57292	9.53345	9.56796	9.82226	9.70919	9.48929
ENSMUSG00000015619	Gata3	GATA binding protein 3 [Source:MGI Symbol;Acc:MGI:95663]	-1.61902	8.3047e-09	1.14093e-07	6.69561	8.20558	7.47239	6.84619	7.84191	7.89072	7.72779	7.69195	7.99528	8.53067	9.18539	9.0169	9.10551	9.43374	8.6289	8.97649	8.5759	8.84256
ENSMUSG00000015647	Lama5	laminin, alpha 5 [Source:MGI Symbol;Acc:MGI:105382]	-1.31657	6.11909e-05	0.000339969	6.73011	5.70261	5.50154	6.01519	5.94645	5.50054	5.27242	5.99641	4.94863	6.14826	6.65136	6.83837	6.77918	7.02728	6.28095	6.83864	6.50418	6.61182
ENSMUSG00000015702	Anxa9	annexin A9 [Source:MGI Symbol;Acc:MGI:1923711]	2.36572	0.00247539	0.00846248	1.93213	1.62913	1.29652	1.29403	2.05396	1.28904	1.45905	2.32517	1.28063	1.29774	1.33181	1.28022	1.27791	1.27442	1.28035	1.27745	1.3721	1.27924
ENSMUSG00000015766	Eps8	epidermal growth factor receptor pathway substrate 8 [Source:MGI Symbol;Acc:MGI:104684]	-1.68446	1.63755e-11	3.95633e-10	8.74439	9.05591	8.81474	8.00857	9.34821	9.73604	9.27819	9.47056	8.79542	9.72918	10.1383	10.3215	10.3622	10.5923	10.3531	10.5849	10.8866	10.4395
ENSMUSG00000015776	Med22	mediator complex subunit 22 [Source:MGI Symbol;Acc:MGI:98446]	2.123	2.27289e-25	5.82411e-23	13.1418	12.7181	13.2002	12.9777	13.2555	12.5955	12.6322	12.2179	13.2521	12.1811	11.6123	11.2347	11.2299	10.797	11.4625	11.2103	11.0772	11.3542
ENSMUSG00000015812	Gnrh1	gonadotropin releasing hormone 1 [Source:MGI Symbol;Acc:MGI:95789]	-1.11978	0.000628355	0.00260907	9.91282	11.4629	9.2655	10.3614	10.0803	10.6201	10.9209	11.349	10.0876	11.4666	11.1686	10.9198	11.2043	11.9511	12.0246	11.9339	11.7121	11.7122
ENSMUSG00000015869	Prpsap1	phosphoribosyl pyrophosphate synthetase-associated protein 1 [Source:MGI Symbol;Acc:MGI:1915013]	-2.47354	2.31644e-22	3.84075e-20	7.61843	8.02424	7.60115	7.89015	8.18052	7.79223	7.8553	7.75751	8.03905	9.14665	10.1345	10.1121	10.2351	9.64585	9.87953	9.56569	9.70802	10.0953
ENSMUSG00000015889	Lta4h	leukotriene A4 hydrolase [Source:MGI Symbol;Acc:MGI:96836]	1.67727	0.000626235	0.00260218	4.33271	5.4852	4.60275	3.94255	5.09718	4.79724	4.21969	4.25661	4.08919	4.6005	4.07474	3.66215	3.81829	3.74685	3.81457	4.41145	4.12221	3.36796
ENSMUSG00000015890	Amdhd1	amidohydrolase domain containing 1 [Source:MGI Symbol;Acc:MGI:1919011]	2.34209	0.000902725	0.00356203	2.71233	5.12953	3.27864	2.70787	3.92074	3.21617	3.87156	4.07935	3.56216	4.15378	2.64984	3.04508	2.8626	3.38598	2.6538	2.64199	2.95767	2.64929
ENSMUSG00000015961	Adss	adenylosuccinate synthetase, non muscle [Source:MGI Symbol;Acc:MGI:87948]	-1.07638	9.02713e-09	1.22526e-07	12.3348	12.2194	12.0219	11.4227	12.0842	12.0139	12.29	12.6015	12.0125	12.7416	12.8242	12.9189	13.0086	12.9996	12.9493	13.2959	13.3594	12.8945
ENSMUSG00000015970	Chdh	choline dehydrogenase [Source:MGI Symbol;Acc:MGI:1860776]	1.61995	2.2357e-17	1.65834e-15	9.60626	9.7793	10.0764	10.0888	9.88311	9.54925	9.39057	9.33818	9.90164	8.85761	8.69922	8.35874	8.49342	8.73621	8.60519	8.40186	8.25894	8.44859
ENSMUSG00000015981	Stk32c	serine/threonine kinase 32C [Source:MGI Symbol;Acc:MGI:2385336]	-1.86191	0.000287674	0.0013103	3.47742	3.52056	3.71954	3.68207	3.23764	3.86546	3.44158	3.17242	3.14892	3.50387	4.1763	4.15132	4.38041	4.11696	4.34448	3.59165	3.70065	4.34504
ENSMUSG00000016018	Skiv2l2	superkiller viralicidic activity 2-like 2 (S. cerevisiae) [Source:MGI Symbol;Acc:MGI:1919448]	-1.33315	2.12902e-06	1.6928e-05	7.20703	7.1306	7.39361	6.96618	6.88401	7.53693	7.61002	7.41482	7.32985	8.61545	8.39291	8.57096	8.44499	9.00801	7.98425	8.4225	8.51574	8.32714
ENSMUSG00000016024	Lbp	lipopolysaccharide binding protein [Source:MGI Symbol;Acc:MGI:1098776]	-1.03299	4.69095e-05	0.000269409	6.49143	6.13264	6.48848	6.02207	6.083	5.80055	6.63269	6.82528	6.09443	6.49474	7.1244	7.48045	6.84729	6.85351	7.16116	6.54751	7.15788	6.58561
ENSMUSG00000016128	Stard13	StAR-related lipid transfer (START) domain containing 13 [Source:MGI Symbol;Acc:MGI:2385331]	-1.00823	1.00629e-10	2.07794e-09	8.54337	9.189	8.77073	8.49998	8.93533	8.97704	8.90175	9.22526	8.49015	9.13399	9.59626	9.53631	9.70415	9.58865	9.43117	9.67295	9.8127	9.69636
ENSMUSG00000016386	Mpped2	metallophosphoesterase domain containing 2 [Source:MGI Symbol;Acc:MGI:1924265]	-2.18349	5.96385e-06	4.31036e-05	4.47651	4.90367	5.0703	4.04376	5.77976	4.75268	3.91479	4.55183	5.61073	4.71662	6.44146	6.51305	6.45963	6.32988	6.8828	5.28345	6.13254	5.78563
ENSMUSG00000016427	Ndufa1	NADH dehydrogenase (ubiquinone) 1 alpha subcomplex, 1 [Source:MGI Symbol;Acc:MGI:1929511]	1.05869	1.39825e-08	1.82182e-07	11.6117	11.1384	11.3438	11.7361	11.4474	11.6676	11.5294	11.8049	11.0103	10.9227	10.5667	10.4761	10.5459	11.1077	10.8253	10.8723	10.3545	10.2641
ENSMUSG00000016495	Plgrkt	plasminogen receptor, C-terminal lysine transmembrane protein [Source:MGI Symbol;Acc:MGI:1915009]	3.20368	8.38405e-10	1.40791e-08	5.6604	4.55961	3.7958	5.62245	5.23332	5.28039	4.92861	4.1057	5.42585	4.78851	3.71388	3.30847	3.59577	3.51798	3.6472	3.58575	4.18926	3.30255
ENSMUSG00000016757	Ttll12	tubulin tyrosine ligase-like family, member 12 [Source:MGI Symbol;Acc:MGI:3039573]	1.9308	8.67675e-08	9.43067e-07	7.31029	5.75765	7.40719	6.814	7.04674	6.79516	6.59521	5.74214	6.29033	6.18354	5.40358	5.37269	6.18976	4.94101	5.65069	5.04956	5.25593	5.70017
ENSMUSG00000016758	Bik	BCL2-interacting killer [Source:MGI Symbol;Acc:MGI:1206591]	-1.56845	1.85627e-23	3.65037e-21	6.92155	7.44698	6.97962	6.97697	7.37361	7.25425	7.10463	7.69288	7.08266	7.23759	8.34146	8.4422	8.18328	8.26732	8.18658	8.24344	8.46673	8.36282
ENSMUSG00000016763	Scube1	signal peptide, CUB domain, EGF-like 1 [Source:MGI Symbol;Acc:MGI:1890616]	7.00613	2.22405e-46	5.37331e-43	7.54761	6.26432	7.2857	7.79151	6.95438	6.71993	6.97818	7.08686	7.50204	4.91385	3.26747	3.74516	3.43013	3.15301	3.28806	3.22516	3.59928	3.26458
ENSMUSG00000016940	Kctd2	potassium channel tetramerisation domain containing 2 [Source:MGI Symbol;Acc:MGI:1917632]	2.47635	1.1253e-12	3.46649e-11	6.60125	5.97261	7.08971	6.48886	6.15512	6.36518	5.9037	6.38451	6.31874	6.01207	5.18403	4.93078	4.32462	4.65169	5.17284	4.38697	5.56624	4.76338
ENSMUSG00000017146	Brca1	breast cancer 1 [Source:MGI Symbol;Acc:MGI:104537]	-1.51371	4.07927e-11	9.06551e-10	7.20667	7.39126	8.00481	7.24644	7.34128	7.14062	7.58286	7.87509	7.09354	8.23946	8.35701	8.47723	8.53779	8.8095	8.56473	8.87344	8.97725	8.58728
ENSMUSG00000017307	Acot8	acyl-CoA thioesterase 8 [Source:MGI Symbol;Acc:MGI:2158201]	-1.12055	2.36302e-05	0.000146493	6.73338	7.07198	7.52038	6.79357	6.58135	6.80227	6.86267	5.78149	7.32467	7.42553	7.8999	7.82333	7.85376	7.57586	7.71731	7.9064	7.47671	7.69521
ENSMUSG00000017344	Vtn	vitronectin [Source:MGI Symbol;Acc:MGI:98940]	-2.2169	6.34763e-06	4.55843e-05	4.11886	4.23553	3.86413	3.57122	3.77836	4.83079	3.80836	3.55121	3.93112	4.55698	5.02992	5.30663	4.75505	5.55948	5.27741	4.94099	5.16799	5.13618
ENSMUSG00000017412	Cacnb4	calcium channel, voltage-dependent, beta 4 subunit [Source:MGI Symbol;Acc:MGI:103301]	1.34206	2.28348e-05	0.000142188	6.38846	5.18628	6.1035	6.23535	6.13277	5.86585	6.03143	6.06475	5.58432	5.82955	5.38605	5.04785	5.12806	5.91492	4.6592	5.16746	5.07122	5.12009
ENSMUSG00000017418	Arl5b	ADP-ribosylation factor-like 5B [Source:MGI Symbol;Acc:MGI:1923119]	1.36323	3.72091e-05	0.000218728	7.58591	7.04821	6.68162	5.83474	6.48451	6.171	6.27143	7.02933	6.38431	6.77974	5.57138	5.40734	5.32153	5.92772	5.74743	6.37038	6.08287	6.12174
ENSMUSG00000017485	Top2b	topoisomerase (DNA) II beta [Source:MGI Symbol;Acc:MGI:98791]	-1.17285	0.000206491	0.000980673	6.90379	7.74179	6.90446	6.17783	7.15899	7.82271	7.91226	7.73804	6.37971	7.19594	7.57825	8.40109	7.81655	8.13057	7.91666	8.32963	8.66461	8.22708
ENSMUSG00000017548	Suz12	suppressor of zeste 12 homolog (Drosophila) [Source:MGI Symbol;Acc:MGI:1261758]	-1.47376	3.50603e-09	5.21496e-08	9.15776	9.18754	9.0715	8.10835	8.74429	9.5477	9.37027	9.7685	8.5295	9.5205	9.98732	10.0003	9.99473	10.655	10.4235	10.3435	10.6438	10.2097
ENSMUSG00000017561	Crlf3	cytokine receptor-like factor 3 [Source:MGI Symbol;Acc:MGI:1860086]	-1.01885	4.87726e-05	0.000278695	7.10477	7.27144	6.93068	6.9294	7.66215	6.68242	7.10106	6.91292	7.78004	8.02472	8.11024	8.1108	8.27829	7.56198	7.94562	7.93882	8.09328	8.13947
ENSMUSG00000017664	Slc35c2	solute carrier family 35, member C2 [Source:MGI Symbol;Acc:MGI:2385166]	1.38859	3.96978e-07	3.70717e-06	9.26707	8.3877	9.25488	9.53206	9.92669	8.85444	9.13516	7.90567	9.43303	8.59073	8.48178	8.25179	8.13605	7.78828	7.97621	7.80708	8.0029	8.40374
ENSMUSG00000017677	Wsb1	WD repeat and SOCS box-containing 1 [Source:MGI Symbol;Acc:MGI:1926139]	1.3811	8.2012e-05	0.000438763	9.61092	8.91989	9.31167	9.7651	9.20638	8.94427	7.5198	8.06924	8.35714	8.16974	8.02888	8.12898	8.23133	7.35369	6.77397	8.3335	8.27999	7.48334
ENSMUSG00000017764	Zswim1	zinc finger SWIM-type containing 1 [Source:MGI Symbol;Acc:MGI:1919221]	2.13154	3.85972e-15	1.90864e-13	10.3731	9.84213	9.83566	10.2658	9.91798	9.42234	9.16935	9.35261	10.2358	8.76958	8.82592	8.39275	8.45169	7.94066	7.83103	7.90622	7.65976	8.29864
ENSMUSG00000017831	Rab5a	RAB5A, member RAS oncogene family [Source:MGI Symbol;Acc:MGI:105926]	1.99163	1.54867e-10	3.08858e-09	8.72885	8.57452	8.83314	7.94634	8.50337	7.80248	8.16716	7.3835	8.03406	6.53574	6.75985	6.78704	6.84922	6.34197	6.4073	6.83076	7.24872	6.86946
ENSMUSG00000017837	Nkiras2	NFKB inhibitor interacting Ras-like protein 2 [Source:MGI Symbol;Acc:MGI:1919216]	1.18382	0.000110342	0.000570149	7.57172	6.26755	7.37142	7.44231	7.15896	7.32117	7.22736	6.16153	7.58015	6.54647	6.88448	6.40854	6.59885	6.41041	6.00683	5.75408	6.11857	6.5086
ENSMUSG00000017999	Ddx27	DEAD (Asp-Glu-Ala-Asp) box polypeptide 27 [Source:MGI Symbol;Acc:MGI:2385884]	-1.18583	0.00197842	0.0069961	5.52403	5.51154	6.00733	5.3055	5.45295	6.49396	7.06276	4.93899	6.19911	6.61514	7.20812	7.0335	6.88465	6.94116	6.94233	6.52697	6.65964	6.85141
ENSMUSG00000018040	Rrp7a	ribosomal RNA processing 7 homolog A (S. cerevisiae) [Source:MGI Symbol;Acc:MGI:1922028]	1.1118	5.94727e-05	0.000331401	8.98787	8.0765	8.68338	8.26756	8.06582	8.25487	8.17027	6.94761	8.25288	7.45411	7.74384	7.55759	7.77129	7.3576	7.25074	7.1697	7.37795	7.1014
ENSMUSG00000018167	Stard3	START domain containing 3 [Source:MGI Symbol;Acc:MGI:1929618]	1.49809	0.00153352	0.00563801	5.72914	4.14359	4.90401	4.4931	4.37617	3.87719	4.33319	4.46286	5.51592	4.28975	3.92451	4.14906	4.52445	4.20688	3.68573	3.81191	3.97724	4.27898
ENSMUSG00000018169	Mfng	MFNG O-fucosylpeptide 3-beta-N-acetylglucosaminyltransferase [Source:MGI Symbol;Acc:MGI:1095404]	-1.9539	1.38442e-06	1.14659e-05	5.5891	6.56467	5.35651	6.41322	5.92561	5.4376	5.64095	4.3338	5.74761	6.47643	7.29068	7.49997	7.45584	6.75215	7.59496	7.16017	7.26665	6.48717
ENSMUSG00000018189	Uchl5	ubiquitin carboxyl-terminal esterase L5 [Source:MGI Symbol;Acc:MGI:1914848]	-1.06238	4.30763e-09	6.30421e-08	8.92879	8.29591	8.97302	8.55292	8.815	8.56778	8.64881	9	8.73952	9.45294	9.31573	9.59289	9.57827	9.53975	9.4644	9.91172	9.7692	9.71458
ENSMUSG00000018209	Stk4	serine/threonine kinase 4 [Source:MGI Symbol;Acc:MGI:1929004]	2.43885	2.48654e-18	2.225e-16	9.09767	8.55101	9.05791	8.88427	8.3725	7.7116	8.27009	8.22749	8.97884	7.11996	6.66383	6.5539	6.98476	6.99429	6.95869	6.56432	6.82987	6.93996
ENSMUSG00000018238	Gdf9	growth differentiation factor 9 [Source:MGI Symbol;Acc:MGI:95692]	1.08157	7.08864e-08	7.83549e-07	16.3261	16.1978	16.2835	16.3339	16.252	15.3616	15.3847	15.6674	16.4265	16.0507	15.5475	15.4646	15.5462	14.8963	15.0752	15.2034	15.0772	15.0771
ENSMUSG00000018259	Prl8a2	prolactin family 8, subfamily a, member 2 [Source:MGI Symbol;Acc:MGI:894281]	-2.30077	7.80281e-10	1.31829e-08	6.25908	7.31902	6.90893	7.06204	5.10307	7.27125	7.11037	6.59262	7.24873	7.57796	8.67928	8.69084	7.61179	9.44831	9.02844	8.87226	7.89984	8.6515
ENSMUSG00000018322	Tomm34	translocase of outer mitochondrial membrane 34 [Source:MGI Symbol;Acc:MGI:1914395]	1.33208	3.51764e-10	6.43139e-09	11.8308	11.0115	11.4599	11.2588	11.064	11.0335	11.4058	10.4508	10.764	10.6436	10.4599	10.2633	10.3214	9.90388	10.1762	9.846	9.77449	10.2851
ENSMUSG00000018326	Ywhab	tyrosine 3-monooxygenase/tryptophan 5-monooxygenase activation protein, beta polypeptide [Source:MGI Symbol;Acc:MGI:1891917]	1.37877	2.24566e-31	1.30961e-28	12.1786	11.9962	12.151	12.2332	12.0697	11.8076	11.7731	11.8254	11.9361	11.5725	11.0435	10.9507	11.0047	10.8281	10.8626	10.8666	11.0732	10.8707
ENSMUSG00000018334	Ksr1	kinase suppressor of ras 1 [Source:MGI Symbol;Acc:MGI:105051]	-1.31835	1.70212e-05	0.000109578	5.3189	5.48417	6.02649	5.49882	5.36143	4.68526	5.164	5.67974	5.89684	5.57053	6.60828	6.17563	6.11162	5.72354	6.43216	6.57545	6.04135	6.41749
ENSMUSG00000018401	Mtmr4	myotubularin related protein 4 [Source:MGI Symbol;Acc:MGI:2180699]	-1.12243	1.29827e-05	8.64763e-05	7.98788	7.93148	8.10233	7.75308	6.6942	7.71038	7.29714	8.27511	7.42797	8.46668	8.46564	8.74843	8.60309	8.90775	8.44236	8.52295	8.99595	8.59481
ENSMUSG00000018412	Kansl1	KAT8 regulatory NSL complex subunit 1 [Source:MGI Symbol;Acc:MGI:1923969]	-2.37773	9.28446e-18	7.65945e-16	6.82164	7.28911	7.1922	6.75126	6.53172	5.87733	6.77214	6.21718	6.45422	7.54809	8.23918	8.4115	8.38627	8.44426	8.25103	8.8015	8.92451	8.68659
ENSMUSG00000018433	Nol11	nucleolar protein 11 [Source:MGI Symbol;Acc:MGI:1916229]	3.13535	4.62175e-14	1.78454e-12	7.20319	7.28407	7.59182	7.0414	6.85691	6.1127	6.44437	5.18631	7.45397	5.21195	4.89594	5.01073	5.07478	4.52185	4.51322	5.08891	4.21371	5.2395
ENSMUSG00000018476	Kdm6b	KDM1 lysine (K)-specific demethylase 6B [Source:MGI Symbol;Acc:MGI:2448492]	-1.88395	8.615e-17	5.80466e-15	11.7103	12.0692	11.4461	11.5975	11.4079	12.4833	12.0773	12.1699	11.2402	12.6858	13.3209	13.4648	13.4499	13.4839	13.2685	13.5379	13.4792	13.4395
ENSMUSG00000018500	Adora2b	adenosine A2b receptor [Source:MGI Symbol;Acc:MGI:99403]	1.37885	0.000244377	0.00113791	7.67048	7.38143	8.28308	8.66352	7.86028	7.13233	7.60964	5.81554	8.80916	7.09752	7.34149	6.9058	7.30245	6.81931	6.55235	6.80516	6.45784	6.63815
ENSMUSG00000018507	Trpv2	transient receptor potential cation channel, subfamily V, member 2 [Source:MGI Symbol;Acc:MGI:1341836]	-2.47081	2.68941e-09	4.08655e-08	6.55587	5.75724	5.36032	5.69629	4.7254	5.29256	4.95501	4.61857	4.83055	6.42463	7.83733	7.49104	7.09552	7.69878	7.19659	7.092	7.12338	6.66256
ENSMUSG00000018559	Ctdnep1	CTD nuclear envelope phosphatase 1 [Source:MGI Symbol;Acc:MGI:1914431]	1.20895	0.00157319	0.00575261	6.69752	6.36916	7.09217	5.57132	6.80428	6.75743	6.61087	5.18539	6.12404	5.99147	6.11354	4.88207	5.2154	5.77621	5.84759	5.17577	6.20119	5.65043
ENSMUSG00000018570	2810408A11Rik	RIKEN cDNA 2810408A11 gene [Source:MGI Symbol;Acc:MGI:1917669]	-2.38574	0.00148555	0.00548433	1.67001	1.69092	1.67105	1.66912	1.66548	1.66528	1.66737	1.66619	1.65904	1.97006	1.99019	1.81556	1.65708	2.21239	2.11371	2.17444	2.47742	1.87159
ENSMUSG00000018583	G3bp1	GTPase activating protein (SH3 domain) binding protein 1 [Source:MGI Symbol;Acc:MGI:1351465]	1.27323	2.59249e-06	2.0214e-05	10.2114	9.4978	10.3049	9.38567	9.04697	9.29359	8.84763	8.63923	8.72615	9.03992	8.69044	8.48872	8.77596	8.21671	8.33452	8.49791	8.31174	8.49314
ENSMUSG00000018595	Glra4	glycine receptor, alpha 4 subunit [Source:MGI Symbol;Acc:MGI:95750]	1.75344	4.98845e-09	7.17998e-08	5.91747	6.50887	6.81114	6.20682	6.59206	6.30331	6.41918	6.25744	5.90824	7.19196	5.56214	5.98606	5.56399	5.45836	5.14756	5.0665	5.07578	5.3297
ENSMUSG00000018599	Mief2	mitochondrial elongation factor 2 [Source:MGI Symbol;Acc:MGI:2144199]	2.24322	0.00141431	0.0052615	2.91389	3.38579	2.18385	2.41909	2.17299	2.4353	2.81094	2.96338	3.08338	2.37041	2.15842	2.34261	2.31738	2.15128	2.25718	2.15563	2.42322	2.15822
ENSMUSG00000018659	Pnpo	pyridoxine 5'-phosphate oxidase [Source:MGI Symbol;Acc:MGI:2144151]	1.38123	1.31501e-05	8.73851e-05	8.31233	7.18737	7.77714	8.47927	7.74667	7.06877	6.83576	7.03108	8.06851	6.93334	6.78017	7.14137	7.05125	6.13173	6.79037	6.45622	6.61548	6.60327
ENSMUSG00000018819	Lsp1	lymphocyte specific 1 [Source:MGI Symbol;Acc:MGI:96832]	-2.04024	2.20582e-11	5.15261e-10	8.29152	8.68841	7.16942	7.6722	7.29971	8.33785	7.51475	7.9998	7.6859	9.20996	9.62698	9.75891	9.81051	9.89814	9.67266	9.76974	9.67306	9.44509
ENSMUSG00000018820	Zfyve27	zinc finger, FYVE domain containing 27 [Source:MGI Symbol;Acc:MGI:1919602]	2.36188	4.50278e-06	3.34436e-05	4.31003	4.4672	4.19397	4.10446	3.92819	3.09023	3.98645	4.64204	4.32254	3.46751	3.24713	3.16579	3.1014	3.35279	3.38204	3.29508	3.60694	3.46463
ENSMUSG00000018830	Myh11	myosin, heavy polypeptide 11, smooth muscle [Source:MGI Symbol;Acc:MGI:102643]	-1.74117	2.94234e-11	6.71536e-10	6.49454	7.26727	7.00616	6.54347	5.81331	6.63443	6.26775	6.82202	6.12397	7.15012	7.87734	8.17043	7.85303	8.11107	7.83037	7.47063	7.76523	7.85852
ENSMUSG00000018846	Pank3	pantothenate kinase 3 [Source:MGI Symbol;Acc:MGI:2387464]	1.5054	2.27826e-09	3.50272e-08	8.50013	7.93195	8.57674	7.86466	8.28169	8.83287	8.21898	8.43549	8.12621	7.41615	6.98113	6.66528	7.02175	7.35208	7.6913	6.75643	7.48471	7.39106
ENSMUSG00000018862	Otop3	otopetrin 3 [Source:MGI Symbol;Acc:MGI:1916852]	2.46652	0.000450406	0.00194169	3.90644	3.84777	3.70961	4.66091	4.12747	4.32505	3.6112	2.83277	5.16074	2.86378	3.20145	3.17725	2.78015	2.76474	2.92128	2.77812	2.78103	3.50649
ENSMUSG00000018868	Pnpla5	patatin-like phospholipase domain containing 5 [Source:MGI Symbol;Acc:MGI:1923022]	3.91439	8.18194e-17	5.55715e-15	7.03399	7.42137	7.58205	7.39353	7.18489	5.7856	5.81652	5.0308	8.01965	6.23125	4.74114	4.839	4.90079	3.63935	4.13422	4.61754	4.20828	3.91216
ENSMUSG00000018906	P4ha2	procollagen-proline, 2-oxoglutarate 4-dioxygenase (proline 4-hydroxylase), alpha II polypeptide [Source:MGI Symbol;Acc:MGI:894286]	1.79315	0.00177599	0.00638595	3.94684	3.02204	3.54919	3.96932	3.58285	3.41059	3.53673	2.80505	3.87815	2.99829	3.21134	3.23012	2.93503	3.09591	3.03857	2.85756	2.77944	2.98698
ENSMUSG00000019055	Plod1	procollagen-lysine, 2-oxoglutarate 5-dioxygenase 1 [Source:MGI Symbol;Acc:MGI:99907]	-2.74384	2.87964e-08	3.48607e-07	4.22144	4.35641	4.0599	4.35095	3.76602	3.76352	4.59345	5.04596	4.47254	6.25605	6.31824	6.32335	6.12291	6.63035	5.9707	5.99973	6.17966	6.02532
ENSMUSG00000019066	Rab3d	RAB3D, member RAS oncogene family [Source:MGI Symbol;Acc:MGI:97844]	1.61689	3.21592e-12	8.94534e-11	12.0464	11.4843	11.9524	12.1652	12.1481	11.3545	11.1786	10.7814	12.1153	11.1905	10.7889	10.6468	10.6862	10.0692	10.3295	10.2627	10.4449	10.6152
ENSMUSG00000019124	Scrn1	secernin 1 [Source:MGI Symbol;Acc:MGI:1917188]	2.12505	0.0019481	0.00690263	5.97663	5.26415	4.19955	3.19072	5.17274	5.07482	4.55094	4.795	3.74816	3.80884	3.0957	3.93965	3.08563	4.3298	3.66046	3.08242	3.08702	3.77723
ENSMUSG00000019132	BC005537	cDNA sequence BC005537 [Source:MGI Symbol;Acc:MGI:2441726]	1.41441	3.22631e-05	0.000193008	7.62523	8.08859	7.65483	6.68954	7.2923	7.77183	7.65445	8.98732	7.07243	7.44084	5.99168	7.13796	6.68404	6.4143	7.28293	6.60725	6.96432	6.81832
ENSMUSG00000019139	Isyna1	myo-inositol 1-phosphate synthase A1 [Source:MGI Symbol;Acc:MGI:1919030]	1.17916	6.99125e-07	6.16776e-06	7.8725	7.41356	7.81695	8.03378	8.03411	7.84348	6.75887	7.22274	7.90554	7.25207	6.86202	6.48952	7.23573	6.72104	6.79298	6.91077	6.87302	7.05117
ENSMUSG00000019143	Hars2	histidyl-tRNA synthetase 2, mitochondrial (putative) [Source:MGI Symbol;Acc:MGI:1918041]	2.74229	0.000453939	0.00195593	0.999786	1.31948	1.62069	1.08707	0.995879	2.01144	1.34449	0.996494	1.08865	1.0015	0.989491	0.99003	0.988569	0.986386	0.99011	0.988278	0.988695	0.989405
ENSMUSG00000019261	Map1s	microtubule-associated protein 1S [Source:MGI Symbol;Acc:MGI:2443304]	1.44086	0.000390757	0.00171649	6.90993	5.43729	7.09275	6.43872	6.59062	5.15503	5.93916	6.02655	7.22319	5.19333	5.54984	4.89703	5.56129	5.51728	5.99695	5.24836	5.70697	5.38446
ENSMUSG00000019301	Hsd17b1	hydroxysteroid (17-beta) dehydrogenase 1 [Source:MGI Symbol;Acc:MGI:105077]	2.15043	0.000736001	0.00299501	4.49425	5.29362	4.46376	4.62977	7.47033	6.73473	3.55689	6.44861	6.91799	5.97571	3.83205	4.11383	5.04874	3.92598	5.51715	4.3896	3.99343	4.44228
ENSMUSG00000019302	Atp6v0a1	ATPase, H+ transporting, lysosomal V0 subunit A1 [Source:MGI Symbol;Acc:MGI:103286]	-1.06148	4.54669e-05	0.000262257	5.58902	5.09862	5.27812	5.58042	5.74421	5.82918	5.58137	5.08997	4.94999	5.68255	5.92415	6.15705	6.18704	5.84265	6.1638	5.93661	6.37831	5.89213
ENSMUSG00000019320	Noxo1	NADPH oxidase organizer 1 [Source:MGI Symbol;Acc:MGI:1919143]	1.70531	3.26404e-07	3.09767e-06	5.50154	5.7791	5.2408	4.71881	5.50708	5.16667	4.99024	5.16608	5.3722	4.76275	4.55633	4.4706	4.50301	4.67072	3.99707	4.17509	4.55079	4.70756
ENSMUSG00000019428	Fkbp8	FK506 binding protein 8 [Source:MGI Symbol;Acc:MGI:1341070]	1.91865	7.76018e-10	1.3124e-08	9.78706	8.15889	9.94698	8.79215	9.54621	9.65614	9.81509	8.70752	10.1788	7.92376	8.20189	8.24326	8.07308	7.89523	7.83458	7.71967	7.9547	8.1187
ENSMUSG00000019487	Trip10	thyroid hormone receptor interactor 10 [Source:MGI Symbol;Acc:MGI:2146901]	-2.80775	7.3689e-08	8.11875e-07	4.14105	4.84608	5.51961	4.30584	4.21436	5.16622	3.87408	4.85317	3.7371	5.76212	6.73339	6.89846	6.82795	7.05548	6.87216	6.08706	6.63574	6.50207
ENSMUSG00000019731	Slc35e1	solute carrier family 35, member E1 [Source:MGI Symbol;Acc:MGI:2142403]	2.58957	0.000763786	0.00308653	5.89381	3.63239	5.73169	3.32783	4.26727	4.64749	5.22497	3.16807	4.12788	2.77039	2.62543	2.63291	2.61236	2.7171	3.71865	2.60817	2.61417	2.62423
ENSMUSG00000019732	Calr3	calreticulin 3 [Source:MGI Symbol;Acc:MGI:1920566]	-2.1382	2.38213e-07	2.34056e-06	6.41289	9.1545	7.19977	6.49973	6.38581	7.49873	6.89437	6.91996	7.09229	8.30613	9.33899	9.59478	9.02198	9.56834	9.41848	8.87116	9.23496	9.21993
ENSMUSG00000019768	Esr1	estrogen receptor 1 (alpha) [Source:MGI Symbol;Acc:MGI:1352467]	-1.20719	3.33335e-07	3.15112e-06	8.25877	9.52435	9.22357	9.22206	9.17556	9.56296	9.36606	8.71238	9.35979	10.0905	10.0919	10.2578	10.1039	10.21	10.2459	10.6514	10.3401	9.98383
ENSMUSG00000019779	Frk	fyn-related kinase [Source:MGI Symbol;Acc:MGI:103265]	-1.26096	0.000646383	0.00267362	7.00209	5.52561	5.49902	5.31833	6.53875	5.1085	5.93752	6.54358	5.60449	6.33719	6.95242	6.67925	6.76515	6.88569	6.63938	7.0056	7.50809	6.9138
ENSMUSG00000019790	Stxbp5	syntaxin binding protein 5 (tomosyn) [Source:MGI Symbol;Acc:MGI:1926058]	1.0586	1.9235e-05	0.000122064	8.78936	8.68053	9.19171	8.19962	8.07308	8.88356	8.4175	9.23446	8.36834	7.82472	7.83301	7.45114	7.76206	7.97901	7.5347	8.27295	8.04475	7.99861
ENSMUSG00000019794	Katna1	katanin p60 (ATPase-containing) subunit A1 [Source:MGI Symbol;Acc:MGI:1344353]	1.18784	6.72704e-13	2.15878e-11	10.4723	10.4382	11.2058	11.083	10.9213	10.6209	10.772	10.31	10.7453	10.3768	9.88089	9.85127	9.94985	9.55282	9.7969	9.88341	9.6964	10.0831
ENSMUSG00000019820	Utrn	utrophin [Source:MGI Symbol;Acc:MGI:104631]	-1.73777	0.000119301	0.000608814	4.59843	5.29027	5.37688	4.22103	4.27111	5.10737	3.86508	4.22828	4.77223	4.87984	5.58852	5.25059	5.36903	5.99247	5.86305	5.14896	6.228	5.94032
ENSMUSG00000019826	Zbtb24	zinc finger and BTB domain containing 24 [Source:MGI Symbol;Acc:MGI:3039618]	1.57111	2.76521e-10	5.17314e-09	8.46847	8.33708	8.90347	8.40346	8.87831	8.20571	8.13337	8.03616	8.4741	7.54262	7.2909	6.81611	7.508	7.31453	6.74737	7.78983	7.44604	6.95108
ENSMUSG00000019831	Wasf1	WAS protein family, member 1 [Source:MGI Symbol;Acc:MGI:1890563]	-1.74353	9.3179e-09	1.26168e-07	7.88021	7.687	6.61276	7.66983	7.61094	7.71563	8.25292	7.23201	6.89579	8.30714	8.58722	9.00088	9.1772	8.22371	8.3196	9.25948	9.60334	9.07848
ENSMUSG00000019849	Prep	prolyl endopeptidase [Source:MGI Symbol;Acc:MGI:1270863]	-1.08265	4.61897e-06	3.42915e-05	9.56335	10.7628	9.27665	10.268	9.99133	9.57285	9.73616	9.28825	10.2055	10.5203	10.8308	10.8453	10.9169	10.7873	10.9404	10.7223	10.8209	10.9025
ENSMUSG00000019856	Fam184a	family with sequence similarity 184, member A [Source:MGI Symbol;Acc:MGI:1923156]	-1.89845	0.000112793	0.00058054	5.44878	4.97116	4.6908	5.37967	5.04606	5.72872	6.4489	6.71725	4.10378	6.52521	7.0106	7.08882	6.93913	7.23758	7.35462	7.33857	7.40551	6.77274
ENSMUSG00000019864	Rtn4ip1	reticulon 4 interacting protein 1 [Source:MGI Symbol;Acc:MGI:2178759]	1.54624	8.0799e-05	0.000433525	7.25633	6.36888	6.77832	6.51021	6.57485	5.6947	6.16216	6.29134	6.17545	4.62003	5.79294	5.88918	5.52146	5.63837	4.98076	5.3078	5.06641	5.031
ENSMUSG00000019876	Pkib	protein kinase inhibitor beta, cAMP dependent, testis specific [Source:MGI Symbol;Acc:MGI:101937]	1.1694	0.000239294	0.00111771	7.87475	8.23128	8.26491	7.74478	8.5483	7.25697	7.51793	6.4849	8.11781	6.89423	6.83165	7.29581	7.49578	6.78519	6.64233	6.74405	7.26769	6.7695
ENSMUSG00000019883	Echdc1	enoyl Coenzyme A hydratase domain containing 1 [Source:MGI Symbol;Acc:MGI:1277169]	-1.59619	2.77097e-05	0.00016857	5.4537	5.46313	5.17708	5.19329	5.59187	5.40547	4.35796	4.544	5.54923	6.33891	6.07637	6.59253	6.29874	6.44097	6.2671	6.46529	6.3281	6.68768
ENSMUSG00000019888	Mgat4c	MGAT4 family, member C [Source:MGI Symbol;Acc:MGI:1914819]	-1.73421	2.1709e-06	1.72287e-05	6.04347	8.0467	6.49845	6.24983	7.18845	7.67419	7.49824	7.04814	7.07518	8.30778	7.95091	8.65227	8.31419	9.06665	8.80822	9.13981	8.86428	8.1049
ENSMUSG00000019892	Lrriq1	leucine-rich repeats and IQ motif containing 1 [Source:MGI Symbol;Acc:MGI:1922228]	-2.82501	1.59365e-05	0.000103621	4.2986	3.38445	3.26175	3.24845	3.22268	3.22127	4.04873	3.22781	3.17408	3.67459	4.72051	4.36695	4.59576	5.18861	5.02268	5.27103	5.46636	4.58167
ENSMUSG00000019894	Slc6a15	solute carrier family 6 (neurotransmitter transporter), member 15 [Source:MGI Symbol;Acc:MGI:2143484]	-3.58325	1.88436e-20	2.50932e-18	5.25775	6.0708	5.45031	5.47298	6.01209	4.71364	5.26814	6.3865	5.27711	7.15623	8.50081	8.64191	8.48168	8.69874	8.52809	8.69732	8.57622	8.41577
ENSMUSG00000019900	Rfx6	regulatory factor X, 6 [Source:MGI Symbol;Acc:MGI:2445208]	1.99319	0.000163784	0.000801713	5.08858	5.14757	3.59839	3.87714	6.09784	4.65769	4.31845	4.07435	4.83952	4.57543	4.18239	4.21398	3.80086	3.63419	3.9385	3.48295	4.17879	3.40788
ENSMUSG00000019907	Ppp1r12a	protein phosphatase 1, regulatory (inhibitor) subunit 12A [Source:MGI Symbol;Acc:MGI:1309528]	-1.97045	2.80922e-10	5.24387e-09	7.89792	8.7956	7.67156	7.642	8.76729	8.06962	8.93879	8.8628	8.11754	9.7612	10.0773	10.3856	10.0662	9.98572	10.2782	10.1504	9.99588	10.3107
ENSMUSG00000019909	Fam162b	family with sequence similarity 162, member B [Source:MGI Symbol;Acc:MGI:1924546]	-3.21023	8.70732e-23	1.53394e-20	5.33933	5.64731	5.15078	5.30848	5.67954	6.4591	5.999	6.1147	5.38958	6.75541	7.97532	8.11982	7.90358	8.79041	8.02766	8.34456	7.99167	7.88043
ENSMUSG00000019929	Dcn	decorin [Source:MGI Symbol;Acc:MGI:94872]	-5.62785	1.44071e-16	9.26438e-15	2.6263	2.71911	2.63134	2.6219	2.60367	2.60267	2.61326	2.60729	2.56955	2.63594	3.21569	4.77875	4.09199	3.83338	4.33176	3.84308	4.3635	2.85385
ENSMUSG00000019933	Mrln	myoregulin [Source:MGI Symbol;Acc:MGI:1916813]	3.98001	8.04003e-13	2.51802e-11	3.31865	3.38721	3.86466	3.08406	4.10517	3.50895	3.53784	3.43485	3.39771	3.4568	2.81582	2.67889	2.67372	2.73461	2.67917	2.67268	2.67416	2.89484
ENSMUSG00000019948	Actr6	ARP6 actin-related protein 6 [Source:MGI Symbol;Acc:MGI:1914269]	1.97461	4.43311e-13	1.45015e-11	9.78976	8.59142	9.3102	8.9843	8.28419	9.02039	9.1365	8.32635	8.49493	7.93003	7.14125	7.5501	7.3942	7.74578	7.19185	7.74399	7.65389	7.15771
ENSMUSG00000019971	Cep290	centrosomal protein 290 [Source:MGI Symbol;Acc:MGI:2384917]	-1.41103	0.000357061	0.00158469	4.67716	4.7697	4.28826	5.08414	4.5106	5.41315	5.54225	5.88443	5.14126	5.40051	5.35611	6.01866	5.7197	6.3509	6.02548	5.66776	6.28653	6.18129
ENSMUSG00000019998	Stx7	syntaxin 7 [Source:MGI Symbol;Acc:MGI:1858210]	-1.1714	7.98963e-05	0.000429636	7.28107	6.39339	7.15091	7.83263	7.3563	7.57319	7.81588	6.11203	7.16709	7.85207	7.91168	8.33022	8.60214	8.02612	7.73731	8.24899	8.5	8.1479
ENSMUSG00000020014	Cfap54	cilia and flagella associated protein 54 [Source:MGI Symbol;Acc:MGI:1922208]	5.42369	7.24201e-14	2.69773e-12	6.97612	6.77042	6.22233	5.02235	2.67643	5.07401	6.20474	4.01595	4.90572	3.14515	2.51834	2.53358	2.49123	2.4209	2.5358	2.48238	2.49502	2.51588
ENSMUSG00000020024	Cep83	centrosomal protein 83 [Source:MGI Symbol;Acc:MGI:1924298]	-1.78762	1.11365e-10	2.27464e-09	6.67165	7.64895	6.62078	5.86197	7.36067	7.30436	6.77572	7.44386	7.1318	7.53975	8.27636	8.73797	8.28302	8.60163	8.03713	8.33302	8.37521	8.56416
ENSMUSG00000020027	Socs2	suppressor of cytokine signaling 2 [Source:MGI Symbol;Acc:MGI:1201787]	2.39	1.38431e-06	1.14659e-05	6.70326	7.53835	4.92696	6.91199	7.79079	6.96702	4.80857	6.62627	7.56329	6.35855	4.73803	4.15798	5.97997	4.45394	5.68496	5.33715	4.68458	5.66344
ENSMUSG00000020034	Tcp11l2	t-complex 11 (mouse) like 2 [Source:MGI Symbol;Acc:MGI:2444679]	2.96879	9.60668e-08	1.03154e-06	4.33403	3.3587	4.12769	5.16029	2.91208	4.52742	4.21289	3.96833	3.73876	3.34006	2.98961	3.1048	2.97472	3.21291	2.99945	3.22345	3.23842	2.98824
ENSMUSG00000020059	Sycp3	synaptonemal complex protein 3 [Source:MGI Symbol;Acc:MGI:109542]	1.98532	3.85685e-09	5.70665e-08	11.3675	9.09053	9.95198	9.81351	9.81514	10.1855	10.5278	9.70329	9.31966	8.5404	7.81086	8.71821	8.43281	8.50707	8.77131	8.95881	8.45127	8.40026
ENSMUSG00000020063	Sirt1	sirtuin 1 [Source:MGI Symbol;Acc:MGI:2135607]	2.58073	4.1987e-18	3.62288e-16	10.4832	10.654	10.6294	10.3256	10.1944	9.78548	10.1762	9.83915	9.95718	8.33572	7.64728	8.09628	8.17122	8.25743	7.58644	8.85154	8.57136	7.95306
ENSMUSG00000020089	Ppa1	pyrophosphatase (inorganic) 1 [Source:MGI Symbol;Acc:MGI:97831]	1.02863	3.39795e-09	5.06757e-08	12.6939	11.9222	12.8475	12.261	12.3436	12.2033	12.4755	11.7434	12.0832	12.0714	11.5904	11.653	11.6813	11.3435	11.5003	11.5565	11.2213	11.6367
ENSMUSG00000020108	Ddit4	DNA-damage-inducible transcript 4 [Source:MGI Symbol;Acc:MGI:1921997]	1.39982	2.0694e-06	1.6485e-05	7.03478	5.77729	6.91126	6.69665	6.92888	6.84745	6.54019	6.81305	6.54382	5.90398	5.76404	5.55358	5.84323	5.4385	5.94097	6.25132	6.10069	5.19673
ENSMUSG00000020115	Tbk1	TANK-binding kinase 1 [Source:MGI Symbol;Acc:MGI:1929658]	1.40892	1.96457e-13	6.93628e-12	9.43759	8.79034	9.19663	9.2072	8.99454	9.00359	9.24973	8.6896	8.89926	8.24554	7.89413	8.06894	8.24318	7.70244	7.87402	8.25946	8.09745	7.71097
ENSMUSG00000020120	Plek	pleckstrin [Source:MGI Symbol;Acc:MGI:1860485]	-2.8874	7.53723e-06	5.31345e-05	3.3102	3.48443	3.32005	3.94861	4.168	3.26318	4.48013	3.27248	3.19462	4.08967	5.96021	6.16686	5.80575	5.54183	4.7126	5.28129	4.4993	4.00712
ENSMUSG00000020134	Peli1	pellino 1 [Source:MGI Symbol;Acc:MGI:1914495]	-1.31291	9.5151e-09	1.28325e-07	8.48079	8.89537	8.4824	7.96774	8.92912	7.50836	8.48545	8.82934	8.53425	8.63466	9.34024	9.11863	9.31983	9.38394	9.6127	9.65594	10.0091	9.43822
ENSMUSG00000020143	Dock2	dedicator of cyto-kinesis 2 [Source:MGI Symbol;Acc:MGI:2149010]	-2.11697	4.6104e-05	0.000265298	4.03515	3.82624	3.68448	4.84617	4.82649	4.91811	3.65525	4.25049	3.86321	4.28045	5.55045	5.10226	6.00737	5.72304	5.21509	5.2512	5.50063	4.97752
ENSMUSG00000020154	Ptprb	protein tyrosine phosphatase, receptor type, B [Source:MGI Symbol;Acc:MGI:97809]	-2.1754	7.15698e-05	0.000390826	4.04404	4.47791	4.3204	4.58676	3.77662	5.07759	3.79907	5.14277	3.95726	5.89122	6.04722	6.11028	6.01718	6.6939	5.89269	5.73504	5.95006	6.27227
ENSMUSG00000020181	Nav3	neuron navigator 3 [Source:MGI Symbol;Acc:MGI:2183703]	-1.3844	2.9362e-07	2.81662e-06	6.91084	7.43825	6.96925	6.375	7.05879	7.18633	7.09492	7.60742	7.0155	8.26164	8.15039	8.30072	8.06865	8.61628	8.25997	8.39369	8.21976	8.19591
ENSMUSG00000020185	E2f7	E2F transcription factor 7 [Source:MGI Symbol;Acc:MGI:1289147]	1.48999	0.00259008	0.00880295	4.28472	3.80909	4.20378	3.71412	3.82339	3.9729	3.36341	4.57346	3.70896	3.95147	3.32348	3.59336	3.56379	3.55271	3.56781	3.84002	3.23492	3.11681
ENSMUSG00000020186	Csrp2	cysteine and glycine-rich protein 2 [Source:MGI Symbol;Acc:MGI:1202907]	2.2061	1.50457e-07	1.54621e-06	5.26578	5.0917	5.91014	6.64676	6.8799	6.31203	5.19851	6.38769	6.15374	6.14401	4.6435	4.78329	4.71442	3.93211	5.0941	4.69465	5.09397	5.34378
ENSMUSG00000020189	Osbpl8	oxysterol binding protein-like 8 [Source:MGI Symbol;Acc:MGI:2443807]	-1.01358	1.42907e-06	1.17665e-05	10.7912	10.7947	10.8815	10.7574	10.2253	10.8925	10.7178	11.296	10.0904	10.582	11.0542	11.2061	11.3415	11.4722	11.2408	11.936	12.0337	11.492
ENSMUSG00000020190	Mknk2	MAP kinase-interacting serine/threonine kinase 2 [Source:MGI Symbol;Acc:MGI:894279]	2.66852	8.99644e-16	4.8148e-14	10.4204	9.13929	9.82241	9.34939	8.5582	8.79596	9.43295	8.87386	8.28485	8.11936	7.04966	7.30764	7.28593	7.93551	6.90806	7.38195	6.64911	7.30359
ENSMUSG00000020212	Mdm1	transformed mouse 3T3 cell double minute 1 [Source:MGI Symbol;Acc:MGI:96951]	2.24568	5.85754e-12	1.55028e-10	8.47916	8.08844	8.49305	8.39551	8.41668	7.75588	7.63866	7.57275	8.51591	6.22831	6.50184	6.49512	6.70995	6.24992	6.44377	6.9412	5.63846	6.73859
ENSMUSG00000020260	Pofut2	protein O-fucosyltransferase 2 [Source:MGI Symbol;Acc:MGI:1916863]	-1.82556	2.74113e-22	4.50077e-20	8.94055	9.2923	9.07599	9.35471	9.39996	9.14053	9.41868	9.18757	9.77131	10.0432	11.0977	10.7957	10.8241	10.8036	10.7438	10.817	10.3537	10.7017
ENSMUSG00000020268	Lyrm7	LYR motif containing 7 [Source:MGI Symbol;Acc:MGI:1922780]	1.11263	4.31819e-05	0.000250358	6.57315	6.70137	5.82338	6.34959	6.50258	6.2225	6.9614	6.31562	6.7119	5.66964	5.55142	5.76271	5.49534	6.24732	5.74399	5.86889	5.69195	5.73823
ENSMUSG00000020273	Papolg	poly(A) polymerase gamma [Source:MGI Symbol;Acc:MGI:2442119]	-1.34028	2.17169e-12	6.25684e-11	10.1759	9.94497	9.72137	9.91735	9.93539	10.2416	10.1668	10.143	9.45127	10.5044	10.6498	11.0761	11.1079	10.7482	10.6297	11.344	11.4666	11.2051
ENSMUSG00000020280	Pus10	pseudouridylate synthase 10 [Source:MGI Symbol;Acc:MGI:1921717]	1.04784	0.000323757	0.00145506	7.21266	6.50645	6.34288	6.46859	6.45443	6.35772	6.98455	6.51139	5.93716	5.96869	6.21934	5.98074	5.71989	6.20497	5.35383	6.0687	5.88884	5.47909
ENSMUSG00000020295	Hbq1a	hemoglobin, theta 1A [Source:MGI Symbol;Acc:MGI:2685722]	-1.52559	0.00017554	0.000852025	4.47668	4.52745	3.74396	4.49454	4.03671	3.85307	4.48508	4.75696	4.30244	4.85871	5.07013	4.87427	5.02991	5.30461	5.39374	5.01624	5.29331	4.76038
ENSMUSG00000020303	Stc2	stanniocalcin 2 [Source:MGI Symbol;Acc:MGI:1316731]	4.09724	9.29334e-25	2.09559e-22	7.70565	8.97088	8.24909	9.24754	7.96493	8.8482	9.09551	6.50591	7.97169	7.99327	4.82753	4.81874	5.519	5.74539	5.33188	6.29687	5.70547	4.82201
ENSMUSG00000020309	Chac2	ChaC, cation transport regulator 2 [Source:MGI Symbol;Acc:MGI:1915294]	-1.5558	0.000201952	0.000962088	4.74281	6.53316	4.76591	5.4656	6.82894	5.47499	5.36731	5.91376	6.05679	6.53714	6.6915	7.22798	6.69888	7.1999	6.9342	7.62244	7.05711	6.50915
ENSMUSG00000020326	Ccng1	cyclin G1 [Source:MGI Symbol;Acc:MGI:102890]	1.00186	0.00163019	0.00592643	7.94729	7.62321	7.20531	6.55504	6.81661	7.22411	6.20802	6.4195	7.32384	6.34145	5.98748	6.08942	6.71143	6.66814	6.63523	6.35702	6.48283	6.38769
ENSMUSG00000020328	Nudcd2	NudC domain containing 2 [Source:MGI Symbol;Acc:MGI:1277103]	1.35599	2.9219e-07	2.80449e-06	9.73416	8.91834	9.69273	9.51539	9.00742	8.54325	8.38434	8.157	8.9955	8.29216	8.09757	8.27703	8.01849	8.03537	7.84611	7.98037	7.95631	8.21309
ENSMUSG00000020358	Hnrnpab	heterogeneous nuclear ribonucleoprotein A/B [Source:MGI Symbol;Acc:MGI:1330294]	1.79285	1.3134e-12	4.00219e-11	8.91183	8.59992	9.43334	8.60613	8.8919	8.16319	8.8331	7.92935	8.792	7.51689	7.47568	7.57985	7.385	7.47754	7.15345	7.22596	7.38975	7.39942
ENSMUSG00000020372	Gnb2l1	guanine nucleotide binding protein (G protein), beta polypeptide 2 like 1 [Source:MGI Symbol;Acc:MGI:101849]	1.0981	6.56822e-20	7.93441e-18	10.9791	10.8962	11.1791	11.1433	11.2226	11.2301	10.9069	10.9794	11.1642	10.6606	10.2599	10.2179	10.2563	10.1499	10.5065	9.98713	10.1451	10.2716
ENSMUSG00000020386	Sar1b	SAR1 gene homolog B (S. cerevisiae) [Source:MGI Symbol;Acc:MGI:1913647]	-1.1673	4.48381e-07	4.13337e-06	9.93639	9.60031	10.1039	10.2103	10.6296	10.5757	10.8631	10.9314	10.5077	11.1645	11.2452	11.3434	11.1491	11.3891	11.3357	11.814	11.6232	11.4385
ENSMUSG00000020388	Pdlim4	PDZ and LIM domain 4 [Source:MGI Symbol;Acc:MGI:1353470]	2.4471	1.05092e-10	2.15694e-09	6.26494	5.76795	6.03552	5.53242	5.53167	4.86973	5.2885	4.75279	5.64804	4.83261	4.54509	4.2316	4.13038	4.13286	4.08279	4.24051	4.78898	4.38677
ENSMUSG00000020397	Med7	mediator complex subunit 7 [Source:MGI Symbol;Acc:MGI:1913463]	-1.51401	3.2054e-09	4.79308e-08	9.67018	9.94143	9.74268	9.5104	10.1277	10.5084	10.6152	10.4053	10.2244	10.8282	10.7906	11.3494	11.3052	10.9927	11.0009	11.9247	12.0161	11.1856
ENSMUSG00000020401	Fam71b	family with sequence similarity 71, member B [Source:MGI Symbol;Acc:MGI:3650836]	3.16128	4.56659e-05	0.000263315	2.3462	2.19685	1.46445	2.17258	1.66289	1.45773	2.00569	1.78672	1.45038	1.46556	1.4493	1.45003	1.44804	1.44508	1.45014	1.44765	1.44821	1.44918
ENSMUSG00000020419	Hormad2	HORMA domain containing 2 [Source:MGI Symbol;Acc:MGI:1923078]	-2.06845	8.91308e-07	7.70644e-06	4.80172	4.11403	4.95798	4.63514	5.35899	4.69468	4.80299	3.89721	4.85581	5.1355	6.17223	6.13643	5.25379	6.06241	5.94014	5.19236	6.41354	6.04291
ENSMUSG00000020423	Btg2	B cell translocation gene 2, anti-proliferative [Source:MGI Symbol;Acc:MGI:108384]	3.33903	6.38283e-22	9.81331e-20	12.7078	11.226	11.559	11.512	11.5507	10.8809	10.5131	10.8614	11.5424	9.94495	9.52323	9.0271	8.73766	8.27262	8.43777	8.56879	9.32259	8.02937
ENSMUSG00000020427	Igfbp3	insulin-like growth factor binding protein 3 [Source:MGI Symbol;Acc:MGI:96438]	3.07949	4.42886e-05	0.000256246	2.17743	2.93159	2.84923	2.72198	1.82282	1.97919	2.93043	1.82418	1.81032	2.03859	1.80852	1.80974	1.80643	1.80146	1.86595	1.80577	1.80672	1.91037
ENSMUSG00000020434	4921536K21Rik	RIKEN cDNA 4921536K21 gene [Source:MGI Symbol;Acc:MGI:1914680]	-1.27503	0.000106714	0.000553605	5.65957	5.21587	5.16344	4.83026	5.16237	5.53977	5.19687	6.27235	5.58158	6.01033	5.91648	6.22081	6.15294	6.81576	6.03731	6.43879	6.37805	6.23856
ENSMUSG00000020454	Eif4enif1	eukaryotic translation initiation factor 4E nuclear import factor 1 [Source:MGI Symbol;Acc:MGI:1921453]	-1.31974	7.23558e-16	3.97299e-14	10.4825	10.8571	10.7992	10.3634	10.664	10.4003	10.4597	10.75	10.4584	11.1763	11.4633	11.6006	11.4877	11.6362	11.4777	11.9147	12.0633	11.5133
ENSMUSG00000020455	Trim11	tripartite motif-containing 11 [Source:MGI Symbol;Acc:MGI:2137355]	1.4932	1.87501e-08	2.35764e-07	9.68272	9.08565	10.0101	9.64406	10.0664	9.10358	9.07876	8.67647	9.89901	8.87956	8.80491	8.49194	8.65055	7.6662	8.4768	7.87023	8.34689	8.45271
ENSMUSG00000020458	Rtn4	reticulon 4 [Source:MGI Symbol;Acc:MGI:1915835]	1.57374	1.37862e-06	1.14346e-05	7.31648	7.35664	7.93699	7.20372	7.06744	6.93975	7.6389	7.44892	6.98086	6.53217	6.29192	6.2828	5.3342	6.69581	6.49839	6.52177	6.32066	5.17416
ENSMUSG00000020462	Cfap36	cilia and flagella associated protein 36 [Source:MGI Symbol;Acc:MGI:1913994]	-1.36024	1.9547e-08	2.4415e-07	7.63374	8.84737	7.60946	7.82426	8.26056	8.35879	8.53465	8.23507	7.86367	9.02628	9.3183	9.33609	9.37104	9.50827	9.44991	9.24794	9.08127	9.19761
ENSMUSG00000020476	Dbnl	drebrin-like [Source:MGI Symbol;Acc:MGI:700006]	1.05431	3.64265e-05	0.0002148	7.63798	7.10925	8.07916	7.73602	7.29434	6.71038	7.48635	6.63847	7.6726	7.10277	6.90475	6.9883	6.72802	6.80012	6.66043	6.33661	6.66687	6.62667
ENSMUSG00000020484	Xbp1	X-box binding protein 1 [Source:MGI Symbol;Acc:MGI:98970]	2.42511	7.25881e-06	5.1386e-05	4.90086	4.38292	4.06827	4.21172	3.97039	3.96399	4.03111	3.07854	4.62797	3.53769	3.14464	3.04337	3.21719	3.39836	3.5215	3.35646	3.26013	3.55683
ENSMUSG00000020492	Ska2	spindle and kinetochore associated complex subunit 2 [Source:MGI Symbol;Acc:MGI:1913390]	-1.14595	0.000101885	0.000531578	5.94723	5.11118	5.40608	5.67882	6.04163	5.96101	5.92922	5.46839	5.2694	5.62431	5.89389	6.48283	6.27591	6.03214	6.06199	7.07848	6.23358	6.40288
ENSMUSG00000020526	Znhit3	zinc finger, HIT type 3 [Source:MGI Symbol;Acc:MGI:3051596]	2.08359	4.68771e-14	1.80589e-12	10.5499	9.6859	10.3149	10.4412	9.21354	9.48657	10.2351	9.36838	9.66484	8.51197	8.31598	8.3349	8.07053	8.80674	8.18692	8.3564	8.13377	8.26424
ENSMUSG00000020534	Shmt1	serine hydroxymethyltransferase 1 (soluble) [Source:MGI Symbol;Acc:MGI:98299]	3.666	3.33997e-21	4.95488e-19	8.76002	9.21928	8.5287	8.68489	8.41725	7.71947	7.57059	7.25712	9.33799	6.37017	5.23593	6.10628	5.95869	6.17552	5.25081	5.40865	5.52695	6.17244
ENSMUSG00000020536	Llgl1	lethal giant larvae homolog 1 (Drosophila) [Source:MGI Symbol;Acc:MGI:102682]	1.39226	2.16503e-07	2.14248e-06	10.6862	9.72262	10.7779	11.5426	10.9435	10.7853	10.4743	10.6274	10.9963	10.1381	9.73939	9.87627	9.67987	9.17848	9.76046	9.73392	8.73508	10.2715
ENSMUSG00000020544	Cox11	cytochrome c oxidase assembly protein 11 [Source:MGI Symbol;Acc:MGI:1917052]	2.6184	3.81661e-08	4.48863e-07	5.34338	4.90623	5.99023	5.58973	6.01974	4.52944	4.82365	3.83853	5.73919	4.23952	3.65442	3.86463	4.05118	3.83824	3.99066	4.50126	3.72555	4.12745
ENSMUSG00000020561	Twistnb	twist basic helix-loop-helix transcription factor 1 neighbor [Source:MGI Symbol;Acc:MGI:106292]	1.43237	7.7434e-08	8.50918e-07	9.48125	9.67601	9.83746	9.68627	9.33683	8.42466	8.92057	8.65846	9.64735	8.00757	8.22334	8.26175	8.22915	8.02578	8.00321	8.45621	8.38786	8.26595
ENSMUSG00000020571	Pdia6	protein disulfide isomerase associated 6 [Source:MGI Symbol;Acc:MGI:1919103]	2.11254	3.54796e-13	1.17884e-11	10.7287	11.8526	10.8664	12.3975	11.1081	10.2244	10.7195	10.6487	11.3247	11.5494	9.81453	9.84904	10.1602	9.51842	9.67745	9.51335	9.47024	9.31589
ENSMUSG00000020598	Nrcam	neuronal cell adhesion molecule [Source:MGI Symbol;Acc:MGI:104750]	-2.31753	3.18687e-05	0.000190919	3.73851	4.52613	3.87198	4.46681	4.30185	4.94025	3.91515	4.32327	3.67569	5.93522	5.90184	6.80131	5.57694	6.39763	6.27399	5.60744	6.1795	5.46125
ENSMUSG00000020607	Fam84a	family with sequence similarity 84, member A [Source:MGI Symbol;Acc:MGI:2145011]	1.39776	5.03395e-09	7.23314e-08	12.0151	12.4789	11.5801	11.9168	11.2339	11.3303	11.1878	11.5817	11.2433	10.8032	10.5771	10.4857	10.7575	10.5999	10.0817	10.7748	10.8398	10.2062
ENSMUSG00000020623	Map2k6	mitogen-activated protein kinase kinase 6 [Source:MGI Symbol;Acc:MGI:1346870]	-2.68471	2.16807e-10	4.18089e-09	5.85297	5.08033	4.89688	5.34356	5.60511	5.1565	4.21247	6.22017	5.05731	6.50504	7.36212	7.44288	7.84276	7.80809	6.9439	7.27201	7.5405	7.04891
ENSMUSG00000020638	Cmpk2	cytidine monophosphate (UMP-CMP) kinase 2, mitochondrial [Source:MGI Symbol;Acc:MGI:99830]	1.31543	4.6448e-17	3.23263e-15	9.33618	9.45921	8.66493	9.53832	9.3088	9.05713	9.25699	9.07061	9.56943	9.44773	8.31755	8.43246	8.60921	8.29312	8.42372	8.32807	8.16727	8.13214
ENSMUSG00000020644	Id2	inhibitor of DNA binding 2 [Source:MGI Symbol;Acc:MGI:96397]	1.98126	1.14415e-09	1.86594e-08	8.1412	8.4242	6.39551	8.24001	8.32512	7.73925	8.3571	7.92842	8.41777	6.97776	6.39877	6.29715	6.45768	7.06241	6.90598	6.53215	5.90105	7.03845
ENSMUSG00000020647	Ncoa1	nuclear receptor coactivator 1 [Source:MGI Symbol;Acc:MGI:1276523]	-1.50797	8.87834e-08	9.62503e-07	7.58085	8.31798	7.58404	7.07396	6.9634	7.42315	8.32421	7.17769	6.81232	8.19152	8.51828	9.0043	8.74719	9.01835	8.82829	8.53732	8.66853	8.7822
ENSMUSG00000020648	Dus4l	dihydrouridine synthase 4-like (S. cerevisiae) [Source:MGI Symbol;Acc:MGI:1919166]	1.71304	2.24696e-06	1.77281e-05	6.1463	5.70849	5.14002	5.72314	5.46783	5.49221	4.98671	5.68615	6.08639	5.26038	4.58718	5.02446	4.84024	5.08902	4.07409	4.93266	4.69841	4.35739
ENSMUSG00000020650	Bcap29	B cell receptor associated protein 29 [Source:MGI Symbol;Acc:MGI:101917]	-1.50255	4.05193e-15	1.99785e-13	8.53867	9.14625	8.74691	8.45666	8.43343	8.85632	8.69939	8.78967	8.45981	9.01931	9.62859	9.65199	9.78853	9.82202	9.27591	10.3383	10.2436	9.68484
ENSMUSG00000020657	Dnajc27	DnaJ (Hsp40) homolog, subfamily C, member 27 [Source:MGI Symbol;Acc:MGI:2443036]	1.87419	0.000142979	0.000713502	4.50683	3.91202	4.6266	4.43155	3.87458	3.76236	3.29456	3.99268	3.79647	3.97211	3.42773	3.29131	3.26277	3.73954	3.41017	3.3268	3.78425	3.14973
ENSMUSG00000020659	Cbll1	Casitas B-lineage lymphoma-like 1 [Source:MGI Symbol;Acc:MGI:2144842]	1.65298	2.4718e-09	3.76605e-08	9.9176	9.92167	9.86658	10.3783	9.41004	9.11764	9.46814	9.22887	9.64857	8.59005	7.85836	8.28615	7.80383	8.32943	8.52086	9.17925	8.44646	8.25121
ENSMUSG00000020660	Pomc	pro-opiomelanocortin-alpha [Source:MGI Symbol;Acc:MGI:97742]	-1.63106	0.00231248	0.00800749	2.67717	2.71612	2.8297	2.67549	3.14637	2.98269	2.80228	2.67003	3.05631	2.96906	3.45818	3.29556	3.19241	3.19694	3.39155	3.25071	3.322	2.92183
ENSMUSG00000020672	Sntg2	syntrophin, gamma 2 [Source:MGI Symbol;Acc:MGI:1919541]	2.60298	3.0766e-10	5.7052e-09	5.373	7.81916	5.41011	7.11718	7.17708	6.7258	6.60802	7.38083	6.4905	7.61072	5.47098	5.25588	4.75084	5.82875	4.55528	5.30235	5.56476	4.89533
ENSMUSG00000020718	Polg2	polymerase (DNA directed), gamma 2, accessory subunit [Source:MGI Symbol;Acc:MGI:1354947]	2.35121	1.76052e-07	1.77543e-06	6.44003	6.46702	6.55715	6.05123	5.93152	5.17783	5.77275	6.07929	6.80653	5.06051	4.93162	4.73325	5.14217	3.89354	3.94694	4.39599	5.18242	5.0418
ENSMUSG00000020721	Helz	helicase with zinc finger domain [Source:MGI Symbol;Acc:MGI:1925705]	-1.32848	6.30178e-05	0.000349087	6.29861	4.90492	5.83038	6.00068	5.95119	5.71507	6.37605	5.98429	5.32032	5.88997	6.53765	6.69805	6.44727	5.66247	6.85701	6.8603	7.35902	6.83359
ENSMUSG00000020723	Cacng4	calcium channel, voltage-dependent, gamma subunit 4 [Source:MGI Symbol;Acc:MGI:1859167]	-3.22516	6.60108e-11	1.40956e-09	4.24741	4.51894	3.92306	4.12628	4.71743	4.03826	4.4268	6.03753	5.05462	5.30844	6.83256	7.3589	6.2588	6.49652	7.18189	7.52455	7.1973	7.09449
ENSMUSG00000020733	Slc9a3r1	solute carrier family 9 (sodium/hydrogen exchanger), member 3 regulator 1 [Source:MGI Symbol;Acc:MGI:1349482]	1.05086	1.51844e-05	9.94573e-05	8.45935	8.48548	8.82829	8.8905	8.85759	8.23883	8.07606	7.57045	9.05065	8.08169	8.03552	7.58199	8.10578	7.44173	7.78506	7.50506	7.61672	7.97719
ENSMUSG00000020758	Itgb4	integrin beta 4 [Source:MGI Symbol;Acc:MGI:96613]	-2.26843	0.00256436	0.00873308	1.31416	1.33099	1.315	1.52558	1.31051	1.37481	1.31204	1.31109	1.30534	1.31577	1.64031	1.3051	1.41036	2.21807	1.46503	1.78634	1.56419	1.41997
ENSMUSG00000020777	Acox1	acyl-Coenzyme A oxidase 1, palmitoyl [Source:MGI Symbol;Acc:MGI:1330812]	1.24738	1.14152e-06	9.65271e-06	8.41963	8.73343	8.04331	8.66433	8.34335	7.81014	8.7966	7.42764	8.31502	7.50368	7.64315	7.02897	7.54587	7.06296	7.56378	7.29768	7.17584	7.72947
ENSMUSG00000020781	Tsen54	tRNA splicing endonuclease 54 homolog (S. cerevisiae) [Source:MGI Symbol;Acc:MGI:1923515]	1.40288	7.23045e-05	0.000394329	7.50567	7.16453	7.87698	7.88704	7.22147	6.73962	7.23515	5.82402	8.0326	6.64085	6.54524	6.70604	6.55258	5.27858	6.46826	6.40537	6.56532	6.27366
ENSMUSG00000020782	Llgl2	lethal giant larvae homolog 2 (Drosophila) [Source:MGI Symbol;Acc:MGI:1918843]	1.05329	7.13198e-06	5.06365e-05	7.09315	6.52776	7.88686	7.73417	7.53325	7.79041	7.50684	7.74689	7.14974	6.9153	6.85097	6.63116	6.72527	6.48299	6.9433	6.7193	6.92568	6.77584
ENSMUSG00000020818	Mfsd11	major facilitator superfamily domain containing 11 [Source:MGI Symbol;Acc:MGI:1917150]	3.37824	2.74263e-14	1.10436e-12	7.3455	6.27445	7.65242	7.60314	7.13571	5.32439	6.13078	5.3934	6.43913	5.45997	4.71378	4.51833	4.93982	4.26554	4.10805	4.91512	4.92887	4.07513
ENSMUSG00000020828	Pld2	phospholipase D2 [Source:MGI Symbol;Acc:MGI:892877]	-1.08738	3.83319e-14	1.5041e-12	8.06177	8.08556	7.98122	7.76146	7.96149	8.06912	8.13703	8.01698	8.27039	8.56945	8.74211	9.02796	9.06052	9.0085	8.95527	8.77882	8.7077	8.76008
ENSMUSG00000020832	Eral1	Era (G-protein)-like 1 (E. coli) [Source:MGI Symbol;Acc:MGI:1889295]	1.10709	7.40964e-05	0.000402673	7.41602	6.79571	7.22716	7.48562	7.34912	6.50248	6.65371	6.70581	7.44114	6.78544	6.8014	6.36746	6.41468	5.79809	6.37419	6.75696	5.73187	6.30474
ENSMUSG00000020836	Coro6	coronin 6 [Source:MGI Symbol;Acc:MGI:2183448]	2.26849	0.000243342	0.00113341	4.78825	4.73018	4.54886	4.71044	4.92475	4.49204	4.97864	3.19643	3.2739	4.42145	3.36137	3.15039	3.38219	3.38611	4.21262	3.65346	3.42725	3.14578
ENSMUSG00000020841	Cpd	carboxypeptidase D [Source:MGI Symbol;Acc:MGI:107265]	-2.12613	4.84962e-08	5.5541e-07	5.48947	6.66314	6.09713	5.80171	5.08168	6.21285	5.46313	6.19761	4.55908	6.06583	6.92816	6.80245	6.58924	7.43409	6.82615	7.85378	7.81467	7.80444
ENSMUSG00000020863	Luc7l3	LUC7-like 3 (S. cerevisiae) [Source:MGI Symbol;Acc:MGI:1914934]	-1.09304	1.40943e-07	1.46056e-06	8.24434	8.31964	8.68963	8.10118	8.1642	8.4036	8.44624	8.26927	8.23275	9.41055	9.19285	9.31513	9.30227	9.35571	9.291	9.29475	9.35765	9.29182
ENSMUSG00000020868	Xylt2	xylosyltransferase II [Source:MGI Symbol;Acc:MGI:2444797]	1.83873	0.00148966	0.00549709	3.14988	3.3754	3.30003	3.99029	4.01703	3.66103	4.41885	3.46376	4.10062	2.90721	3.25264	3.13029	3.22148	2.91626	3.0085	3.46049	2.85692	3.18512
ENSMUSG00000020877	Scrn2	secernin 2 [Source:MGI Symbol;Acc:MGI:1343092]	2.97864	1.22586e-06	1.0304e-05	4.66299	3.99296	5.00111	4.85363	4.76723	3.94377	4.18804	3.08977	4.81763	4.01138	3.76648	3.37071	3.23921	3.01632	3.27702	3.03074	3.19496	3.03918
ENSMUSG00000020884	Asgr1	asialoglycoprotein receptor 1 [Source:MGI Symbol;Acc:MGI:88081]	1.83521	0.00280071	0.00939049	4.01683	3.2499	3.90081	4.74087	3.7109	3.91956	4.16508	5.3704	5.08242	3.54024	3.83521	3.47988	3.49929	3.05342	3.07999	3.66661	3.99036	3.37767
ENSMUSG00000020890	Gucy2e	guanylate cyclase 2e [Source:MGI Symbol;Acc:MGI:105123]	-1.74864	0.000780014	0.00313712	4.85403	5.23333	5.06508	4.40256	4.83979	4.13057	4.1727	3.83162	3.7606	5.54604	5.85813	6.07096	5.73064	5.88135	5.41025	5.60042	5.78382	5.66488
ENSMUSG00000020916	Krt36	keratin 36 [Source:MGI Symbol;Acc:MGI:109364]	1.13466	0.000247076	0.0011489	5.89807	5.25576	5.86721	5.92769	6.32341	5.81949	6.30318	5.80183	5.84126	5.84553	5.11071	5.68482	4.93973	4.95961	5.8805	4.84145	5.1552	5.37949
ENSMUSG00000020923	Ubtf	upstream binding transcription factor, RNA polymerase I [Source:MGI Symbol;Acc:MGI:98512]	2.34443	1.71705e-12	5.0945e-11	6.96202	6.61723	7.24577	7.34408	6.76648	6.40767	6.24558	5.68906	6.65503	5.48786	5.704	5.24046	5.2255	5.03773	5.09483	5.09263	5.06375	5.39192
ENSMUSG00000020954	Strn3	striatin, calmodulin binding protein 3 [Source:MGI Symbol;Acc:MGI:2151064]	2.1994	5.05732e-09	7.2544e-08	7.65247	7.30008	8.03543	7.30542	7.27206	6.92186	6.05594	6.14157	6.84512	6.91398	4.73614	5.38012	5.77786	5.68651	5.38578	6.54996	5.66037	5.67836
ENSMUSG00000020956	Dtd2	D-tyrosyl-tRNA deacylase 2 [Source:MGI Symbol;Acc:MGI:1923485]	1.15555	1.8936e-07	1.89832e-06	8.02221	8.52977	8.40102	8.45006	8.13408	8.01108	7.51647	7.65824	7.76922	7.24436	7.20452	7.49494	7.28518	7.33534	7.04575	7.17101	7.06933	7.24991
ENSMUSG00000021009	Ptpn21	protein tyrosine phosphatase, non-receptor type 21 [Source:MGI Symbol;Acc:MGI:1344406]	-1.20685	3.66048e-06	2.7612e-05	8.66851	9.39234	9.01499	8.4391	9.3758	9.40912	9.61687	10.3643	9.3438	9.76689	10.1	10.1625	10.0799	10.6614	10.5576	10.3629	10.3927	10.5575
ENSMUSG00000021036	Sptlc2	serine palmitoyltransferase, long chain base subunit 2 [Source:MGI Symbol;Acc:MGI:108074]	-1.70486	1.85861e-10	3.62965e-09	9.15533	9.68847	9.30606	9.08882	7.84002	9.73881	8.59045	9.66076	8.63306	9.56067	10.3463	10.545	10.5716	10.8996	10.5242	10.606	10.3836	10.4828
ENSMUSG00000021039	Snw1	SNW domain containing 1 [Source:MGI Symbol;Acc:MGI:1913604]	-1.49609	1.14697e-14	5.13165e-13	7.88644	7.98493	8.31349	8.35515	8.25239	7.94619	8.60028	8.16693	8.27557	9.07161	9.35958	9.7062	9.38942	9.48822	9.3896	9.47354	9.26141	9.37782
ENSMUSG00000021051	Ppp2r5e	protein phosphatase 2, regulatory subunit B', epsilon [Source:MGI Symbol;Acc:MGI:1349473]	1.03465	0.000152969	0.000756655	8.66532	8.63098	9.15125	8.51276	8.30295	8.53438	8.678	9.30495	8.38031	7.19641	7.90338	8.01519	7.15774	7.90695	7.66592	8.16049	8.18249	7.83411
ENSMUSG00000021056	Tex21	testis expressed gene 21 [Source:MGI Symbol;Acc:MGI:1931131]	-2.31515	1.98291e-07	1.97963e-06	4.66019	4.99963	3.92203	5.28989	4.42753	4.69585	3.88339	4.33303	5.23959	5.03461	5.85463	5.95502	5.97809	6.15483	6.1309	5.79755	6.70788	5.86198
ENSMUSG00000021068	Nin	ninein [Source:MGI Symbol;Acc:MGI:105108]	-1.32722	4.87611e-09	7.04827e-08	9.22218	9.94549	9.39515	8.81221	9.62248	9.50369	9.68687	10.3537	9.37211	10.0898	10.5819	10.5239	10.339	10.8636	10.4511	10.8714	11.0114	10.6755
ENSMUSG00000021072	Tmx1	thioredoxin-related transmembrane protein 1 [Source:MGI Symbol;Acc:MGI:1919986]	1.17754	0.00090796	0.00357935	7.4641	7.53489	7.13692	7.579	7.38734	5.70818	7.26559	6.73004	7.26373	5.71865	6.05522	5.66306	6.08688	6.5601	6.12849	6.45415	6.91754	6.42197
ENSMUSG00000021120	Pigh	phosphatidylinositol glycan anchor biosynthesis, class H [Source:MGI Symbol;Acc:MGI:99463]	1.77148	8.01542e-06	5.6201e-05	6.80281	6.29569	5.81197	5.91288	5.44739	5.41915	5.90708	4.50354	6.06701	5.18551	4.58927	4.84496	5.01005	4.37783	5.27822	4.84976	5.1561	4.82749
ENSMUSG00000021133	Susd6	sushi domain containing 6 [Source:MGI Symbol;Acc:MGI:2444661]	1.08953	0.00147529	0.00545478	7.66282	7.35883	8.10331	7.61811	7.75279	5.54719	6.35296	6.90456	7.49209	7.16188	6.72706	6.30143	6.59206	6.66412	6.96616	6.26425	6.77348	6.5984
ENSMUSG00000021144	Mta1	metastasis associated 1 [Source:MGI Symbol;Acc:MGI:2150037]	-1.06094	6.01863e-05	0.000335046	6.10502	5.84942	5.936	5.90819	6.22024	5.68621	6.64404	5.8703	5.30256	6.08143	6.68367	6.32061	6.37068	6.96877	6.4884	6.63	6.66876	6.97049
ENSMUSG00000021176	Efcab11	EF-hand calcium binding domain 11 [Source:MGI Symbol;Acc:MGI:1926017]	-1.00104	1.03382e-05	7.0386e-05	6.84355	7.25614	6.59061	7.24885	6.52684	6.70463	7.02942	6.01148	6.97737	7.097	7.61278	7.72266	7.07114	7.55529	7.60448	7.52384	7.50095	7.69213
ENSMUSG00000021185	9030617O03Rik	RIKEN cDNA 9030617O03 gene [Source:MGI Symbol;Acc:MGI:2444813]	1.2049	0.00160144	0.00583822	4.30595	3.89305	3.87559	4.53589	3.84696	4.4443	4.22903	3.68826	4.52906	4.03415	3.82052	3.89061	3.8694	3.68545	3.87005	3.56742	3.57929	3.90828
ENSMUSG00000021188	Trip11	thyroid hormone receptor interactor 11 [Source:MGI Symbol;Acc:MGI:1924393]	-1.60142	5.49568e-08	6.22942e-07	6.44544	6.15977	6.68347	5.84305	5.82194	6.14867	5.90279	6.87245	5.56078	6.63746	6.95208	7.26668	6.56839	7.63547	7.38206	7.62789	7.52663	7.44813
ENSMUSG00000021194	Chga	chromogranin A [Source:MGI Symbol;Acc:MGI:88394]	1.00369	0.00125152	0.00472978	9.21785	7.87642	8.29825	8.31092	7.90279	6.99639	8.08206	7.44097	8.04097	7.49499	7.84877	7.36753	7.64869	7.41296	7.51444	6.8074	7.11898	7.15384
ENSMUSG00000021198	Unc79	unc-79 homolog (C. elegans) [Source:MGI Symbol;Acc:MGI:2684729]	-2.60461	0.000162935	0.000798967	2.80689	2.87878	3.35835	2.80361	2.79018	2.78945	2.79722	2.79283	2.76564	3.48963	3.65892	4.2676	3.15042	4.13252	4.26244	3.92382	3.27278	3.93655
ENSMUSG00000021203	Otub2	OTU domain, ubiquitin aldehyde binding 2 [Source:MGI Symbol;Acc:MGI:1915399]	-1.5495	4.67026e-20	5.72343e-18	9.02865	8.70813	8.90277	8.68502	8.81444	8.53147	8.97583	9.20937	9.23343	9.54159	10.0932	10.1634	10.2105	10.2046	10.4125	9.98409	10.0059	10.0894
ENSMUSG00000021216	Tubal3	tubulin, alpha-like 3 [Source:MGI Symbol;Acc:MGI:3588215]	-1.19069	7.99939e-08	8.76203e-07	8.21041	8.62864	8.58578	7.91925	8.88086	8.32698	8.1912	8.07557	7.70013	8.86371	9.25177	9.24418	9.22961	9.28425	9.40784	9.03356	8.81192	9.71803
ENSMUSG00000021239	Vsx2	visual system homeobox 2 [Source:MGI Symbol;Acc:MGI:88401]	2.47951	1.11063e-09	1.81829e-08	6.77401	6.97965	7.8576	7.54912	7.2622	5.33158	6.48614	5.65874	7.02596	5.21349	5.31434	5.42756	5.34204	5.32837	5.03481	4.95225	5.55818	5.19125
ENSMUSG00000021240	Abcd4	ATP-binding cassette, sub-family D (ALD), member 4 [Source:MGI Symbol;Acc:MGI:1349217]	1.7903	4.3243e-07	4.00726e-06	7.75836	6.56302	8.11112	7.95677	7.07274	6.87145	8.22839	7.21871	8.41853	6.06009	5.94707	6.20095	6.27903	6.23848	6.70789	6.78315	6.47178	6.32079
ENSMUSG00000021264	Yy1	YY1 transcription factor [Source:MGI Symbol;Acc:MGI:99150]	2.43696	8.88071e-10	1.4841e-08	7.25473	6.72973	6.87938	6.66148	5.69345	6.16575	6.21339	5.36215	6.0184	5.53441	4.6431	4.24648	4.49431	5.56814	5.01982	5.0071	5.00159	4.94937
ENSMUSG00000021278	Amn	amnionless [Source:MGI Symbol;Acc:MGI:1934943]	2.64125	0.000733457	0.00298681	0.879211	0.626981	0.618606	0.870008	0.731379	0.730187	1.03481	0.61659	0.942814	0.619006	0.613284	0.613536	0.612855	0.611846	0.613573	0.61272	0.612914	0.613244
ENSMUSG00000021303	Gng4	guanine nucleotide binding protein (G protein), gamma 4 [Source:MGI Symbol;Acc:MGI:102703]	-2.61004	3.77088e-11	8.43559e-10	5.75617	6.68603	4.70137	5.01102	5.65111	6.10949	5.83956	6.59121	4.78318	5.62592	6.91281	7.70662	7.4497	8.11596	7.81778	7.91369	7.86052	7.40247
ENSMUSG00000021313	Ryr2	ryanodine receptor 2, cardiac [Source:MGI Symbol;Acc:MGI:99685]	-1.75557	0.000294054	0.0013354	3.54899	4.61984	3.5545	4.3091	4.17179	4.34035	3.94314	3.52837	3.84361	4.24743	4.77126	4.80928	4.81511	4.63606	4.99557	5.07993	4.70077	4.82415
ENSMUSG00000021327	Zkscan3	zinc finger with KRAB and SCAN domains 3 [Source:MGI Symbol;Acc:MGI:1919989]	2.46686	0.000201081	0.000958207	3.4457	2.80166	4.4307	3.94242	4.22844	3.18275	4.17171	2.71086	3.72033	3.03235	2.73465	2.98599	3.20959	2.74273	2.68082	2.72271	2.67397	3.04726
ENSMUSG00000021366	Hivep1	human immunodeficiency virus type I enhancer binding protein 1 [Source:MGI Symbol;Acc:MGI:96100]	-1.55921	5.23002e-12	1.39953e-10	9.36108	9.35279	8.66955	8.92985	9.27696	9.13862	9.42716	9.82543	9.14706	10.1222	10.2854	10.6146	10.1922	10.6647	10.2972	10.8226	10.9651	10.542
ENSMUSG00000021367	Edn1	endothelin 1 [Source:MGI Symbol;Acc:MGI:95283]	-1.7737	7.91131e-05	0.000425993	6.21912	6.06398	5.92539	6.12228	7.01292	5.14175	6.10326	4.35006	5.74696	6.35758	7.35186	6.28796	6.43815	8.10599	7.70864	7.71266	7.23647	6.77686
ENSMUSG00000021376	Tpmt	thiopurine methyltransferase [Source:MGI Symbol;Acc:MGI:98812]	-1.10122	1.23837e-08	1.62983e-07	11.6563	9.9195	11.6509	9.37293	9.59913	9.81962	9.78421	9.47524	9.46322	10.0675	10.4851	10.5983	10.5977	11.0178	10.6342	10.6394	10.8808	10.6828
ENSMUSG00000021414	Fam217a	family with sequence similarity 217, member A [Source:MGI Symbol;Acc:MGI:1919114]	-1.0832	1.33993e-05	8.89361e-05	7.90178	8.38821	7.25515	7.38065	7.86957	7.65227	8.31751	8.06965	8.01912	8.68261	9.1773	8.6746	8.09103	8.99893	8.9658	8.83866	8.83098	8.69485
ENSMUSG00000021451	Sema4d	sema domain, immunoglobulin domain (Ig), transmembrane domain (TM) and short cytoplasmic domain, (semaphorin) 4D [Source:MGI Symbol;Acc:MGI:109244]	-1.35987	1.0368e-05	7.05608e-05	7.02837	6.82736	6.87452	5.77557	5.86354	6.05986	6.39216	5.50873	5.85085	6.682	7.52503	7.29823	7.09126	7.01659	7.43159	7.08176	7.5441	7.3539
ENSMUSG00000021453	Gadd45g	growth arrest and DNA-damage-inducible 45 gamma [Source:MGI Symbol;Acc:MGI:1346325]	2.62813	0.000136046	0.000683953	3.06485	2.88781	3.2611	2.98265	4.6078	3.32419	2.46213	2.98242	4.20241	2.80021	2.42469	2.42729	2.5302	2.40948	2.99639	2.62038	2.63001	2.42428
ENSMUSG00000021470	Ercc6l2	excision repair cross-complementing rodent repair deficiency, complementation group 6 like 2 [Source:MGI Symbol;Acc:MGI:1923501]	1.05483	2.4638e-06	1.92906e-05	8.30654	7.86708	8.13592	8.05952	7.90712	8.05483	8.35375	7.91149	8.07658	7.43123	6.88155	7.13617	7.23347	7.42339	7.10873	7.67312	7.81958	6.68812
ENSMUSG00000021477	Ctsl	cathepsin L [Source:MGI Symbol;Acc:MGI:88564]	2.87278	8.86803e-12	2.25528e-10	7.60649	7.57461	6.68946	7.84951	7.24239	7.78572	5.52293	7.03002	7.78669	7.88446	5.40308	5.68976	6.49967	4.94905	4.95143	4.50483	4.79298	5.43438
ENSMUSG00000021481	Zfp346	zinc finger protein 346 [Source:MGI Symbol;Acc:MGI:1349417]	2.23141	0.000410169	0.00179152	4.49049	4.7003	4.75316	4.48557	4.3199	3.72228	3.55482	3.05264	5.60849	3.31581	3.12329	3.0029	3.75649	3.68594	3.43735	3.47707	2.99209	3.49019
ENSMUSG00000021486	Prelid1	PRELI domain containing 1 [Source:MGI Symbol;Acc:MGI:1913744]	1.01271	5.78425e-07	5.1731e-06	10.1161	9.54828	9.79393	10.4591	10.24	9.58436	9.90509	9.27283	10.1176	9.32952	9.29348	9.26291	9.25591	8.89674	9.3848	8.9079	8.96161	9.10428
ENSMUSG00000021488	Nsd1	nuclear receptor-binding SET-domain protein 1 [Source:MGI Symbol;Acc:MGI:1276545]	-1.37057	1.16296e-08	1.5438e-07	9.54484	10.9252	9.78487	9.99202	10.4787	10.3893	10.5528	10.809	10.0587	11.1218	11.6231	11.6614	11.7801	11.5377	11.464	11.3568	11.1516	11.452
ENSMUSG00000021493	Pdlim7	PDZ and LIM domain 7 [Source:MGI Symbol;Acc:MGI:1914649]	1.3907	3.4148e-16	2.02636e-14	11.7113	10.7997	11.3333	11.0531	11.0451	11.3532	11.0749	10.6529	10.9868	10.6163	9.99236	9.99115	10.1394	10.2484	10.1377	10.1369	9.93979	9.9137
ENSMUSG00000021508	Cxcl14	chemokine (C-X-C motif) ligand 14 [Source:MGI Symbol;Acc:MGI:1888514]	1.4136	6.86116e-09	9.52676e-08	8.3518	7.64064	7.58164	7.23083	8.01175	7.05186	7.61938	7.03048	7.9958	7.2987	6.5776	6.42552	6.70129	6.89865	6.73779	6.95311	6.68163	6.61592
ENSMUSG00000021532	Fastkd3	FAST kinase domains 3 [Source:MGI Symbol;Acc:MGI:1916827]	1.98723	2.13598e-20	2.80293e-18	10.5485	10.3276	10.7207	10.9246	10.3288	10.0371	10.2858	9.57332	10.4402	9.42322	8.71642	8.86188	8.83988	8.79936	8.75077	8.93535	9.18183	8.71997
ENSMUSG00000021540	Smad5	SMAD family member 5 [Source:MGI Symbol;Acc:MGI:1328787]	1.87748	2.00796e-08	2.50248e-07	9.03507	7.90884	8.91821	8.35185	7.63432	7.26918	7.84762	8.0002	8.18998	6.50095	6.89151	7.09284	6.64321	6.81264	6.94957	6.96461	6.83779	6.10569
ENSMUSG00000021548	Ccnh	cyclin H [Source:MGI Symbol;Acc:MGI:1913921]	-1.02234	3.88753e-10	7.05429e-09	9.28827	9.30152	9.12603	9.13479	9.13271	9.3613	9.63161	9.4214	9.18982	9.41916	9.62366	10.0431	9.58617	10.374	9.87681	10.4503	10.1861	10.1176
ENSMUSG00000021556	Golm1	golgi membrane protein 1 [Source:MGI Symbol;Acc:MGI:1917329]	-1.02521	1.38183e-07	1.43459e-06	8.87726	9.0846	8.95854	8.53767	8.61268	8.13986	8.36639	9.05467	8.60656	9.31343	9.69709	9.67642	9.75251	9.59121	9.48485	9.26025	9.62697	9.29784
ENSMUSG00000021569	Trip13	thyroid hormone receptor interactor 13 [Source:MGI Symbol;Acc:MGI:1916966]	1.06311	0.000357099	0.00158469	7.49262	7.25636	7.85708	7.5074	7.4864	7.27815	7.34684	5.62681	7.54984	6.69889	6.67142	6.3557	6.82724	6.67628	6.5918	6.82726	6.2292	6.62969
ENSMUSG00000021596	Mctp1	multiple C2 domains, transmembrane 1 [Source:MGI Symbol;Acc:MGI:1926021]	-1.52168	1.25655e-05	8.40615e-05	5.68633	5.67796	4.86789	4.93832	5.77839	6.43137	5.66236	6.59802	5.46093	5.39415	6.60907	6.69154	6.92943	6.64713	6.88023	6.5123	6.9178	6.76286
ENSMUSG00000021597	Ankrd32	ankyrin repeat domain 32 [Source:MGI Symbol;Acc:MGI:2145448]	-1.34723	1.57048e-08	2.0167e-07	7.9512	7.79299	7.60575	7.85864	8.31559	8.57063	8.05108	8.86394	7.68386	8.63629	8.71464	9.2792	8.92424	9.26595	9.10222	9.50391	9.31768	9.35291
ENSMUSG00000021619	Atg10	autophagy related 10 [Source:MGI Symbol;Acc:MGI:1914045]	-2.83556	1.37516e-15	7.17797e-14	5.80774	5.89376	4.82567	4.52767	5.78784	6.10746	5.48706	5.36996	5.06327	6.48497	7.56073	7.51126	7.4984	7.8154	7.42422	7.43537	7.82226	7.69647
ENSMUSG00000021624	Cd180	CD180 antigen [Source:MGI Symbol;Acc:MGI:1194924]	-1.07691	0.00127913	0.00482012	6.84367	7.22346	7.05775	6.31841	5.90032	7.40768	6.8035	7.9142	6.47888	7.9065	7.72296	7.78112	7.73569	8.31122	7.73189	7.8554	8.37073	7.66009
ENSMUSG00000021636	Marveld2	MARVEL (membrane-associating) domain containing 2 [Source:MGI Symbol;Acc:MGI:2446166]	1.02548	0.00038894	0.00170895	7.40055	7.92036	7.21344	7.66706	7.28374	6.79345	6.85161	6.23479	7.11158	6.66249	6.50144	6.66466	6.78103	5.77911	6.56392	6.72408	6.41963	6.53069
ENSMUSG00000021640	Naip1	NLR family, apoptosis inhibitory protein 1 [Source:MGI Symbol;Acc:MGI:1298223]	-2.06473	4.3437e-11	9.59017e-10	7.07482	7.80038	6.26446	6.1633	6.73134	6.83001	5.86202	6.71544	6.8194	7.52563	8.23192	8.42601	8.26822	8.25462	8.96308	8.39744	8.47181	8.01158
ENSMUSG00000021646	Mccc2	methylcrotonoyl-Coenzyme A carboxylase 2 (beta) [Source:MGI Symbol;Acc:MGI:1925288]	2.29981	1.24143e-14	5.49607e-13	6.2873	5.94949	6.53644	6.36861	6.30581	5.52844	5.92134	6.0007	5.76334	5.80515	4.71328	4.63017	4.75475	4.94227	4.3109	4.77974	5.18236	5.19052
ENSMUSG00000021681	Aggf1	angiogenic factor with G patch and FHA domains 1 [Source:MGI Symbol;Acc:MGI:1913799]	2.35031	4.37553e-26	1.17459e-23	9.5325	9.20819	9.6366	9.56529	9.00213	8.49745	9.20316	8.74502	9.15282	8.19652	7.51443	7.24633	7.39739	7.25597	7.50723	7.56369	7.67299	7.44954
ENSMUSG00000021692	Dimt1	DIM1 dimethyladenosine transferase 1-like (S. cerevisiae) [Source:MGI Symbol;Acc:MGI:1913504]	-1.19035	4.29004e-09	6.29256e-08	7.095	8.02585	7.68329	7.57719	8.00674	7.33244	8.23008	7.59251	7.81349	8.31502	8.59925	8.72845	8.58236	8.54325	8.77776	8.75522	8.72662	8.67501
ENSMUSG00000021693	Kif2a	kinesin family member 2A [Source:MGI Symbol;Acc:MGI:108390]	-1.11581	5.83444e-07	5.21247e-06	10.0398	10.2574	9.98472	9.65804	9.25994	10.2805	10.635	10.3934	9.40587	10.3882	10.5057	10.858	11.0583	11.1538	10.7503	11.0512	11.233	10.8592
ENSMUSG00000021696	Elovl7	ELOVL family member 7, elongation of long chain fatty acids (yeast) [Source:MGI Symbol;Acc:MGI:1921809]	-1.03104	3.31768e-08	3.96808e-07	9.18702	9.90815	8.75468	9.18381	9.38312	9.50473	9.60734	9.7576	9.70775	9.63485	10.1395	10.5099	10.1993	10.1147	10.653	10.2925	10.1209	10.0339
ENSMUSG00000021700	Rab3c	RAB3C, member RAS oncogene family [Source:MGI Symbol;Acc:MGI:1914545]	-2.19883	0.00186971	0.00667147	1.60842	1.62603	1.60929	1.60767	1.60464	1.60448	1.60622	1.72494	1.59931	1.89114	1.88406	1.80966	1.7258	2.16203	1.95297	2.13878	2.02382	1.67088
ENSMUSG00000021704	Mtx3	metaxin 3 [Source:MGI Symbol;Acc:MGI:2686040]	1.22362	0.002921	0.00975127	5.24301	5.40579	4.18792	5.11477	4.78598	4.01728	4.70404	4.94266	4.15193	5.19744	4.24882	4.39145	4.0233	4.04253	4.43851	4.65813	4.37872	4.2917
ENSMUSG00000021706	Zfyve16	zinc finger, FYVE domain containing 16 [Source:MGI Symbol;Acc:MGI:2145181]	-1.26103	0.000219031	0.00103384	6.29217	6.85266	6.64507	5.67719	5.96437	6.2404	5.16254	6.31392	5.36667	6.88307	7.06235	7.06924	6.37375	7.146	7.03315	7.30835	7.28767	7.33282
ENSMUSG00000021709	Erbb2ip	Erbb2 interacting protein [Source:MGI Symbol;Acc:MGI:1890169]	1.14073	0.000558073	0.00235248	5.23398	6.57364	7.06409	6.64618	6.27487	6.44757	6.44813	6.37909	6.79047	5.51875	5.3687	5.47302	5.63469	5.86937	5.44571	5.76133	6.01707	6.184
ENSMUSG00000021711	Trappc13	trafficking protein particle complex 13 [Source:MGI Symbol;Acc:MGI:1914225]	1.31605	3.50853e-17	2.50364e-15	11.5338	11.6382	11.3819	11.6216	11.6406	11.7384	11.8503	11.864	11.5986	10.9158	10.2312	10.612	10.5296	10.8211	10.6251	10.8549	10.716	10.4192
ENSMUSG00000021713	Ppwd1	peptidylprolyl isomerase domain and WD repeat containing 1 [Source:MGI Symbol;Acc:MGI:2443069]	-1.1048	1.43684e-05	9.46995e-05	10.8941	11.1832	10.542	11.0424	10.4623	11.3541	11.1088	10.6937	10.2827	11.1839	11.0163	11.6165	11.5881	11.5238	11.1467	12.4807	12.4182	11.5226
ENSMUSG00000021715	Cwc27	CWC27 spliceosome-associated protein homolog (S. cerevisiae) [Source:MGI Symbol;Acc:MGI:1914535]	-1.16424	2.72096e-12	7.66948e-11	7.87648	8.02378	7.05648	7.68062	7.47872	7.76214	7.42767	7.6093	7.89722	7.88735	8.3923	8.53203	8.32995	8.59415	8.56316	8.75111	8.38223	8.5474
ENSMUSG00000021716	Srek1ip1	splicing regulatory glutamine/lysine-rich protein 1interacting protein 1 [Source:MGI Symbol;Acc:MGI:1914538]	-1.06055	1.69299e-06	1.37192e-05	9.03536	9.70844	8.46134	8.31419	9.01526	9.36586	9.04703	9.60726	9.32328	9.58899	9.78386	10.023	10.0283	9.93018	10.1181	10.2387	10.0925	9.90332
ENSMUSG00000021718	4933425L06Rik	RIKEN cDNA 4933425L06 gene [Source:MGI Symbol;Acc:MGI:1914013]	2.78505	1.52508e-07	1.56411e-06	3.51117	3.95027	3.80786	3.86669	3.75893	4.00211	4.60825	3.43113	3.95459	3.37074	2.90595	3.10049	3.10928	3.24388	3.14398	3.26432	2.90247	2.90558
ENSMUSG00000021728	Emb	embigin [Source:MGI Symbol;Acc:MGI:95321]	-2.24625	3.21494e-14	1.27632e-12	6.69954	5.68073	6.35415	7.29059	6.30028	6.72703	6.03052	7.42156	6.75766	7.13283	8.0707	8.33151	7.92644	8.65767	8.5047	8.39722	8.27014	8.6113
ENSMUSG00000021732	Fgf10	fibroblast growth factor 10 [Source:MGI Symbol;Acc:MGI:1099809]	-2.65892	2.67875e-10	5.02808e-09	5.74862	4.93803	4.74314	4.90591	4.91175	4.62797	5.52007	3.98503	4.44296	5.5971	6.55427	6.33299	6.67391	7.22251	6.18687	7.40405	6.4965	6.62781
ENSMUSG00000021738	Atxn7	ataxin 7 [Source:MGI Symbol;Acc:MGI:2179277]	-2.01396	1.59969e-09	2.52134e-08	5.79331	5.71385	4.383	5.37144	4.64415	5.40319	5.64093	5.74236	5.56751	5.74287	6.53717	6.88957	6.2657	6.45504	6.84234	6.84122	6.82088	6.96234
ENSMUSG00000021749	Oit1	oncoprotein induced transcript 1 [Source:MGI Symbol;Acc:MGI:1201784]	-1.58028	0.00108689	0.00418141	4.66177	5.63649	4.85058	4.37973	5.9696	5.73507	4.64519	3.99135	4.52867	5.57971	6.16294	6.49364	6.2064	6.73874	5.35965	5.74804	6.05467	6.18569
ENSMUSG00000021752	Kctd6	potassium channel tetramerisation domain containing 6 [Source:MGI Symbol;Acc:MGI:1918643]	-1.05386	1.24043e-05	8.31476e-05	7.45527	7.13332	7.51963	6.92733	7.60257	6.83095	6.83529	7.25725	7.55354	7.50227	8.4715	7.95289	7.62019	7.35006	7.65719	8.30986	8.01027	8.41098
ENSMUSG00000021754	Map3k1	mitogen-activated protein kinase kinase kinase 1 [Source:MGI Symbol;Acc:MGI:1346872]	-2.63755	4.96658e-06	3.6599e-05	5.65718	6.74621	4.58195	4.12783	4.06157	4.56992	4.88196	5.37347	5.40773	5.79389	7.56702	7.21293	7.47848	7.66029	7.39331	7.36051	7.37861	7.56005
ENSMUSG00000021756	Il6st	interleukin 6 signal transducer [Source:MGI Symbol;Acc:MGI:96560]	-1.33303	3.36299e-10	6.17534e-09	7.19555	7.07476	7.16255	6.21832	6.97541	7.30294	7.39908	7.57433	7.52607	7.50058	7.93219	8.14476	8.19827	7.99916	8.30263	8.38333	8.14459	8.26673
ENSMUSG00000021758	Ddx4	DEAD (Asp-Glu-Ala-Asp) box polypeptide 4 [Source:MGI Symbol;Acc:MGI:102670]	1.83692	7.35529e-10	1.2527e-08	10.3267	10.426	10.5902	10.6442	9.98214	9.12767	9.56867	8.78426	10.2339	8.74493	8.58869	8.63687	8.74153	8.15969	8.49602	8.83688	8.91977	8.5066
ENSMUSG00000021759	Ppap2a	phosphatidic acid phosphatase type 2A [Source:MGI Symbol;Acc:MGI:108412]	-2.83508	1.0785e-16	7.12487e-15	8.0442	8.6826	7.05059	8.17894	7.67791	8.6395	8.28171	8.65662	7.75559	9.72227	10.1203	10.7039	10.3682	11.0896	10.9621	10.8268	10.8258	10.4975
ENSMUSG00000021765	Fst	follistatin [Source:MGI Symbol;Acc:MGI:95586]	2.49609	3.08689e-05	0.00018552	3.8987	4.21781	4.39874	4.24037	5.84748	5.43495	3.27767	4.71902	6.21861	6.23347	3.70848	4.04251	3.62127	3.72191	4.22753	3.15782	3.42556	4.15518
ENSMUSG00000021775	Nr1d2	nuclear receptor subfamily 1, group D, member 2 [Source:MGI Symbol;Acc:MGI:2449205]	1.40037	3.54518e-05	0.000209784	6.97272	6.19336	6.90138	5.83802	6.48015	6.24268	6.63238	6.06999	6.47867	5.28251	4.97358	5.68054	5.48728	5.02672	5.59439	5.43666	5.83951	6.0437
ENSMUSG00000021785	Ngly1	N-glycanase 1 [Source:MGI Symbol;Acc:MGI:1913276]	-1.36321	4.40715e-10	7.89553e-09	9.10398	8.91439	9.07503	8.58178	9.2639	9.77501	9.19169	9.15295	8.95898	10.0027	10.2788	10.3697	10.3827	10.0889	9.92208	10.4999	10.554	10.1774
ENSMUSG00000021791	Dydc2	DPY30 domain containing 2 [Source:MGI Symbol;Acc:MGI:1918450]	-1.82268	0.000302128	0.00136803	4.92744	4.4447	4.91667	3.93381	4.8852	5.12036	4.10341	6.02673	4.06268	5.40372	5.91492	6.20499	5.42852	6.75557	5.99257	6.03991	6.35093	5.78859
ENSMUSG00000021806	Nid2	nidogen 2 [Source:MGI Symbol;Acc:MGI:1298229]	2.92088	9.83835e-05	0.000514172	2.65038	1.89439	1.86692	2.37647	2.21522	2.34555	1.86174	2.89486	2.35204	2.31855	1.84858	1.84946	1.99965	1.84349	1.84959	1.84659	1.84727	1.84844
ENSMUSG00000021819	Zswim8	zinc finger SWIM-type containing 8 [Source:MGI Symbol;Acc:MGI:1919156]	-1.1779	0.000173861	0.000845652	4.92416	5.20089	5.36399	6.23224	5.22603	5.13535	4.93495	4.89899	5.57185	5.53897	6.17113	5.92245	5.90418	6.04283	6.20678	6.13838	6.1392	5.80165
ENSMUSG00000021830	Txndc16	thioredoxin domain containing 16 [Source:MGI Symbol;Acc:MGI:1917811]	1.20123	4.87893e-16	2.78758e-14	10.3453	9.81357	10.3849	10.3621	10.5083	10.3466	10.5618	10.1718	10.186	9.68879	9.26107	9.29111	9.54123	9.28522	9.46193	9.52136	9.2925	9.34315
ENSMUSG00000021831	Ero1l	ERO1-like (S. cerevisiae) [Source:MGI Symbol;Acc:MGI:1354385]	3.32697	1.8951e-10	3.6924e-09	9.66104	7.13373	8.16038	7.94561	7.20282	6.27852	6.9252	7.40988	7.15907	6.07082	5.32898	5.23451	5.57157	4.02541	5.05088	5.80044	5.3607	5.53399
ENSMUSG00000021843	Ktn1	kinectin 1 [Source:MGI Symbol;Acc:MGI:109153]	-1.71677	6.78447e-18	5.76577e-16	9.75272	9.76786	10.2117	9.47745	9.57168	9.94656	9.88781	10.4301	9.88382	10.6819	11.0244	11.3835	11.2171	11.3083	11.1549	11.4713	11.5819	11.3467
ENSMUSG00000021868	Ppif	peptidylprolyl isomerase F (cyclophilin F) [Source:MGI Symbol;Acc:MGI:2145814]	3.47573	1.65902e-20	2.26269e-18	11.7011	9.69315	11.2372	11.2592	10.8316	9.55197	10.1421	9.26074	10.872	8.34724	8.19647	7.62757	8.1291	7.78697	7.48925	7.91976	8.0575	8.13166
ENSMUSG00000021874	4933413J09Rik	RIKEN cDNA 4933413J09 gene [Source:MGI Symbol;Acc:MGI:1918356]	1.12977	2.21256e-11	5.15412e-10	8.13736	8.05733	8.27448	8.43352	7.68096	7.9835	8.37999	7.74878	8.07022	7.74764	7.37346	6.99425	7.4432	7.22	7.48457	7.34269	7.27086	7.23052
ENSMUSG00000021877	Arf4	ADP-ribosylation factor 4 [Source:MGI Symbol;Acc:MGI:99433]	1.94205	9.08749e-12	2.30762e-10	8.66718	8.93297	8.84806	8.98843	8.91659	7.93911	7.94076	7.60821	8.99806	7.59098	7.27688	7.56479	7.39023	6.67497	6.89884	7.32076	6.95136	7.02739
ENSMUSG00000021890	Eaf1	ELL associated factor 1 [Source:MGI Symbol;Acc:MGI:1921677]	1.0253	0.00145495	0.00539253	5.842	6.22443	7.06742	6.77837	6.78358	6.45997	6.26445	5.50393	6.07151	5.66147	5.52784	5.49279	5.53636	5.53405	6.06599	5.98718	5.62076	6.07443
ENSMUSG00000021893	Capn7	calpain 7 [Source:MGI Symbol;Acc:MGI:1338030]	-1.66467	1.21484e-12	3.71525e-11	7.76524	7.85225	7.22797	7.06563	7.42732	7.43237	7.20184	8.05644	7.53828	8.30672	8.74781	8.75157	8.48273	8.97226	8.55494	9.14237	9.24948	8.73112
ENSMUSG00000021913	Ogdhl	oxoglutarate dehydrogenase-like [Source:MGI Symbol;Acc:MGI:3616088]	-2.43939	9.60668e-08	1.03154e-06	3.89805	3.67806	3.66146	3.8828	3.87986	3.93287	3.9779	3.52624	4.73922	4.35261	5.30212	5.32224	4.72872	5.1431	5.17517	5.07761	5.24841	5.07975
ENSMUSG00000021938	Pspc1	paraspeckle protein 1 [Source:MGI Symbol;Acc:MGI:1913895]	1.76086	4.3302e-07	4.01053e-06	7.38637	6.69221	7.2255	7.63826	6.52721	6.44239	6.67575	5.91593	6.91912	5.83209	6.06116	5.64511	5.79436	5.64876	5.66605	6.02949	4.82319	5.80937
ENSMUSG00000021939	Ctsb	cathepsin B [Source:MGI Symbol;Acc:MGI:88561]	1.31593	1.2293e-07	1.2873e-06	11.5836	10.7925	11.0217	11.3825	10.3225	10.0963	9.94587	10.2885	10.865	10.6981	9.75381	9.74045	10.2061	9.84951	9.60472	9.97192	9.73264	9.50154
ENSMUSG00000021944	Gata4	GATA binding protein 4 [Source:MGI Symbol;Acc:MGI:95664]	-1.49033	7.62887e-05	0.000413127	5.22499	5.40315	4.58558	5.48061	5.07066	5.40764	4.63757	6.37089	5.6428	5.71618	6.15772	6.06996	5.81342	6.29582	6.66734	6.73674	6.32894	6.6839
ENSMUSG00000021953	Tdh	L-threonine dehydrogenase [Source:MGI Symbol;Acc:MGI:1926231]	2.44905	5.2743e-06	3.86477e-05	5.96171	5.79951	4.06584	4.2947	5.82372	4.90016	3.40679	5.20688	4.98786	4.67852	4.04801	3.90164	3.90264	4.09794	4.33196	3.66573	3.54216	3.44981
ENSMUSG00000021982	Cdadc1	cytidine and dCMP deaminase domain containing 1 [Source:MGI Symbol;Acc:MGI:1919141]	1.30806	1.61068e-10	3.19341e-09	7.43323	7.21025	7.34456	7.29842	7.46163	6.75753	7.13621	7.20467	7.07097	7.08703	6.01792	6.13053	6.52816	6.8395	6.43831	6.0757	6.22673	6.49543
ENSMUSG00000022002	4930564B18Rik	RIKEN cDNA 4930564B18 gene [Source:MGI Symbol;Acc:MGI:1922522]	-5.09132	5.47533e-14	2.08556e-12	2.32805	2.36637	2.32999	2.32637	2.31955	2.31918	2.32311	2.32089	2.30735	2.33178	3.14419	3.1203	3.15485	2.83642	3.22769	2.91943	3.01467	2.8207
ENSMUSG00000022009	Nufip1	nuclear fragile X mental retardation protein interacting protein 1 [Source:MGI Symbol;Acc:MGI:1351474]	1.68079	1.62734e-07	1.65195e-06	9.44454	8.9634	9.64757	9.54298	7.87954	8.43971	8.53602	7.70484	9.28724	7.54744	7.77401	7.76978	7.50751	7.67986	7.59091	7.5271	7.809	7.69267
ENSMUSG00000022014	Epsti1	epithelial stromal interaction 1 (breast) [Source:MGI Symbol;Acc:MGI:1915168]	-2.59873	3.68894e-16	2.15873e-14	7.81229	9.31202	8.39815	8.33853	7.66187	7.86774	7.84711	8.07459	7.1643	9.30553	10.2913	10.4424	10.4895	10.4646	10.3653	10.4872	10.1229	10.4009
ENSMUSG00000022037	Clu	clusterin [Source:MGI Symbol;Acc:MGI:88423]	3.03836	9.70444e-05	0.000507959	1.72399	3.03262	1.72627	1.722	2.61618	2.15893	1.71813	3.16056	2.83175	1.72836	1.69682	1.69828	1.6943	1.68829	1.6985	1.69351	1.69465	1.69658
ENSMUSG00000022040	Ephx2	epoxide hydrolase 2, cytoplasmic [Source:MGI Symbol;Acc:MGI:99500]	1.69528	0.000540928	0.00228371	4.43327	6.43644	4.65963	5.8479	7.13366	6.55023	4.71708	6.18175	6.53965	6.33249	4.77562	5.23758	5.09084	5.81741	5.30771	4.20131	4.56384	4.99239
ENSMUSG00000022053	Ebf2	early B cell factor 2 [Source:MGI Symbol;Acc:MGI:894332]	2.57871	9.17184e-06	6.33119e-05	5.11751	4.59376	4.99978	5.98751	5.17438	5.25216	5.09038	3.49397	4.72687	4.57536	4.02321	4.29009	3.65105	3.95619	3.45123	3.43883	3.98456	3.63106
ENSMUSG00000022097	Sftpc	surfactant associated protein C [Source:MGI Symbol;Acc:MGI:109517]	4.83571	4.82477e-14	1.85447e-12	6.19349	5.09346	4.89033	5.23157	4.89529	6.27459	5.40458	5.7827	2.91208	3.78611	3.07858	3.44264	3.05086	2.83966	2.909	2.87603	2.88372	2.89656
ENSMUSG00000022105	Rb1	retinoblastoma 1 [Source:MGI Symbol;Acc:MGI:97874]	-1.03571	0.000414982	0.00181068	6.87787	7.72251	8.0446	7.41065	7.73454	8.08032	8.19467	8.80845	7.13736	7.93175	8.11284	8.75047	8.56131	8.73232	8.41983	9.04926	9.12779	8.32121
ENSMUSG00000022106	Rcbtb2	regulator of chromosome condensation (RCC1) and BTB (POZ) domain containing protein 2 [Source:MGI Symbol;Acc:MGI:1917200]	-1.15103	8.66445e-07	7.50682e-06	7.26232	8.15898	7.18519	7.1635	8.00427	8.0201	7.39083	7.53175	7.92412	8.20242	8.10873	8.34087	8.51674	8.92613	8.59777	8.65433	8.80099	8.47947
ENSMUSG00000022119	Rbm26	RNA binding motif protein 26 [Source:MGI Symbol;Acc:MGI:1921463]	-1.27107	1.19293e-05	8.02497e-05	8.52754	9.07186	8.26233	8.24	8.18958	9.01984	9.05697	9.84551	7.91701	9.0517	9.20312	9.7433	9.73486	9.98375	9.56898	10.1285	10.1824	9.80176
ENSMUSG00000022122	Ednrb	endothelin receptor type B [Source:MGI Symbol;Acc:MGI:102720]	-1.30519	4.3769e-08	5.08045e-07	5.84892	6.18928	5.78431	5.25607	5.64644	5.78911	5.95807	6.1259	6.17774	6.25528	6.62715	6.74533	6.79819	6.94062	7.01713	6.36596	6.35163	6.81452
ENSMUSG00000022123	Scel	sciellin [Source:MGI Symbol;Acc:MGI:1891228]	-1.89173	3.33596e-14	1.31817e-12	6.90718	6.81153	7.28684	7.32461	7.85489	8.39403	7.64792	7.62718	7.21121	7.81826	8.77411	8.93692	9.11743	8.63132	9.02904	9.04932	9.12245	8.98578
ENSMUSG00000022124	Fbxl3	F-box and leucine-rich repeat protein 3 [Source:MGI Symbol;Acc:MGI:1354702]	1.07759	2.29843e-05	0.000142961	8.64422	8.4962	8.01741	7.96716	8.07142	8.37238	7.58396	8.08425	7.34755	8.76271	7.37164	7.76745	7.30399	7.37285	6.98828	7.55322	7.87711	7.02177
ENSMUSG00000022130	Tgds	TDP-glucose 4,6-dehydratase [Source:MGI Symbol;Acc:MGI:1923605]	1.10161	2.8696e-20	3.73312e-18	11.6838	11.3155	11.3905	11.7074	11.6023	11.6746	11.6956	11.8102	11.5115	11.1139	10.7238	10.6958	10.6113	10.841	10.8257	10.8648	10.664	10.7127
ENSMUSG00000022132	Cldn10	claudin 10 [Source:MGI Symbol;Acc:MGI:1913101]	-2.691	3.29475e-06	2.51447e-05	3.60336	3.77611	4.35665	3.59494	3.55976	3.55783	4.72204	3.9156	4.57521	4.72608	5.60341	5.21607	5.52416	6.02559	5.48162	5.42603	6.13827	5.72523
ENSMUSG00000022150	Dab2	disabled 2, mitogen-responsive phosphoprotein [Source:MGI Symbol;Acc:MGI:109175]	-1.26628	2.81028e-05	0.000170839	7.53871	9.01821	7.61568	8.04496	8.30666	8.26941	8.20862	9.68198	8.36244	8.82981	9.46519	9.58585	9.47215	9.76657	9.59876	9.29849	9.50539	9.49039
ENSMUSG00000022180	Slc7a8	solute carrier family 7 (cationic amino acid transporter, y+ system), member 8 [Source:MGI Symbol;Acc:MGI:1355323]	5.73587	1.08492e-17	8.779e-16	3.44368	3.95634	3.42225	3.32589	4.30191	3.468	2.86696	3.56588	4.16451	2.92784	2.5691	2.57163	2.56476	2.55435	2.572	2.56338	2.56536	2.5687
ENSMUSG00000022200	Golph3	golgi phosphoprotein 3 [Source:MGI Symbol;Acc:MGI:1913879]	1.44863	1.49414e-15	7.75119e-14	10.6115	11.1106	11.3843	11.316	11.2916	10.8122	11.3157	11.0414	11.0986	10.1268	10.0244	9.88547	9.71324	9.99958	10.1296	10.0015	9.96644	10.0599
ENSMUSG00000022214	Dcaf11	DDB1 and CUL4 associated factor 11 [Source:MGI Symbol;Acc:MGI:90168]	1.15223	2.80023e-12	7.85366e-11	10.8237	10.2239	10.3603	10.4835	9.86736	10.2779	10.0658	9.89497	10.242	9.94059	9.55252	9.32484	9.45113	9.23636	9.54697	9.55561	9.13791	9.31882
ENSMUSG00000022216	Psme1	proteasome (prosome, macropain) activator subunit 1 (PA28 alpha) [Source:MGI Symbol;Acc:MGI:1096367]	2.21878	0.00192631	0.00683831	3.27111	3.24276	2.80752	3.79095	4.70504	4.35732	2.78848	4.59035	3.56177	4.81615	3.23206	2.87098	3.38639	2.71606	3.33126	2.72906	2.73188	2.73666
ENSMUSG00000022218	Tgm1	transglutaminase 1, K polypeptide [Source:MGI Symbol;Acc:MGI:98730]	-2.00921	0.000731094	0.00298006	2.8926	2.65058	2.77044	2.68428	2.5992	2.5988	2.60309	2.60066	2.88984	3.19008	3.23147	3.10199	3.2064	3.43212	3.00229	3.07593	3.24887	3.6435
ENSMUSG00000022234	Cct5	chaperonin containing Tcp1, subunit 5 (epsilon) [Source:MGI Symbol;Acc:MGI:107185]	-1.08797	1.78383e-14	7.59903e-13	11.9519	11.9696	11.9238	11.6999	11.6341	12.0173	12.0867	11.8533	11.9724	12.5956	12.7986	12.8134	12.8104	12.8516	12.9729	12.7689	12.7787	12.775
ENSMUSG00000022236	Ropn1l	ropporin 1-like [Source:MGI Symbol;Acc:MGI:2182357]	-2.02981	0.00162964	0.00592571	2.89638	2.52819	2.4888	2.48488	2.47749	2.9902	2.48135	2.47894	2.55504	2.73598	2.7579	3.67209	3.17481	3.16348	3.35974	2.92609	2.94316	2.81505
ENSMUSG00000022237	Ankrd33b	ankyrin repeat domain 33B [Source:MGI Symbol;Acc:MGI:1917904]	-1.99379	4.29553e-10	7.71792e-09	7.58245	6.49302	8.13613	6.79525	7.25642	7.59597	7.1238	6.44595	7.38096	8.16503	9.15651	8.81132	9.2323	8.36615	9.06557	8.94471	9.26299	8.07004
ENSMUSG00000022245	Skor1	SKI family transcriptional corepressor 1 [Source:MGI Symbol;Acc:MGI:2443473]	-1.93944	0.00173615	0.0062605	3.90909	4.52186	3.47453	3.4606	3.43365	3.43218	3.71371	4.55534	3.84442	4.87695	5.18627	5.13422	4.71579	5.49304	5.53256	5.15611	5.28258	3.77136
ENSMUSG00000022249	Ttc23l	tetratricopeptide repeat domain 23-like [Source:MGI Symbol;Acc:MGI:1923027]	-4.01115	4.34572e-17	3.04957e-15	3.16548	3.15898	3.35907	3.05596	3.20546	3.03599	3.04697	3.4235	3.17675	3.18256	3.99405	4.35939	4.40194	4.72858	4.69734	4.44453	4.92051	3.94903
ENSMUSG00000022262	Dnah5	dynein, axonemal, heavy chain 5 [Source:MGI Symbol;Acc:MGI:107718]	-1.96914	3.82926e-05	0.000224632	4.38166	6.93377	5.35326	5.15844	5.63185	5.71423	6.03079	4.21407	5.69738	5.79463	6.47677	7.28443	7.30503	7.63727	7.0744	6.7917	6.81246	7.23894
ENSMUSG00000022283	Pabpc1	poly(A) binding protein, cytoplasmic 1 [Source:MGI Symbol;Acc:MGI:1349722]	1.41702	1.90736e-08	2.39298e-07	8.03328	7.85363	7.52214	7.66604	7.58105	7.43625	7.21163	7.74627	7.94281	6.9461	6.35703	6.44129	6.74709	6.87714	7.07127	6.42826	5.97783	7.07955
ENSMUSG00000022286	Grhl2	grainyhead-like 2 (Drosophila) [Source:MGI Symbol;Acc:MGI:2182543]	2.6967	4.29721e-17	3.0281e-15	9.68038	9.04221	8.67403	9.58601	8.47359	8.43732	9.19587	8.70218	8.26197	7.10883	7.17908	6.68535	6.97429	6.85984	6.85703	6.16974	7.08144	7.24104
ENSMUSG00000022305	Lrp12	low density lipoprotein-related protein 12 [Source:MGI Symbol;Acc:MGI:2443132]	2.49688	3.71833e-10	6.77633e-09	4.58814	4.62462	5.46844	4.79818	4.37647	4.36967	5.01397	5.16616	4.22318	4.07075	3.76411	3.88617	3.69657	3.82411	3.4818	3.752	3.80015	3.95012
ENSMUSG00000022311	Csmd3	CUB and Sushi multiple domains 3 [Source:MGI Symbol;Acc:MGI:2386403]	-3.111	8.52993e-07	7.39786e-06	5.92249	7.10191	4.86813	4.62261	4.62171	6.07827	6.6362	6.44924	4.2507	7.5452	8.25911	8.69128	9.24079	9.38144	9.54805	9.45607	8.98343	8.90716
ENSMUSG00000022322	Shcbp1	Shc SH2-domain binding protein 1 [Source:MGI Symbol;Acc:MGI:1338802]	-1.02759	1.1616e-07	1.22628e-06	9.86674	9.71784	9.7936	9.80257	9.57897	10.1206	10.289	10.5995	9.87472	10.5953	10.4807	10.7809	10.8377	11.0337	10.7261	11.0731	11.0016	10.7886
ENSMUSG00000022323	Hrsp12	heat-responsive protein 12 [Source:MGI Symbol;Acc:MGI:1095401]	-1.49108	5.56388e-10	9.78132e-09	7.84763	7.96978	8.07201	7.5871	8.27313	7.98191	8.6634	8.94583	8.23949	8.78211	9.00158	9.38674	9.095	9.74136	9.46769	9.5944	9.69613	9.14713
ENSMUSG00000022329	Stk3	serine/threonine kinase 3 [Source:MGI Symbol;Acc:MGI:1928487]	-1.51985	3.15983e-14	1.25739e-12	8.69908	9.02855	8.70352	8.58878	9.15969	8.7314	9.23964	8.83175	8.74162	9.71103	9.8664	10.2534	10.1676	9.84717	9.85767	10.4151	10.3447	10.1326
ENSMUSG00000022347	A1bg	alpha-1-B glycoprotein [Source:MGI Symbol;Acc:MGI:2152878]	-2.08526	1.58556e-19	1.76414e-17	6.90017	7.4278	6.54133	6.83206	6.67185	6.8017	7.32566	6.42765	6.60462	7.27008	8.312	8.64673	8.87767	8.42735	8.2067	8.29799	7.87694	8.15905
ENSMUSG00000022366	Slc22a22	solute carrier family 22 (organic cation transporter), member 22 [Source:MGI Symbol;Acc:MGI:2446114]	-4.09318	4.63642e-08	5.33772e-07	1.92153	1.95698	1.92335	1.91996	1.91354	1.9132	1.9169	1.91481	1.90201	1.92502	2.49137	2.93806	3.17981	1.89389	2.31521	1.98329	2.82456	2.46236
ENSMUSG00000022378	Fam49b	family with sequence similarity 49, member B [Source:MGI Symbol;Acc:MGI:1923520]	2.60772	5.03043e-07	4.5813e-06	5.29236	4.57559	6.27503	6.07837	5.59379	5.93671	5.18486	5.31403	5.84533	3.96498	3.93422	3.91063	4.11425	3.86354	3.50435	4.41989	3.71675	4.94396
ENSMUSG00000022386	Trmu	tRNA 5-methylaminomethyl-2-thiouridylate methyltransferase [Source:MGI Symbol;Acc:MGI:1919276]	-1.47599	0.000164469	0.00080483	5.69948	5.1194	5.40609	5.00231	4.80242	6.10934	5.74389	4.27247	5.79044	5.74867	6.26534	5.92116	6.43732	6.93762	6.5363	6.31491	6.17678	6.31926
ENSMUSG00000022389	Tef	thyrotroph embryonic factor [Source:MGI Symbol;Acc:MGI:98663]	1.83419	0.000770865	0.00310968	3.38288	4.36744	4.02336	3.43989	4.54599	3.71623	3.95847	4.54112	4.45132	3.67294	3.72833	3.35765	3.0783	3.58935	3.1383	3.16335	3.59286	3.62346
ENSMUSG00000022408	Fam83f	family with sequence similarity 83, member F [Source:MGI Symbol;Acc:MGI:2146227]	2.88112	1.83846e-09	2.86298e-08	6.8592	6.86485	6.67904	6.82834	5.9242	4.34106	5.77478	4.94345	5.96952	5.08716	4.80857	4.10889	4.34362	3.65887	4.70703	4.22331	4.81196	4.49155
ENSMUSG00000022419	Deptor	DEP domain containing MTOR-interacting protein [Source:MGI Symbol;Acc:MGI:2146322]	-1.80378	1.27143e-16	8.23845e-15	7.76589	7.7556	8.25541	7.76378	8.66339	7.56031	8.13521	7.14039	8.11738	8.13241	9.42894	9.33765	9.35985	9.11383	9.25164	9.17827	9.39119	9.48121
ENSMUSG00000022429	Dmc1	DMC1 dosage suppressor of mck1 homolog, meiosis-specific homologous recombination [Source:MGI Symbol;Acc:MGI:105393]	-1.4263	0.000856392	0.00340623	3.9006	4.44142	4.89222	4.39752	5.11651	4.96867	4.70963	5.14511	4.02177	5.11876	5.47031	5.65922	5.66415	5.46519	5.68158	5.18252	4.94549	5.73997
ENSMUSG00000022436	Sh3bp1	SH3-domain binding protein 1 [Source:MGI Symbol;Acc:MGI:104603]	1.22114	0.000139816	0.000699991	8.1027	6.85004	8.03768	8.02338	7.39905	6.81552	7.35388	6.85302	8.00945	6.57901	7.20652	6.62042	6.75595	5.88101	6.75149	6.66588	6.65147	6.71387
ENSMUSG00000022439	Parvg	parvin, gamma [Source:MGI Symbol;Acc:MGI:2158329]	2.40781	0.000442928	0.00191433	3.26027	3.09235	2.98178	3.76456	3.10953	2.65195	3.79381	3.3733	3.08098	2.52522	2.48933	2.67779	2.48653	2.47986	2.49121	2.48564	2.79169	2.84487
ENSMUSG00000022443	Myh9	myosin, heavy polypeptide 9, non-muscle [Source:MGI Symbol;Acc:MGI:107717]	-1.2909	8.0734e-06	5.65372e-05	9.09474	9.44673	7.99582	8.29322	7.57591	8.21878	7.98307	8.59187	7.9947	9.25277	9.49937	9.52246	9.75468	9.68314	9.63849	9.47851	9.61976	9.41237
ENSMUSG00000022451	Twf1	twinfilin, actin-binding protein, homolog 1 (Drosophila) [Source:MGI Symbol;Acc:MGI:1100520]	1.4287	3.54044e-09	5.26151e-08	12.8146	12.9157	12.6282	12.7751	12.2233	11.9505	12.4687	12.1765	11.8488	11.0121	11.1682	11.1578	11.2868	11.3262	11.0376	11.57	11.5647	11.1482
ENSMUSG00000022456	2003-09-01	septin 3 [Source:MGI Symbol;Acc:MGI:1345148]	-2.11046	0.000770983	0.00310968	3.54623	3.6102	3.89318	3.45261	3.84697	3.14385	3.25579	3.1495	3.10328	4.32661	3.64295	4.45773	4.60187	3.23952	5.03971	5.37352	5.01924	4.27061
ENSMUSG00000022476	Polr3h	polymerase (RNA) III (DNA directed) polypeptide H [Source:MGI Symbol;Acc:MGI:1926179]	1.63076	6.71798e-09	9.35869e-08	8.72478	8.00341	8.53731	8.59469	9.17563	8.26721	8.11203	7.79988	8.90832	7.39828	7.47943	7.32043	7.81082	6.61832	7.25414	7.01245	7.20838	7.27546
ENSMUSG00000022477	Aco2	aconitase 2, mitochondrial [Source:MGI Symbol;Acc:MGI:87880]	1.8843	1.69782e-17	1.30516e-15	11.0705	9.80858	11.0476	10.8794	10.8808	10.4254	10.3807	10.3644	10.9336	9.86269	9.474	9.39669	9.31226	8.84325	9.12658	8.94425	9.17884	9.41795
ENSMUSG00000022488	Nckap1l	NCK associated protein 1 like [Source:MGI Symbol;Acc:MGI:1926063]	-1.56007	1.17302e-06	9.89922e-06	6.74175	6.21139	6.37873	6.47224	6.0992	7.08471	5.25471	5.9687	5.81648	7.07384	7.80498	7.77239	7.39595	7.1163	7.24678	7.40397	7.65306	7.4468
ENSMUSG00000022496	Tnfrsf17	tumor necrosis factor receptor superfamily, member 17 [Source:MGI Symbol;Acc:MGI:1343050]	-1.45938	0.00141291	0.00525746	4.59785	3.74354	3.81778	4.39011	3.987	4.07979	4.72	4.4813	4.49242	3.64583	4.82625	5.02737	4.49364	4.93881	5.30407	4.39101	5.02442	5.15498
ENSMUSG00000022514	Il1rap	interleukin 1 receptor accessory protein [Source:MGI Symbol;Acc:MGI:104975]	-1.42524	4.28262e-06	3.19206e-05	7.22176	7.8453	6.58623	6.92642	7.65945	7.70687	7.73309	5.95733	7.70032	8.23762	8.4783	8.45961	8.66188	8.62978	8.3858	8.73076	8.60892	8.49934
ENSMUSG00000022518	4930562C15Rik	RIKEN cDNA 4930562C15 gene [Source:MGI Symbol;Acc:MGI:1926059]	-1.68522	2.68517e-08	3.28118e-07	6.66655	8.01783	7.01432	7.97594	8.39058	8.46279	8.45586	8.4768	7.93364	8.96943	9.35335	9.61888	9.39162	9.66959	9.45105	9.41882	9.45969	9.42421
ENSMUSG00000022521	Crebbp	CREB binding protein [Source:MGI Symbol;Acc:MGI:1098280]	-1.34997	8.26498e-10	1.39082e-08	11.0423	11.7362	10.8355	10.8544	10.4644	10.8824	11.1918	11.1273	10.3697	11.6641	12.013	12.002	12.2943	12.1147	11.8452	12.3461	12.3637	11.942
ENSMUSG00000022528	Hes1	hairy and enhancer of split 1 (Drosophila) [Source:MGI Symbol;Acc:MGI:104853]	3.20224	4.29866e-09	6.29973e-08	5.87904	7.03718	4.11096	4.27273	7.24893	6.42811	4.82028	4.11232	6.32065	4.84177	3.94855	4.06834	3.93666	4.68329	3.88558	3.87563	3.75837	3.40831
ENSMUSG00000022540	Rogdi	rogdi homolog (Drosophila) [Source:MGI Symbol;Acc:MGI:1913299]	1.42373	6.84311e-10	1.17337e-08	9.47443	8.89608	9.50203	9.6996	9.18406	9.16807	9.02382	8.68637	9.50443	8.07573	8.36867	8.49703	8.13942	7.83661	8.11657	7.90196	8.21986	8.06449
ENSMUSG00000022542	2012-09-01	septin 12 [Source:MGI Symbol;Acc:MGI:1918339]	-1.74806	1.03908e-05	7.06877e-05	5.15722	6.68475	4.75762	5.34758	4.96564	6.28975	5.52405	6.52692	5.3318	6.34144	6.76874	6.86996	7.29161	6.9147	7.11747	6.99465	7.23655	7.24253
ENSMUSG00000022553	Maf1	MAF1 homolog (S. cerevisiae) [Source:MGI Symbol;Acc:MGI:1916127]	2.55529	4.28112e-16	2.47953e-14	7.84457	7.31596	7.80893	7.04129	7.15835	7.11458	7.54863	6.40683	7.50398	6.30232	5.44831	5.89556	5.95285	4.95212	6.03551	5.35225	5.36744	5.69224
ENSMUSG00000022557	Bop1	block of proliferation 1 [Source:MGI Symbol;Acc:MGI:1334460]	1.29206	1.56084e-09	2.47162e-08	7.31372	7.19206	7.95883	7.60685	7.3534	7.25323	7.08504	7.01531	7.86316	7.14907	6.72629	6.58329	6.82902	6.70029	6.50906	6.34396	6.24404	6.58808
ENSMUSG00000022559	Fbxl6	F-box and leucine-rich repeat protein 6 [Source:MGI Symbol;Acc:MGI:1354705]	1.61169	1.40307e-11	3.45899e-10	13.368	12.0191	13.2194	13.207	13.0001	12.6872	12.5098	11.9148	13.1574	12.1892	11.7754	11.5862	11.8475	11.1654	11.6515	11.5232	11.3774	11.7139
ENSMUSG00000022560	Slc52a2	solute carrier protein 52, member 2 [Source:MGI Symbol;Acc:MGI:1289288]	1.03805	0.000541084	0.00228371	9.17525	8.85404	9.89286	9.64462	9.69249	8.42167	8.42605	8.20553	9.62028	8.98427	8.98936	8.51695	8.66811	7.62539	8.34059	8.10576	8.18816	8.65693
ENSMUSG00000022570	Tsta3	tissue specific transplantation antigen P35B [Source:MGI Symbol;Acc:MGI:98857]	-1.16498	4.36909e-11	9.63364e-10	6.86748	7.04162	7.26222	7.25369	7.37632	7.35844	7.35071	6.65231	6.84827	7.57827	7.93399	7.97706	8.18773	7.96543	7.85628	8.09794	7.89572	7.96651
ENSMUSG00000022634	Yaf2	YY1 associated factor 2 [Source:MGI Symbol;Acc:MGI:1914307]	-1.56707	6.57601e-09	9.1912e-08	7.89623	7.65548	8.50163	8.13365	8.44835	7.66474	6.81623	7.37733	7.57517	7.32878	8.54324	9.30621	8.88274	9.06501	9.0898	9.28174	8.95749	8.67755
ENSMUSG00000022635	Zcrb1	zinc finger CCHC-type and RNA binding motif 1 [Source:MGI Symbol;Acc:MGI:1914447]	-1.3596	6.48442e-10	1.11903e-08	10.0894	10.6293	10.7158	10.5939	10.9667	11.2461	11.2686	10.9558	10.7775	11.6956	11.7046	11.967	11.8746	11.9017	11.9067	12.2617	12.3422	12.0079
ENSMUSG00000022682	Rrn3	RRN3 RNA polymerase I transcription factor homolog (yeast) [Source:MGI Symbol;Acc:MGI:1925255]	-1.46802	2.41291e-16	1.50026e-14	10.0428	10.9302	10.2245	10.1813	9.92216	10.3062	10.1648	10.1448	9.8469	10.6447	11.2604	11.5963	11.5683	11.4354	11.0821	11.4442	11.4031	11.2765
ENSMUSG00000022684	Bfar	bifunctional apoptosis regulator [Source:MGI Symbol;Acc:MGI:1914368]	1.3518	1.63798e-06	1.3318e-05	9.62688	9.41589	9.80188	9.44009	8.6848	8.13721	8.49638	8.22502	9.00263	8.15789	8.01748	8.15286	8.16625	8.25284	8.04228	7.85482	7.9098	8.01472
ENSMUSG00000022711	Pmm2	phosphomannomutase 2 [Source:MGI Symbol;Acc:MGI:1859214]	2.58557	8.7048e-23	1.53394e-20	8.14216	7.99825	8.58572	8.39606	8.00502	7.76404	8.37461	7.11248	8.34063	7.23439	6.1476	6.14243	6.47656	6.18795	5.84977	6.40604	6.22288	6.77236
ENSMUSG00000022723	Crybg3	beta-gamma crystallin domain containing 3 [Source:MGI Symbol;Acc:MGI:2676311]	1.01185	2.23604e-08	2.77242e-07	10.1659	9.81795	10.4792	9.94103	10.1366	9.94573	9.97439	10.2636	9.72002	9.70371	9.07471	9.01408	9.08348	9.73462	9.64522	8.91316	9.24905	9.31486
ENSMUSG00000022742	Cpox	coproporphyrinogen oxidase [Source:MGI Symbol;Acc:MGI:104841]	-2.77498	3.09466e-29	1.27651e-26	6.16632	6.06014	6.18503	5.75152	6.26818	4.919	6.11833	6.08422	6.48695	6.01345	7.95425	7.99733	7.71527	7.97263	8.15868	8.14117	7.76498	7.80794
ENSMUSG00000022744	Cldnd1	claudin domain containing 1 [Source:MGI Symbol;Acc:MGI:2447860]	-1.0933	2.40167e-09	3.67243e-08	8.95074	8.78845	8.67466	9.04889	9.2981	8.98455	8.90467	9.57134	9.32995	9.56921	9.94946	10.1001	9.82849	9.76448	9.82659	9.70026	10.3573	10.0556
ENSMUSG00000022750	Klhl22	kelch-like 22 [Source:MGI Symbol;Acc:MGI:1337995]	2.53146	6.0908e-22	9.45023e-20	8.66943	7.76302	8.87663	8.08293	8.38969	7.63168	7.7566	7.17885	8.49679	7.79573	6.62269	6.33232	6.57225	6.3432	6.37196	6.56498	6.41127	6.07202
ENSMUSG00000022770	Dlg1	discs, large homolog 1 (Drosophila) [Source:MGI Symbol;Acc:MGI:107231]	-1.70025	2.69227e-08	3.28748e-07	5.34858	6.14081	6.41514	6.46927	6.82364	7.04066	6.96344	6.87171	6.23017	7.46695	7.59542	7.83627	7.95527	7.94696	8.03535	7.83876	7.79211	8.11181
ENSMUSG00000022781	Pak2	p21 protein (Cdc42/Rac)-activated kinase 2 [Source:MGI Symbol;Acc:MGI:1339984]	1.89915	2.50863e-07	2.4453e-06	8.11177	8.23359	8.12864	7.92923	7.45391	6.57589	7.65679	6.46747	7.13345	5.56096	6.24781	6.11184	6.64216	6.27787	6.14179	6.33405	6.1349	5.99887
ENSMUSG00000022783	Spag6	sperm associated antigen 6 [Source:MGI Symbol;Acc:MGI:1354388]	-1.36232	0.00203788	0.00717265	4.37453	3.83267	4.34951	4.44162	3.89736	4.92641	4.21524	5.10162	4.43719	4.06702	5.63616	4.46813	5.00423	4.73996	5.34015	5.40171	4.82735	4.94304
ENSMUSG00000022788	Fgd4	FYVE, RhoGEF and PH domain containing 4 [Source:MGI Symbol;Acc:MGI:2183747]	-1.41247	0.000160994	0.000790803	5.85334	6.67352	5.23027	5.86301	5.30179	4.65571	5.74777	5.71939	5.07346	6.45399	6.84796	6.65834	7.05079	6.7909	6.35948	6.83944	6.49642	6.49962
ENSMUSG00000022790	Igsf11	immunoglobulin superfamily, member 11 [Source:MGI Symbol;Acc:MGI:2388477]	-1.21105	2.30374e-07	2.27045e-06	8.40221	9.66312	8.38917	8.66208	8.24694	9.06949	8.8496	9.24862	8.22499	9.12205	9.75929	9.8435	9.65622	9.84881	9.65175	9.90719	9.90291	9.69182
ENSMUSG00000022797	Tfrc	transferrin receptor [Source:MGI Symbol;Acc:MGI:98822]	1.40956	0.00120472	0.00457744	7.8006	6.52879	6.52206	7.47335	6.79099	6.93757	4.88759	7.25584	5.95828	5.59836	5.62657	5.23974	5.99834	5.4321	5.74601	5.64295	6.72502	5.97958
ENSMUSG00000022827	Rabl3	RAB, member RAS oncogene family-like 3 [Source:MGI Symbol;Acc:MGI:1914907]	-1.24437	0.00034018	0.00151998	6.80487	5.67416	5.63672	6.31943	6.04679	6.11106	5.96394	6.65662	5.91851	7.63729	7.47675	7.4149	7.42314	7.31191	7.2498	7.4341	7.02977	7.05708
ENSMUSG00000022832	Ropn1	ropporin, rhophilin associated protein 1 [Source:MGI Symbol;Acc:MGI:1923628]	-2.65423	0.000437405	0.00189337	1.61891	1.64055	1.61999	1.61797	1.61418	1.74084	1.61616	1.61492	1.69485	1.62098	1.82932	2.14661	1.60541	2.08341	1.9375	2.28283	2.50206	1.60641
ENSMUSG00000022843	Clcn2	chloride channel 2 [Source:MGI Symbol;Acc:MGI:105061]	2.30203	9.17483e-11	1.90153e-09	7.73042	6.89089	6.79259	7.99383	7.52669	6.66468	7.18036	6.68459	7.31858	5.38342	5.54328	5.78485	5.57681	6.25069	5.5565	5.16397	5.52692	5.67695
ENSMUSG00000022855	Senp2	SUMO/sentrin specific peptidase 2 [Source:MGI Symbol;Acc:MGI:1923076]	1.90002	6.45901e-08	7.18178e-07	6.87648	6.32302	7.06679	6.68165	6.08015	5.44504	6.17194	6.75691	7.07269	6.0529	4.8688	5.34443	5.4646	5.90462	5.46802	4.65325	5.34412	5.62586
ENSMUSG00000022864	D16Ertd472e	DNA segment, Chr 16, ERATO Doi 472, expressed [Source:MGI Symbol;Acc:MGI:1196400]	2.48372	3.92621e-25	9.48573e-23	8.26189	7.54992	8.24313	7.73468	7.62356	8.04756	7.93545	7.68517	7.59476	7.46264	5.88178	6.14285	6.32391	6.60978	5.40412	6.10172	6.39666	6.19437
ENSMUSG00000022865	Cxadr	coxsackie virus and adenovirus receptor [Source:MGI Symbol;Acc:MGI:1201679]	1.17023	0.0018291	0.00655375	4.98329	5.22628	4.80731	6.11028	4.9139	5.76387	5.34204	5.23616	4.98415	5.13563	4.51164	5.04277	4.19449	4.68548	4.81988	5.23114	4.63893	4.50719
ENSMUSG00000022893	Adamts1	a disintegrin-like and metallopeptidase (reprolysin type) with thrombospondin type 1 motif, 1 [Source:MGI Symbol;Acc:MGI:109249]	2.67862	0.000625284	0.00259951	1.69566	2.15763	1.32908	1.32612	1.48977	1.32019	1.32344	2.74713	2.28965	1.33054	1.3088	1.3098	1.30709	1.30301	1.30995	1.30655	1.30733	1.30864
ENSMUSG00000022899	Slc15a2	solute carrier family 15 (H+/peptide transporter), member 2 [Source:MGI Symbol;Acc:MGI:1890457]	-2.14631	0.0029466	0.00982703	3.53274	3.70672	5.05506	4.45547	3.4885	3.48654	3.71152	3.49565	4.84112	3.55131	5.85245	5.72972	4.77328	5.45502	5.91628	5.77585	5.6441	5.40674
ENSMUSG00000022900	Ildr1	immunoglobulin-like domain containing receptor 1 [Source:MGI Symbol;Acc:MGI:2146574]	-1.00319	1.18042e-07	1.24382e-06	8.80679	9.20913	8.93619	8.64109	8.22929	8.50224	8.7958	8.93739	8.9992	9.46539	9.58289	9.75708	9.72318	9.40721	9.84644	9.73925	9.32985	9.63745
ENSMUSG00000022906	Parp9	poly (ADP-ribose) polymerase family, member 9 [Source:MGI Symbol;Acc:MGI:1933117]	-2.26034	0.00121309	0.00460303	3.06037	3.1475	3.06496	3.05638	4.26296	3.03906	3.04856	3.04319	3.38866	3.06917	4.45479	4.12808	4.26753	4.07406	4.3929	4.47146	4.53513	3.94838
ENSMUSG00000022941	Ripply3	ripply3 homolog (zebrafish) [Source:MGI Symbol;Acc:MGI:2181192]	-1.73121	0.00139159	0.00519182	3.28652	3.53988	3.56041	4.03124	3.4846	3.54403	3.43878	4.63811	3.47979	3.64915	4.82373	4.43598	4.62243	3.60032	4.78314	3.98688	4.28667	4.87103
ENSMUSG00000022947	Cbr3	carbonyl reductase 3 [Source:MGI Symbol;Acc:MGI:1309992]	2.12601	0.00079118	0.00317523	3.26157	2.40663	2.98798	2.76015	2.90926	2.69906	3.21955	2.36256	2.93134	3.05125	2.34787	2.55137	2.42212	2.34135	2.71554	2.4193	2.45925	2.39003
ENSMUSG00000022962	Gart	phosphoribosylglycinamide formyltransferase [Source:MGI Symbol;Acc:MGI:95654]	1.32844	0.00273334	0.00919537	6.07338	5.21555	5.57372	5.90852	5.04595	4.67892	4.51346	4.77544	5.8681	4.96297	5.2007	4.53416	4.47599	5.09876	4.56314	4.82685	3.92715	4.36941
ENSMUSG00000022969	Il10rb	interleukin 10 receptor, beta [Source:MGI Symbol;Acc:MGI:109380]	-2.21785	7.20206e-08	7.94529e-07	5.36338	5.51975	5.06459	4.3629	4.92014	5.29357	4.0566	5.38398	4.62373	5.80708	6.20623	6.95607	6.41971	6.04896	6.71807	6.44081	6.88408	6.12308
ENSMUSG00000022974	Paxbp1	PAX3 and PAX7 binding protein 1 [Source:MGI Symbol;Acc:MGI:1914617]	-1.34428	0.00250706	0.00856036	4.62303	4.94481	4.42162	5.02879	4.77264	4.53717	4.06757	5.11803	5.46895	5.47965	4.84642	5.42723	5.02555	5.2686	5.86144	6.53031	6.20768	5.14551
ENSMUSG00000022987	Zfp641	zinc finger protein 641 [Source:MGI Symbol;Acc:MGI:2442788]	1.85397	3.11435e-05	0.000187104	4.33333	4.33349	4.91361	3.99919	4.74626	5.5072	4.00918	4.3552	4.54718	4.8519	4.16833	3.74457	3.66232	4.3688	3.62773	3.80991	3.70098	3.79288
ENSMUSG00000022992	Kansl2	KAT8 regulatory NSL complex subunit 2 [Source:MGI Symbol;Acc:MGI:1916862]	1.26084	1.98555e-11	4.68989e-10	10.2415	10.3473	10.383	10.4836	10.3233	9.63052	9.83199	10.0286	10.3297	9.46555	9.33671	9.43694	9.38486	8.78991	9.16389	9.15647	8.94769	9.34885
ENSMUSG00000023000	Dhh	desert hedgehog [Source:MGI Symbol;Acc:MGI:94891]	2.15389	1.5893e-07	1.62112e-06	5.57057	5.51764	4.53996	5.0703	4.80687	5.46516	5.18064	5.94284	5.08467	4.88048	4.60722	3.89235	4.18417	4.28307	3.8487	4.68168	3.85511	4.36
ENSMUSG00000023004	Tuba1b	tubulin, alpha 1B [Source:MGI Symbol;Acc:MGI:107804]	1.41524	1.5176e-09	2.41673e-08	10.3986	9.97846	10.3312	10.1528	10.5011	9.87255	9.26245	9.16216	10.3242	9.59419	9.12964	9.21347	9.27941	8.86005	8.91263	8.77163	8.39961	9.04914
ENSMUSG00000023007	Prpf40b	PRP40 pre-mRNA processing factor 40 homolog B (yeast) [Source:MGI Symbol;Acc:MGI:1925583]	2.46696	1.46195e-11	3.56775e-10	5.54872	6.04181	5.78638	6.10464	5.70234	5.65202	6.07665	5.15876	5.49581	4.82376	4.46429	4.11174	4.5374	4.95272	4.07023	4.04699	4.47214	4.58873
ENSMUSG00000023008	Fmnl3	formin-like 3 [Source:MGI Symbol;Acc:MGI:109569]	-1.56445	6.03976e-08	6.7825e-07	8.7437	9.61373	9.12865	7.90693	7.90713	8.52447	8.55231	8.37706	7.6861	9.28938	10.0405	10.0089	9.78171	9.90216	10.0632	9.70898	9.86229	9.96742
ENSMUSG00000023010	Tmbim6	transmembrane BAX inhibitor motif containing 6 [Source:MGI Symbol;Acc:MGI:99682]	1.17207	2.97141e-19	3.12127e-17	12.7881	12.7594	12.3705	12.7156	12.4719	12.6813	12.4626	13.1461	12.5443	12.3945	11.7265	11.6925	11.6798	11.9056	11.8596	11.8742	11.7878	11.6473
ENSMUSG00000023025	Larp4	La ribonucleoprotein domain family, member 4 [Source:MGI Symbol;Acc:MGI:2443114]	-1.70464	2.34634e-09	3.59433e-08	9.4951	9.87641	9.222	8.37731	8.38686	9.395	9.15695	9.24499	8.47408	10.1665	10.3676	10.5559	10.6545	10.4432	10.3258	10.8814	11.1011	10.5361
ENSMUSG00000023033	Scn8a	sodium channel, voltage-gated, type VIII, alpha [Source:MGI Symbol;Acc:MGI:103169]	-1.11085	5.70131e-07	5.11786e-06	8.00422	7.06671	8.12494	7.29026	7.36724	7.55031	7.75323	6.692	7.70093	7.74972	8.27592	8.46777	8.28125	8.5586	8.41038	8.42622	8.34106	8.34746
ENSMUSG00000023047	Amhr2	anti-Mullerian hormone type 2 receptor [Source:MGI Symbol;Acc:MGI:105062]	2.48461	0.00147705	0.00545889	1.30216	1.72817	1.30272	1.66989	1.7198	1.71645	1.30075	1.30013	1.76758	1.30323	1.29591	1.29623	1.29536	1.29408	1.29627	1.29519	1.29543	1.32868
ENSMUSG00000023070	Rgn	regucalcin [Source:MGI Symbol;Acc:MGI:108024]	-1.7055	9.18863e-05	0.000484408	9.6384	10.2038	8.2689	8.92189	7.19505	9.1655	9.34523	10.386	8.5267	10.4147	10.8289	10.9891	10.71	11.1927	10.7636	11.1792	11.1456	10.7286
ENSMUSG00000023075	Akirin1	akirin 1 [Source:MGI Symbol;Acc:MGI:1915300]	1.98262	1.88605e-07	1.89187e-06	7.70939	7.03878	7.85456	8.11638	7.52026	5.262	7.09158	6.42745	7.60259	6.14677	6.12367	5.85008	5.72671	6.31431	5.67377	5.93846	5.81601	6.18459
ENSMUSG00000023147	Wrb	tryptophan rich basic protein [Source:MGI Symbol;Acc:MGI:2136882]	1.07624	8.88773e-05	0.000471041	6.81503	6.62651	6.4641	7.39882	6.42319	7.00753	7.13296	5.61999	6.81979	6.54705	5.89428	5.83872	6.21551	6.08424	6.22823	6.25401	6.14746	6.10497
ENSMUSG00000023259	Slc26a6	solute carrier family 26, member 6 [Source:MGI Symbol;Acc:MGI:2159728]	1.27001	4.68659e-10	8.36072e-09	10.3121	9.59668	9.86908	10.3773	9.7224	9.28949	9.49081	9.23184	9.95717	9.48045	9.21639	8.88921	8.93675	8.60146	8.76224	8.81224	8.75799	8.78077
ENSMUSG00000023286	Ube2j2	ubiquitin-conjugating enzyme E2J 2 [Source:MGI Symbol;Acc:MGI:2153608]	1.0175	2.34038e-07	2.30256e-06	10.4051	10.0398	10.0988	10.1035	9.71358	9.60352	9.58484	9.6576	10.0708	8.92757	9.16811	9.16252	8.98643	8.86887	9.23799	9.14218	9.31379	9.08457
ENSMUSG00000023330	Dtwd1	DTW domain containing 1 [Source:MGI Symbol;Acc:MGI:1916435]	1.11338	7.75891e-08	8.52069e-07	9.56911	9.65403	9.10177	9.46354	8.93333	9.19183	9.40745	9.30148	8.87111	8.086	8.48883	8.46302	8.25364	8.36784	8.48452	8.56817	8.3383	8.31718
ENSMUSG00000023367	Tmem176a	transmembrane protein 176A [Source:MGI Symbol;Acc:MGI:1913308]	2.64201	0.000311721	0.00140507	3.76239	2.70367	3.15006	4.13245	3.04269	3.66701	2.80198	4.22813	4.10231	3.35012	2.58505	2.58755	2.58077	2.57049	2.58791	2.57941	3.23555	2.58466
ENSMUSG00000023845	Lnpep	leucyl/cystinyl aminopeptidase [Source:MGI Symbol;Acc:MGI:2387123]	-1.01119	0.00241017	0.00829145	6.23391	6.43762	6.32491	5.05559	5.50722	5.95944	5.94544	5.91264	6.54551	5.48513	6.06345	6.99347	6.81812	6.02769	6.77879	7.07818	6.77745	6.26232
ENSMUSG00000023868	Pde10a	phosphodiesterase 10A [Source:MGI Symbol;Acc:MGI:1345143]	1.7506	8.66449e-09	1.18173e-07	7.76742	8.02401	7.89278	8.03133	8.58866	7.43623	7.37537	7.65053	8.45667	7.27824	6.57379	7.11424	6.91544	7.01042	5.73234	6.72756	5.93983	6.90864
ENSMUSG00000023886	Smoc2	SPARC related modular calcium binding 2 [Source:MGI Symbol;Acc:MGI:1929881]	1.04437	5.75316e-08	6.4999e-07	10.4296	10.628	10.4253	10.6246	10.9588	10.0358	10.1714	10.2808	11.198	10.0229	10.0337	9.70178	9.74309	9.85722	9.65332	9.70938	9.63992	9.65905
ENSMUSG00000023892	Zfp51	zinc finger protein 51 [Source:MGI Symbol;Acc:MGI:99198]	-1.62241	1.93269e-07	1.93521e-06	5.57586	6.89892	5.44703	5.83223	5.92226	5.82559	6.71622	5.93287	6.40225	6.89373	7.18331	7.01599	7.18027	7.63472	7.38231	7.47224	7.49676	7.28027
ENSMUSG00000023902	Zscan10	zinc finger and SCAN domain containing 10 [Source:MGI Symbol;Acc:MGI:3040700]	2.50576	1.76129e-13	6.29746e-12	7.6972	7.76464	6.70888	6.47941	7.26965	6.11824	7.24756	7.09145	7.1034	7.07728	5.94979	5.09186	5.30198	5.21099	5.5132	4.99905	5.19125	6.24614
ENSMUSG00000023905	Tnfrsf12a	tumor necrosis factor receptor superfamily, member 12a [Source:MGI Symbol;Acc:MGI:1351484]	1.69752	0.00129621	0.00487468	3.78784	4.10618	4.14288	5.15261	5.36679	3.31891	4.03711	3.4711	4.27035	3.56549	3.77505	3.54471	3.49218	3.93169	3.54749	3.48137	3.76144	3.40765
ENSMUSG00000023906	Cldn6	claudin 6 [Source:MGI Symbol;Acc:MGI:1859284]	2.50222	0.000411371	0.00179585	4.70688	4.70196	4.27818	3.71928	4.54539	4.46835	3.47399	2.78442	2.99503	2.81582	2.73745	3.30116	2.84878	2.71525	3.18337	2.72889	2.73185	3.23744
ENSMUSG00000023927	Satb1	special AT-rich sequence binding protein 1 [Source:MGI Symbol;Acc:MGI:105084]	-1.90871	3.29701e-16	1.97727e-14	8.11044	8.39289	8.47125	7.62407	7.95059	8.82502	8.68476	8.81144	7.64628	8.7848	9.72475	9.64239	9.83482	9.92873	9.56895	9.74934	10.1117	10.03
ENSMUSG00000023932	Cdc5l	cell division cycle 5-like (S. pombe) [Source:MGI Symbol;Acc:MGI:1918952]	2.72047	1.41984e-05	9.36519e-05	5.87936	7.06575	5.37899	4.93714	5.85612	5.43136	4.21743	3.7738	4.99662	5.85399	3.25342	3.26288	3.86083	3.19578	4.67912	3.95869	3.52068	4.51822
ENSMUSG00000023944	Hsp90ab1	heat shock protein 90 alpha (cytosolic), class B member 1 [Source:MGI Symbol;Acc:MGI:96247]	1.20305	1.0199e-14	4.59961e-13	12.5299	12.1068	12.6854	12.4115	12.1817	12.2049	11.861	11.9825	12.3852	12.1401	11.487	11.61	11.4978	11.2087	11.3721	10.9976	11.1223	11.5118
ENSMUSG00000023947	Nfkbie	nuclear factor of kappa light polypeptide gene enhancer in B cells inhibitor, epsilon [Source:MGI Symbol;Acc:MGI:1194908]	2.07	6.84945e-11	1.45413e-09	7.47371	8.13083	8.34798	8.77447	7.94024	7.15008	7.20769	7.43251	7.79737	7.42311	6.57385	6.75792	6.86765	5.62929	6.2607	6.62721	5.81537	6.44885
ENSMUSG00000023961	Enpp4	ectonucleotide pyrophosphatase/phosphodiesterase 4 [Source:MGI Symbol;Acc:MGI:2682634]	-1.69379	0.000675882	0.00277912	4.07854	4.16705	4.71546	4.12984	4.64262	3.70533	4.91024	3.71205	5.10105	4.37097	5.19124	5.63561	5.00655	5.34692	5.55148	5.65219	4.86605	5.21576
ENSMUSG00000023971	Rrp36	ribosomal RNA processing 36 homolog (S. cerevisiae) [Source:MGI Symbol;Acc:MGI:2385053]	2.09192	2.73149e-18	2.43132e-16	9.09748	8.3235	8.98959	9.01264	8.61181	8.68526	9.03899	8.40904	8.97425	7.80987	7.36174	7.21517	7.29623	7.35037	7.81643	7.11501	6.78799	6.79087
ENSMUSG00000023984	Gm20517	predicted gene 20517 [Source:MGI Symbol;Acc:MGI:5141982]	2.44219	0.000116126	0.000594406	2.55111	2.45575	2.84045	2.48558	2.60788	2.21989	2.51168	2.92209	2.60884	2.63342	2.18666	2.22969	2.2168	2.14141	2.46745	2.14445	2.14512	2.14627
ENSMUSG00000024008	Cpne5	copine V [Source:MGI Symbol;Acc:MGI:2385908]	-2.368	0.000216358	0.00102208	2.72808	2.93831	2.73097	2.72557	2.85696	2.71479	2.72069	2.71736	3.24846	3.25389	3.81817	3.15431	3.72975	3.36697	3.93646	3.41721	3.92028	3.04235
ENSMUSG00000024073	Birc6	baculoviral IAP repeat-containing 6 [Source:MGI Symbol;Acc:MGI:1276108]	-2.61911	2.49274e-13	8.65653e-12	10.2833	11.4213	9.88459	10.1803	9.72113	10.6863	10.293	10.1532	9.51737	11.5126	11.8893	12.4504	12.568	12.0872	11.6808	13.409	13.503	12.2983
ENSMUSG00000024088	4930583I09Rik	RIKEN cDNA 4930583I09 gene [Source:MGI Symbol;Acc:MGI:1925307]	-2.0148	6.59625e-05	0.000363492	3.26667	3.30106	3.06795	3.05685	2.97018	3.20539	2.9752	3.40953	3.0401	3.65893	3.78607	3.63123	3.52225	3.94865	4.08644	3.80512	3.74127	3.71392
ENSMUSG00000024091	Vapa	vesicle-associated membrane protein, associated protein A [Source:MGI Symbol;Acc:MGI:1353561]	1.16764	1.50599e-10	3.01768e-09	12.3999	12.968	12.5714	12.7934	12.5561	12.1518	12.8407	12.1012	12.6819	11.6892	11.6716	11.5644	11.582	11.5663	11.568	11.831	11.811	11.5387
ENSMUSG00000024097	Srsf7	serine/arginine-rich splicing factor 7 [Source:MGI Symbol;Acc:MGI:1926232]	1.11346	1.18109e-08	1.56295e-07	10.4714	10.2356	10.8033	11.3294	10.8162	10.5935	10.6046	10.0354	10.7381	10.0594	9.75621	9.76766	9.82214	9.43852	9.96615	9.93037	9.84156	9.77508
ENSMUSG00000024098	Twsg1	twisted gastrulation homolog 1 (Drosophila) [Source:MGI Symbol;Acc:MGI:2137520]	1.94046	4.44087e-08	5.1441e-07	7.22908	7.50466	7.66832	7.60005	7.7933	6.70999	7.54015	5.82482	8.01833	5.8929	6.09474	5.85771	5.65094	5.959	6.54029	5.80169	5.86413	6.3828
ENSMUSG00000024112	Cacna1h	calcium channel, voltage-dependent, T type, alpha 1H subunit [Source:MGI Symbol;Acc:MGI:1928842]	-1.13505	0.000605959	0.00252662	5.20254	5.50762	6.00674	4.70152	5.52556	5.36827	4.76135	5.13994	5.24552	5.86284	5.92092	6.41196	5.62132	6.34352	6.20366	5.98984	5.94059	5.69195
ENSMUSG00000024155	Meiob	meiosis specific with OB domains [Source:MGI Symbol;Acc:MGI:1922428]	-1.93431	8.4634e-06	5.88782e-05	4.75882	4.0747	3.91597	5.1748	4.16904	5.30104	4.99727	4.82818	4.35873	4.90079	5.80973	5.62863	5.61969	5.52841	5.48802	6.13994	6.28119	5.76523
ENSMUSG00000024160	Spsb3	splA/ryanodine receptor domain and SOCS box containing 3 [Source:MGI Symbol;Acc:MGI:1891471]	2.0064	0.000571346	0.00240244	4.22701	3.92285	3.99577	3.90788	3.70115	3.96654	4.1636	2.99078	4.32481	3.01136	3.28801	3.37106	3.43247	3.07914	3.49484	3.07966	3.00308	3.0092
ENSMUSG00000024176	Sox8	SRY (sex determining region Y)-box 8 [Source:MGI Symbol;Acc:MGI:98370]	-1.83078	3.83951e-07	3.59346e-06	5.84116	6.48292	5.90719	6.04554	6.09044	6.2079	5.39647	4.84724	5.4434	6.84955	7.57968	6.92159	7.62855	6.44757	6.76639	7.18952	7.44262	7.6301
ENSMUSG00000024188	Luc7l	Luc7 homolog (S. cerevisiae)-like [Source:MGI Symbol;Acc:MGI:1914228]	1.46325	9.37758e-12	2.37416e-10	9.2465	8.76618	9.46491	9.29783	9.51054	8.71129	9.12338	8.44363	9.19202	8.52793	8.26409	8.25117	7.85143	7.56585	8.0939	7.93715	7.74303	8.27442
ENSMUSG00000024197	Plin3	perilipin 3 [Source:MGI Symbol;Acc:MGI:1914155]	-1.18493	8.94335e-08	9.68309e-07	6.76455	7.02934	6.92802	7.08628	6.26305	6.96904	6.75008	6.22202	6.79054	7.13223	8.02009	7.77873	7.66509	7.37938	7.71964	7.33315	7.1592	7.69268
ENSMUSG00000024210	Ip6k3	inositol hexaphosphate kinase 3 [Source:MGI Symbol;Acc:MGI:3045325]	1.75164	0.000705998	0.0028917	5.75648	5.23674	5.75205	5.03312	5.00964	3.51661	4.20643	4.21963	5.19607	4.47114	4.14458	3.981	3.98195	4.35095	4.60625	4.18072	3.60933	4.16771
ENSMUSG00000024212	Mllt1	myeloid/lymphoid or mixed-lineage leukemia (trithorax homolog, Drosophila); translocated to, 1 [Source:MGI Symbol;Acc:MGI:1927238]	2.7534	6.74092e-06	4.80618e-05	3.65428	3.48644	4.43118	4.18106	3.1981	3.30338	4.31539	4.02681	4.12134	2.97668	3.05552	2.81603	2.95071	2.79806	3.42382	2.9867	2.8095	2.91782
ENSMUSG00000024218	Taf11	TAF11 RNA polymerase II, TATA box binding protein (TBP)-associated factor [Source:MGI Symbol;Acc:MGI:1916026]	1.99283	2.1133e-18	1.92151e-16	10.0393	9.74681	10.2274	10.0306	9.50586	9.36567	9.5145	9.09928	9.74255	8.6184	8.40935	8.20514	8.09523	8.44998	8.24517	7.82876	7.98331	8.27923
ENSMUSG00000024235	Map3k8	mitogen-activated protein kinase kinase kinase 8 [Source:MGI Symbol;Acc:MGI:1346878]	-1.29512	0.00218339	0.00760724	4.2032	4.34967	4.32387	3.95853	3.90106	4.60742	4.28002	4.28906	3.70169	4.9862	4.71832	4.47323	5.26807	4.95618	5.19069	4.6992	4.83828	4.79316
ENSMUSG00000024246	Thumpd2	THUMP domain containing 2 [Source:MGI Symbol;Acc:MGI:1919417]	2.06234	1.806e-14	7.67414e-13	6.41742	6.68865	7.51465	7.75539	6.76766	7.0676	6.91055	6.80616	6.83072	6.42192	5.78582	5.90449	5.69539	5.42672	5.49749	5.84418	5.46088	5.95572
ENSMUSG00000024259	Slc25a46	solute carrier family 25, member 46 [Source:MGI Symbol;Acc:MGI:1914703]	1.27441	3.7814e-05	0.000222052	7.41149	6.30142	7.3202	7.45721	7.13877	7.28628	6.48512	5.82533	7.09144	6.14376	6.30086	6.43546	6.04078	5.83173	6.12377	5.92523	6.27525	6.20787
ENSMUSG00000024276	Zfp397	zinc finger protein 397 [Source:MGI Symbol;Acc:MGI:1916506]	1.06718	0.000307915	0.00139163	6.70539	7.17795	6.91788	6.09327	6.42476	5.5807	6.54061	6.24295	6.84998	6.51147	6.06386	6.3896	5.98237	5.95442	5.48906	5.73918	5.96664	5.56523
ENSMUSG00000024290	Rock1	Rho-associated coiled-coil containing protein kinase 1 [Source:MGI Symbol;Acc:MGI:107927]	-2.18641	1.33914e-11	3.30622e-10	10.7919	11.7419	10.5835	10.1628	10.3623	11.2482	11.3299	11.5762	9.7937	11.975	12.2741	12.7665	12.7794	12.8545	12.4624	13.3417	13.3736	12.7894
ENSMUSG00000024304	Cdh2	cadherin 2 [Source:MGI Symbol;Acc:MGI:88355]	-3.78332	1.03926e-17	8.44998e-16	6.28033	6.06212	6.28822	5.64819	7.06646	7.31326	6.85383	7.55004	7.63834	8.11972	10.1837	10.0864	10.2495	9.11576	10.2522	10.2497	10.965	9.27054
ENSMUSG00000024325	Ring1	ring finger protein 1 [Source:MGI Symbol;Acc:MGI:1101770]	3.27098	9.22394e-07	7.95894e-06	3.62704	3.30368	3.96911	4.34026	3.3005	3.01648	2.87143	2.52621	4.11082	2.66397	2.49426	2.61699	2.73292	2.47951	2.49716	2.7254	2.49052	2.60806
ENSMUSG00000024359	Hspa9	heat shock protein 9 [Source:MGI Symbol;Acc:MGI:96245]	1.05789	1.63695e-13	5.87773e-12	11.7348	11.6658	12.0144	11.7141	11.4594	11.2411	11.2884	11.3217	11.5419	11.1805	10.8879	10.8405	10.8737	10.6239	10.6442	10.6827	10.6426	10.7799
ENSMUSG00000024379	Tslp	thymic stromal lymphopoietin [Source:MGI Symbol;Acc:MGI:1855696]	2.14234	1.5495e-09	2.45597e-08	6.44264	8.00987	6.48745	7.05652	6.35346	6.78735	7.25152	7.62356	6.09051	7.94723	5.71524	6.21881	6.1112	5.5857	5.42449	5.62537	5.35833	5.8293
ENSMUSG00000024414	Mrpl27	mitochondrial ribosomal protein L27 [Source:MGI Symbol;Acc:MGI:2137224]	1.12685	1.11769e-13	4.0563e-12	8.2673	7.98078	8.0122	8.25195	7.8906	8.33207	8.62231	8.51984	8.20754	7.9724	7.48249	7.50531	7.23068	7.52067	7.59503	7.42336	7.3972	7.44479
ENSMUSG00000024423	Impact	impact, RWD domain protein [Source:MGI Symbol;Acc:MGI:1098233]	1.52381	0.000611569	0.00254687	6.59306	8.09289	5.566	6.84915	5.28937	5.92793	6.02935	6.00375	6.03178	5.0694	5.73003	5.83111	5.45309	5.16505	5.2563	5.42731	5.43679	5.65264
ENSMUSG00000024459	H2-M5	histocompatibility 2, M region locus 5 [Source:MGI Symbol;Acc:MGI:95917]	-2.20574	5.9171e-11	1.28131e-09	5.87224	5.79116	6.35591	4.75586	5.94379	6.20349	6.37941	5.36162	5.83646	4.89793	7.38977	7.08642	7.54727	6.94309	7.15882	7.28998	7.50627	7.54476
ENSMUSG00000024483	Ankhd1	ankyrin repeat and KH domain containing 1 [Source:MGI Symbol;Acc:MGI:1921733]	1.00505	1.84008e-05	0.00011752	8.31951	8.00631	7.83261	7.76745	7.37765	7.52736	7.28117	7.80768	7.31274	7.44066	7.04059	7.03573	6.6225	7.23254	6.89639	6.48838	7.14685	7.45385
ENSMUSG00000024498	Tcerg1	transcription elongation regulator 1 (CA150) [Source:MGI Symbol;Acc:MGI:1926421]	-1.03775	1.3347e-08	1.74574e-07	7.84793	7.71676	8.41525	8.18625	8.66993	8.13161	7.9871	8.52818	8.1512	8.0592	8.71685	8.64142	8.84054	8.90649	8.94922	9.0268	9.26066	9.18429
ENSMUSG00000024544	Ldlrad4	low density lipoprotein receptor class A domain containing 4 [Source:MGI Symbol;Acc:MGI:1277150]	-1.24438	6.77554e-07	5.99309e-06	6.8794	7.89723	7.37736	8.16934	7.5316	6.93942	7.39971	6.67877	7.96404	7.64341	8.52552	8.43291	8.2607	8.50026	8.44116	8.45299	8.26412	8.54987
ENSMUSG00000024571	Gm16286	predicted gene 16286 [Source:MGI Symbol;Acc:MGI:3833940]	1.50618	2.25732e-10	4.33323e-09	8.8292	8.73528	8.69358	9.23172	8.87263	7.97089	8.66594	8.26447	9.38109	8.09158	7.7307	7.62763	8.10927	7.35351	7.46722	7.47757	7.77308	7.65106
ENSMUSG00000024592	C330018D20Rik	RIKEN cDNA C330018D20 gene [Source:MGI Symbol;Acc:MGI:1924672]	-1.10527	1.40445e-08	1.82567e-07	9.65165	9.23889	8.75997	9.14097	9.58139	9.84949	9.631	10.0221	9.48461	9.44585	10.0108	10.2584	10.292	10.6842	10.1205	10.5377	10.4882	10.3403
ENSMUSG00000024597	Slc12a2	solute carrier family 12, member 2 [Source:MGI Symbol;Acc:MGI:101924]	1.31963	1.04618e-05	7.11416e-05	8.877	8.36818	9.34158	8.4584	7.81491	8.25262	8.32741	8.3788	8.22741	6.96866	7.32317	7.34501	7.31298	7.41335	6.96829	8.06049	7.72232	7.38547
ENSMUSG00000024639	Gnaq	guanine nucleotide binding protein, alpha q polypeptide [Source:MGI Symbol;Acc:MGI:95776]	1.14129	4.98491e-05	0.000283554	8.6395	9.4452	9.54277	9.72711	9.14188	8.46723	9.19245	8.32921	9.17984	7.82918	8.06658	7.79644	7.90614	8.35898	8.35491	8.43023	7.99719	8.67498
ENSMUSG00000024644	Cndp2	CNDP dipeptidase 2 (metallopeptidase M20 family) [Source:MGI Symbol;Acc:MGI:1913304]	1.88182	4.70121e-05	0.000269789	4.58704	5.89504	4.87637	5.04683	6.39823	5.5127	4.41408	6.10824	5.50943	5.85128	4.70876	4.88039	4.70495	4.67947	4.82929	3.87245	3.88476	4.47093
ENSMUSG00000024645	Timm21	tranlocase of inner mitochondrial membrane 21 [Source:MGI Symbol;Acc:MGI:1920595]	1.19099	1.46823e-12	4.42615e-11	10.5153	10.0287	10.3697	10.7355	10.4776	10.8463	10.7998	11.0668	10.411	10.2248	9.67054	9.48701	9.89872	9.95026	9.71419	9.59275	9.68212	9.51452
ENSMUSG00000024667	Tmem216	transmembrane protein 216 [Source:MGI Symbol;Acc:MGI:1920020]	-1.41273	1.82582e-08	2.30092e-07	7.35481	6.72965	6.65798	6.71814	6.61653	7.08974	6.77477	7.32616	5.85974	7.27839	7.92668	7.84102	8.0892	8.08662	7.88102	7.61054	7.94662	7.63328
ENSMUSG00000024669	Cd5	CD5 antigen [Source:MGI Symbol;Acc:MGI:88340]	-2.17629	2.13778e-11	5.00341e-10	5.22467	5.97344	5.25671	5.70184	5.60647	5.48894	6.11642	5.33552	6.42449	6.19861	7.36224	7.92327	7.58807	6.7788	6.93463	6.98019	6.49066	7.19951
ENSMUSG00000024673	Ms4a1	membrane-spanning 4-domains, subfamily A, member 1 [Source:MGI Symbol;Acc:MGI:88321]	-1.78316	2.28543e-12	6.56218e-11	8.94224	9.99628	8.99039	8.95319	9.2788	9.47989	9.68224	9.70152	8.62178	10.2455	10.4274	10.8945	10.5551	10.8636	10.9489	11.1919	11.0017	10.8217
ENSMUSG00000024691	Fam111a	family with sequence similarity 111, member A [Source:MGI Symbol;Acc:MGI:1915508]	-2.13744	0.00286032	0.0095638	2.35016	2.64294	2.51418	2.16668	2.15874	2.30807	2.16289	2.16031	2.14441	2.17292	2.51291	2.68584	2.60043	2.50988	2.49671	3.25279	2.14029	3.77131
ENSMUSG00000024697	Gna14	guanine nucleotide binding protein, alpha 14 [Source:MGI Symbol;Acc:MGI:95769]	-1.18837	8.87989e-09	1.20721e-07	10.2128	11.3354	10.2256	10.577	10.9969	11.2497	10.8831	10.9857	10.5009	11.0219	11.4193	11.6393	11.4067	11.9565	11.9344	11.9129	12.0243	11.6427
ENSMUSG00000024743	Syt7	synaptotagmin VII [Source:MGI Symbol;Acc:MGI:1859545]	-1.8086	0.000248981	0.00115599	4.72233	4.48743	3.77094	3.74706	4.0546	4.50247	3.72508	3.84734	4.55972	3.5845	4.67512	4.57996	4.44984	5.67574	4.9614	4.9484	5.44064	5.10164
ENSMUSG00000024772	Ehd1	EH-domain containing 1 [Source:MGI Symbol;Acc:MGI:1341878]	1.64251	5.20457e-07	4.71449e-06	7.89999	6.82534	8.13948	8.15048	7.73115	7.10981	7.20763	6.58399	8.26438	6.62212	6.9584	6.66278	6.63934	6.0952	6.32647	6.12207	6.20144	6.58335
ENSMUSG00000024777	Ppp2r5b	protein phosphatase 2, regulatory subunit B', beta [Source:MGI Symbol;Acc:MGI:2388480]	-1.8016	0.000784954	0.00315549	4.17253	4.12292	3.50584	3.49519	4.28782	4.59429	4.01273	3.88267	3.43754	4.11399	4.7036	5.17321	4.92004	4.83627	4.18377	4.94124	4.27525	5.34594
ENSMUSG00000024782	Ak3	adenylate kinase 3 [Source:MGI Symbol;Acc:MGI:1860835]	2.09878	8.58738e-06	5.97162e-05	4.65308	4.71309	4.7857	4.0062	4.58613	4.33306	4.09604	4.71768	4.62352	4.79312	4.10118	3.55431	3.94082	3.33925	3.93394	3.43834	3.56427	3.93033
ENSMUSG00000024792	Zfpl1	zinc finger like protein 1 [Source:MGI Symbol;Acc:MGI:1891017]	-1.31916	1.68919e-12	5.03837e-11	8.22548	7.6621	8.58337	8.45284	8.44549	8.87575	8.97449	8.23816	8.69755	8.75609	9.61788	9.52471	9.47126	9.54183	9.6259	9.48191	9.32106	9.5388
ENSMUSG00000024800	Rpp30	ribonuclease P/MRP 30 subunit [Source:MGI Symbol;Acc:MGI:1859683]	1.55822	8.38318e-14	3.10233e-12	12.6689	11.7461	12.1675	12.196	11.467	11.9203	12.1213	11.7902	11.9274	11.1754	10.4136	10.4676	10.67	10.9367	10.9987	11.0516	10.9673	10.7308
ENSMUSG00000024817	Uhrf2	ubiquitin-like, containing PHD and RING finger domains 2 [Source:MGI Symbol;Acc:MGI:1923718]	3.443	1.27564e-14	5.60332e-13	8.08273	7.18384	7.64953	7.0636	6.89633	5.77274	6.77879	4.90533	6.91168	5.07219	4.4039	4.95972	5.02615	4.19458	4.82891	5.00073	4.43288	4.47941
ENSMUSG00000024824	Rad9a	RAD9 homolog A [Source:MGI Symbol;Acc:MGI:1328356]	2.93197	2.96981e-13	1.00854e-11	6.89435	6.77442	6.82019	6.66908	5.5599	5.69683	6.33513	6.04021	6.78041	4.37399	4.85981	4.24667	4.33728	4.59529	4.6301	4.77111	4.60034	5.0049
ENSMUSG00000024826	Dpf2	D4, zinc and double PHD fingers family 2 [Source:MGI Symbol;Acc:MGI:109529]	2.16439	8.06216e-09	1.11122e-07	8.22597	7.50122	8.34809	8.69065	8.09515	6.22056	7.12514	6.95376	8.25541	6.55935	6.81795	5.94814	6.64935	5.84694	6.10392	6.4297	5.86375	6.34587
ENSMUSG00000024854	Pold4	polymerase (DNA-directed), delta 4 [Source:MGI Symbol;Acc:MGI:1916995]	-1.79195	0.000141676	0.000708153	5.09329	4.08445	5.27396	4.60165	4.66699	3.95937	5.39356	3.88301	4.81926	4.86417	5.88834	5.72654	5.41315	5.88161	6.02771	5.69877	5.94501	5.6651
ENSMUSG00000024855	Pacs1	phosphofurin acidic cluster sorting protein 1 [Source:MGI Symbol;Acc:MGI:1277113]	-1.10877	0.000610096	0.00254262	5.82697	5.16775	6.4874	6.05638	6.85457	6.94654	6.34623	6.78837	6.3263	7.15105	7.40548	7.50415	7.29403	6.86027	7.53958	6.90076	7.07618	7.41569
ENSMUSG00000024862	Klc2	kinesin light chain 2 [Source:MGI Symbol;Acc:MGI:107953]	1.35381	1.00318e-05	6.85245e-05	5.56791	5.59815	5.73645	5.56631	5.1658	5.5091	4.73977	4.70316	5.23152	4.87366	4.67071	4.88728	4.57663	4.8399	4.52406	4.67204	4.69877	4.58172
ENSMUSG00000024878	Cbwd1	COBW domain containing 1 [Source:MGI Symbol;Acc:MGI:2385089]	1.02007	0.000337129	0.00150816	7.83856	6.95167	8.03215	8.28196	6.94787	7.41354	8.00319	6.96571	8.01907	7.02413	6.71991	6.94529	6.80501	6.76492	7.13065	7.2628	7.27807	6.56935
ENSMUSG00000024912	Fosl1	fos-like antigen 1 [Source:MGI Symbol;Acc:MGI:107179]	2.41987	8.55852e-05	0.00045574	3.77211	2.96438	3.87358	4.2776	3.91252	3.79637	4.33288	3.88341	3.28254	3.31963	3.28722	2.85302	2.93738	3.44103	2.85336	3.01299	2.93902	2.85033
ENSMUSG00000024921	Smarca2	SWI/SNF related, matrix associated, actin dependent regulator of chromatin, subfamily a, member 2 [Source:MGI Symbol;Acc:MGI:99603]	-1.49695	1.98993e-10	3.86824e-09	9.9824	10.8088	10.1569	10.0566	9.67834	10.9827	10.5804	10.2477	9.79708	10.9204	11.1885	11.4393	11.2492	11.729	11.5123	11.8947	11.7634	11.4868
ENSMUSG00000024922	Ovol1	OVO homolog-like 1 (Drosophila) [Source:MGI Symbol;Acc:MGI:1330290]	1.14888	0.000800579	0.00320839	6.60023	8.72075	7.48072	7.52802	6.97156	7.17167	7.38508	6.67491	8.13008	7.03975	7.23495	6.45441	6.60047	6.69381	6.41474	7.06473	6.34347	6.91025
ENSMUSG00000024958	Gpr137	G protein-coupled receptor 137 [Source:MGI Symbol;Acc:MGI:2147529]	-1.28798	1.55189e-05	0.000101373	5.88039	6.29723	5.66686	5.41519	5.85122	5.42542	5.70929	5.24669	5.43017	6.57024	6.76576	6.47483	6.97181	6.2631	6.61063	6.36665	6.35582	6.83509
ENSMUSG00000024973	Hrasls5	HRAS-like suppressor family, member 5 [Source:MGI Symbol;Acc:MGI:1913977]	2.8048	0.000316549	0.00142531	0.670968	0.542668	0.609204	0.724153	0.741908	0.784235	0.533957	0.879868	0.530966	0.682567	0.530642	0.530861	0.530268	0.52939	0.530894	0.530151	0.530319	0.530607
ENSMUSG00000024975	Pdcd4	programmed cell death 4 [Source:MGI Symbol;Acc:MGI:107490]	-1.67297	1.87179e-18	1.72042e-16	9.42897	9.53615	9.36201	9.27922	9.22932	9.48761	9.6607	9.74653	8.91246	10.2996	10.674	10.9774	10.7721	10.8427	10.7723	10.7605	10.8898	10.772
ENSMUSG00000024978	Gpam	glycerol-3-phosphate acyltransferase, mitochondrial [Source:MGI Symbol;Acc:MGI:109162]	2.66837	0.000456809	0.00196529	3.10291	2.12579	2.99674	2.17085	2.69775	1.75121	1.75524	1.75296	1.85215	1.9727	1.73713	1.89941	1.83226	1.72998	1.73855	1.73435	1.73531	1.73694
ENSMUSG00000024998	Plce1	phospholipase C, epsilon 1 [Source:MGI Symbol;Acc:MGI:1921305]	-1.38221	6.04964e-11	1.30499e-09	9.21302	9.67636	9.71148	9.2371	9.621	9.32882	9.96105	9.32592	10.0793	10.5269	10.8868	10.9357	10.8185	10.7156	10.8221	10.6961	10.71	10.7132
ENSMUSG00000025004	Cyp2c40	cytochrome P450, family 2, subfamily c, polypeptide 40 [Source:MGI Symbol;Acc:MGI:1306815]	-2.57173	0.00102911	0.00398906	0.642376	0.651965	0.642848	0.641968	0.64032	0.640232	0.641178	0.640642	0.637422	0.643285	1.27997	0.914137	0.955956	0.635431	0.716736	0.820997	0.706091	0.63697
ENSMUSG00000025007	Aldh18a1	aldehyde dehydrogenase 18 family, member A1 [Source:MGI Symbol;Acc:MGI:1888908]	-1.27191	0.0010193	0.00395921	5.46467	6.55841	6.79739	5.6936	5.46512	5.9777	4.92861	5.04764	6.79403	6.47173	7.02528	7.25583	7.09313	7.07586	6.65974	6.90075	6.83471	6.8066
ENSMUSG00000025024	Smndc1	survival motor neuron domain containing 1 [Source:MGI Symbol;Acc:MGI:1923729]	1.47997	1.54073e-12	4.61999e-11	10.1146	9.66418	10.2009	10.192	10.3683	9.64876	9.93579	9.94707	9.74283	8.74068	8.73824	8.62509	9.04943	8.73287	8.67463	8.87903	9.07579	8.76696
ENSMUSG00000025025	Mxi1	Max interacting protein 1 [Source:MGI Symbol;Acc:MGI:97245]	1.52424	0.000749287	0.00303738	5.9963	5.55206	6.39734	5.94418	4.1609	4.86074	5.08667	5.90811	6.1591	4.66899	5.22213	4.95497	4.20646	4.56117	5.22849	4.64215	4.60396	4.7158
ENSMUSG00000025034	Trim8	tripartite motif-containing 8 [Source:MGI Symbol;Acc:MGI:1933302]	2.46368	5.19483e-09	7.43274e-08	5.63423	6.25504	5.89709	4.64314	5.73725	5.76412	5.39603	4.63256	6.00316	5.40728	4.54066	4.31541	4.65612	4.43481	4.71714	3.75959	4.24804	3.88935
ENSMUSG00000025037	Maoa	monoamine oxidase A [Source:MGI Symbol;Acc:MGI:96915]	1.6497	0.00138654	0.00517529	5.2537	4.5034	5.39861	5.20045	4.97636	5.6484	4.0043	4.66493	4.27107	4.59249	4.46937	4.57751	3.96572	3.47435	3.88872	4.20969	3.68439	4.5198
ENSMUSG00000025044	Msr1	macrophage scavenger receptor 1 [Source:MGI Symbol;Acc:MGI:98257]	-2.69699	5.68107e-05	0.000317839	2.86648	2.93618	2.87011	2.86333	2.85041	2.84971	2.85717	2.85295	3.14959	3.67459	3.23028	4.10479	3.80877	4.08545	4.14856	3.96778	3.87678	3.96776
ENSMUSG00000025066	Sfr1	SWI5 dependent recombination repair 1 [Source:MGI Symbol;Acc:MGI:1915038]	-1.51764	6.74123e-11	1.43406e-09	11.9029	11.8786	11.7196	11.7906	12.3296	12.1795	12.4437	12.5592	12.2595	13.3408	13.4717	13.6206	13.5395	13.4783	13.5694	13.4202	13.4378	13.5755
ENSMUSG00000025089	Gfra1	glial cell line derived neurotrophic factor family receptor alpha 1 [Source:MGI Symbol;Acc:MGI:1100842]	-1.15943	1.93856e-05	0.000122882	7.89556	8.52631	6.59727	7.30292	7.75691	7.59099	8.33511	7.62772	7.43358	7.69009	8.62583	8.57271	8.66697	8.91218	8.58273	8.13214	8.39611	8.92094
ENSMUSG00000025094	Slc18a2	solute carrier family 18 (vesicular monoamine), member 2 [Source:MGI Symbol;Acc:MGI:106677]	-1.42326	0.000862731	0.0034284	5.49634	7.25848	6.51465	5.34493	6.46868	4.93551	5.69024	6.84495	5.26871	6.23444	6.52117	7.30003	6.89035	7.21412	6.54402	8.06209	7.1564	7.48517
ENSMUSG00000025134	Alyref	Aly/REF export factor [Source:MGI Symbol;Acc:MGI:1341044]	1.0127	1.47589e-06	1.21284e-05	9.46715	9.75508	9.20652	9.10174	8.63269	9.24283	8.99131	8.52666	8.7861	8.68639	8.04721	8.37212	8.24878	8.43282	8.05415	8.57648	8.59125	8.43749
ENSMUSG00000025145	Lrrc45	leucine rich repeat containing 45 [Source:MGI Symbol;Acc:MGI:2387183]	1.18409	0.000127797	0.000646707	6.42428	5.51042	5.92153	6.58624	5.87149	6.2234	6.25998	5.74181	6.29398	5.64888	5.54343	5.62087	4.80874	5.39025	5.61477	4.9634	5.26631	5.8677
ENSMUSG00000025151	Maged1	melanoma antigen, family D, 1 [Source:MGI Symbol;Acc:MGI:1930187]	1.53768	0.00039321	0.00172637	5.11961	4.6565	6.6946	5.77024	6.72197	5.70507	4.69358	5.40622	5.46765	5.72136	5.40493	4.35788	4.69486	4.71744	4.74532	5.1029	5.19131	4.87538
ENSMUSG00000025162	Csnk1d	casein kinase 1, delta [Source:MGI Symbol;Acc:MGI:1355272]	1.28599	2.61911e-10	4.94801e-09	8.68669	8.11289	8.68873	8.35114	8.70867	8.31674	8.14653	8.08879	8.45308	7.53096	7.72129	7.76831	7.42283	7.21634	7.45265	7.22762	7.33965	7.36664
ENSMUSG00000025171	Ubtd1	ubiquitin domain containing 1 [Source:MGI Symbol;Acc:MGI:2385092]	1.3634	0.000547318	0.00230829	6.83194	6.68796	6.49011	6.08304	6.21747	5.81313	5.21191	5.20118	7.08218	5.77418	5.83	5.23755	5.67925	5.14868	5.75572	4.61864	5.35123	5.6534
ENSMUSG00000025173	Wdr45b	WD repeat domain 45B [Source:MGI Symbol;Acc:MGI:1914090]	3.12406	2.09009e-16	1.31894e-14	7.33056	6.25244	7.51538	7.3855	6.69519	6.44928	7.22039	6.75953	6.45679	5.10901	4.67128	4.97278	5.46982	4.85875	4.83779	4.20066	4.97345	5.00351
ENSMUSG00000025175	Fn3k	fructosamine 3 kinase [Source:MGI Symbol;Acc:MGI:1926834]	-3.491	5.12304e-06	3.76535e-05	1.38963	1.40915	1.3906	1.38878	1.38535	1.38517	1.38714	1.38602	1.37926	1.3915	1.46226	1.95435	1.3774	1.8327	1.61983	1.92264	2.3452	1.46151
ENSMUSG00000025178	Pi4k2a	phosphatidylinositol 4-kinase type 2 alpha [Source:MGI Symbol;Acc:MGI:1934031]	2.27011	2.91887e-20	3.76824e-18	7.49469	8.08102	8.69005	7.68095	7.56205	7.60366	8.1319	7.58116	8.05592	7.47133	6.22889	6.33968	6.7172	6.59299	5.94033	6.1817	6.55931	6.11706
ENSMUSG00000025199	Chuk	conserved helix-loop-helix ubiquitous kinase [Source:MGI Symbol;Acc:MGI:99484]	1.62691	1.20439e-10	2.4511e-09	9.1015	8.55838	8.94529	8.81986	9.082	8.09275	8.83175	8.54777	8.90398	7.49741	7.34197	7.83981	6.93123	7.87932	7.29294	7.68524	7.51232	7.61363
ENSMUSG00000025203	Scd2	stearoyl-Coenzyme A desaturase 2 [Source:MGI Symbol;Acc:MGI:98240]	1.91067	0.00178145	0.00640337	3.53083	5.5065	4.19066	3.30124	4.50502	5.45904	3.28693	5.3169	5.98347	4.83538	3.3977	3.93663	3.85921	3.58143	4.27449	3.55555	3.80107	4.33797
ENSMUSG00000025221	Kcnip2	Kv channel-interacting protein 2 [Source:MGI Symbol;Acc:MGI:2135916]	-1.94693	0.00201734	0.00710629	3.56171	3.06574	2.99288	3.43264	2.97103	2.97025	3.34274	2.97386	3.73758	3.48422	4.66018	3.9614	4.45577	3.48269	4.31367	3.14321	3.58841	3.97332
ENSMUSG00000025226	Fbxl15	F-box and leucine-rich repeat protein 15 [Source:MGI Symbol;Acc:MGI:1915681]	2.92364	4.6646e-07	4.28272e-06	4.01281	3.00655	4.56883	4.30224	3.21986	3.40703	3.41686	3.05462	4.38415	2.97326	2.91215	3.13654	2.93402	2.72704	2.70438	2.7956	2.89452	2.86269
ENSMUSG00000025231	Sufu	suppressor of fused homolog (Drosophila) [Source:MGI Symbol;Acc:MGI:1345643]	1.0876	5.45662e-07	4.91648e-06	9.21833	8.97854	9.87495	9.59728	9.57723	8.83089	9.41353	9.43785	9.83984	8.58905	8.80043	8.30145	8.86731	8.29546	8.66668	8.3614	8.70277	8.68171
ENSMUSG00000025232	Hexa	hexosaminidase A [Source:MGI Symbol;Acc:MGI:96073]	1.76783	1.22241e-05	8.20046e-05	5.88484	4.60475	6.00497	4.97344	6.03998	5.60407	4.6774	4.71104	6.01942	4.7304	4.27827	4.77726	4.64327	4.83281	4.33869	4.6612	4.50397	4.49787
ENSMUSG00000025236	Adpgk	ADP-dependent glucokinase [Source:MGI Symbol;Acc:MGI:1919391]	1.17371	2.94816e-16	1.78069e-14	10.9255	10.5457	10.8748	10.6917	10.8891	10.507	10.1906	10.4899	10.748	10.4132	9.95154	9.85927	9.98831	9.60123	9.67825	9.87403	9.56953	9.61482
ENSMUSG00000025255	Zfhx4	zinc finger homeodomain 4 [Source:MGI Symbol;Acc:MGI:2137668]	-2.56888	5.18317e-05	0.000293366	3.53249	2.9516	3.34418	2.88434	2.87254	3.1361	2.87872	2.87487	2.85119	2.8936	3.79206	3.7892	3.579	4.13425	3.82829	4.21859	3.84992	3.56311
ENSMUSG00000025260	Hsd17b10	hydroxysteroid (17-beta) dehydrogenase 10 [Source:MGI Symbol;Acc:MGI:1333871]	1.04758	6.30623e-06	4.53063e-05	9.46339	10.1516	9.50534	9.64047	9.43406	10.3448	9.33351	9.64637	9.88567	8.75966	8.81125	8.98345	8.38451	8.99759	9.39871	8.87606	8.71111	8.88474
ENSMUSG00000025264	Tsr2	TSR2 20S rRNA accumulation [Source:MGI Symbol;Acc:MGI:1916749]	1.67622	0.000146116	0.000726155	5.92645	5.93385	6.31096	6.07634	5.84321	5.68459	5.54997	3.92521	6.17336	5.00187	4.58618	4.89728	4.7807	5.44155	4.83921	4.49081	4.84705	4.6333
ENSMUSG00000025278	Flnb	filamin, beta [Source:MGI Symbol;Acc:MGI:2446089]	-2.26112	3.95425e-10	7.16767e-09	6.18096	5.4829	7.20312	6.49618	5.86055	6.76731	5.10999	7.06642	6.21526	7.2152	8.20818	8.05621	8.48426	8.22365	8.17063	8.13893	8.21512	8.00667
ENSMUSG00000025279	Dnase1l3	deoxyribonuclease 1-like 3 [Source:MGI Symbol;Acc:MGI:1314633]	-1.17077	2.44156e-05	0.000150809	7.71748	9.29858	7.65957	7.76201	7.90952	8.30802	8.17785	8.92945	8.29061	8.87936	9.26528	9.39632	9.24388	9.66535	9.01379	9.07917	9.33458	9.30667
ENSMUSG00000025289	Prdx4	peroxiredoxin 4 [Source:MGI Symbol;Acc:MGI:1859815]	1.84759	1.34609e-09	2.16192e-08	7.3667	7.81409	7.05648	7.53044	7.26944	7.2934	7.06334	6.00454	7.01346	7.41005	6.48709	5.91655	5.72893	5.26174	6.09359	6.21581	5.69763	6.43469
ENSMUSG00000025324	Atp10a	ATPase, class V, type 10A [Source:MGI Symbol;Acc:MGI:1330809]	-1.27681	9.96577e-06	6.82629e-05	5.9579	5.62457	5.78951	4.96053	6.59551	6.09918	6.17986	6.23401	6.50179	6.30189	6.90387	7.04594	7.21247	6.85437	7.01148	6.95207	6.67733	6.66338
ENSMUSG00000025330	Padi4	peptidyl arginine deiminase, type IV [Source:MGI Symbol;Acc:MGI:1338898]	1.2788	7.9004e-07	6.90856e-06	6.89459	6.53487	6.9506	7.27858	6.8732	6.60511	7.04082	5.79704	6.88058	6.44583	6.11969	6.05708	6.41331	5.75578	5.76417	6.07188	5.80394	5.86303
ENSMUSG00000025333	Gpr143	G protein-coupled receptor 143 [Source:MGI Symbol;Acc:MGI:107193]	1.48001	7.72789e-05	0.00041742	7.30766	6.99806	7.00625	6.76726	6.59423	6.01403	6.47751	5.87703	7.52316	6.29052	6.3895	5.33329	5.92936	6.06589	5.60631	4.89019	5.25872	6.33219
ENSMUSG00000025353	Ormdl2	ORM1-like 2 (S. cerevisiae) [Source:MGI Symbol;Acc:MGI:1914094]	-1.10978	1.38072e-05	9.13922e-05	7.00589	6.52438	6.26696	6.81769	6.71102	6.48122	7.26534	7.03778	5.85216	6.62961	7.48374	7.60065	7.91064	7.39431	7.49979	7.21121	7.1102	7.34605
ENSMUSG00000025366	Esyt1	extended synaptotagmin-like protein 1 [Source:MGI Symbol;Acc:MGI:1344426]	1.07675	3.53643e-08	4.19706e-07	9.05142	8.96578	9.0334	8.69024	8.54465	8.71063	8.37008	8.43884	8.68516	7.92673	8.06165	7.36513	7.86067	7.98912	8.00211	7.86597	8.05515	7.97938
ENSMUSG00000025372	Baiap2	brain-specific angiogenesis inhibitor 1-associated protein 2 [Source:MGI Symbol;Acc:MGI:2137336]	3.51809	1.02493e-12	3.16306e-11	9.90353	7.54592	9.87294	8.39147	7.97533	7.1792	7.55665	7.39144	8.2953	6.40897	6.11454	5.36485	5.87108	5.73523	6.30886	5.09052	5.76646	5.83196
ENSMUSG00000025381	Cnpy2	canopy 2 homolog (zebrafish) [Source:MGI Symbol;Acc:MGI:1928477]	-1.03521	1.31844e-06	1.09948e-05	7.90844	7.95315	7.9264	7.79162	8.39438	8.87507	8.53512	7.94774	8.20584	8.78902	8.94383	9.10913	9.09371	9.13688	9.24452	8.73544	8.83741	9.23722
ENSMUSG00000025395	Prim1	DNA primase, p49 subunit [Source:MGI Symbol;Acc:MGI:97757]	-1.20762	9.39856e-23	1.63864e-20	8.55352	8.6573	8.4905	8.88803	8.62942	8.95747	8.74953	8.83769	8.9251	8.99274	9.37836	9.67668	9.6769	9.67978	9.88021	9.59911	9.74089	9.63028
ENSMUSG00000025404	R3hdm2	R3H domain containing 2 [Source:MGI Symbol;Acc:MGI:1919000]	-1.0226	6.7386e-09	9.37969e-08	7.40019	7.55333	7.54845	7.51913	7.56634	7.05024	7.40046	7.82484	8.16346	7.67608	8.30501	8.2443	8.21198	8.26088	8.40898	8.36188	8.24779	8.53096
ENSMUSG00000025417	Pip4k2c	phosphatidylinositol-5-phosphate 4-kinase, type II, gamma [Source:MGI Symbol;Acc:MGI:2152214]	1.17081	0.00237025	0.00816742	6.44936	5.61123	6.48453	6.16228	5.98048	5.34478	4.65213	4.9917	6.17644	6.11678	5.86593	5.26251	5.18597	4.9757	5.18572	4.93517	5.05339	5.37538
ENSMUSG00000025437	Usp33	ubiquitin specific peptidase 33 [Source:MGI Symbol;Acc:MGI:2159711]	-1.1159	0.000812259	0.00324981	6.16846	5.76558	5.70568	5.17436	5.69978	4.97305	5.402	5.70969	6.2042	6.60217	6.19807	6.62397	6.94079	6.376	6.36718	6.17631	6.47998	6.84639
ENSMUSG00000025451	Paip1	polyadenylate binding protein-interacting protein 1 [Source:MGI Symbol;Acc:MGI:2384993]	-1.22137	1.78075e-07	1.79262e-06	15.251	15.9851	15.0002	15.4809	14.9909	15.8564	15.6511	15.765	14.9765	15.7572	15.926	16.3364	16.3627	16.2903	15.9738	16.9992	17.0595	16.2879
ENSMUSG00000025477	Inpp5a	inositol polyphosphate-5-phosphatase A [Source:MGI Symbol;Acc:MGI:2686961]	-1.65513	5.38567e-05	0.000304216	5.06886	5.08332	6.97532	5.84153	6.7048	6.51138	6.56104	7.41986	6.07113	7.23966	7.98723	7.82291	8.04301	7.97398	7.8	7.48731	7.23083	7.81398
ENSMUSG00000025480	Syce1	synaptonemal complex central element protein 1 [Source:MGI Symbol;Acc:MGI:1921325]	1.34497	0.00119456	0.00454496	5.96459	4.89351	5.38552	5.12163	5.44608	5.31904	6.06376	4.52782	5.48118	5.29851	4.70576	4.81717	5.19833	4.939	3.93228	4.41306	4.97184	4.47225
ENSMUSG00000025485	Ric8	resistance to inhibitors of cholinesterase 8 homolog (C. elegans) [Source:MGI Symbol;Acc:MGI:2141866]	2.03678	1.63642e-06	1.33117e-05	4.80647	4.78608	6.27003	5.69378	5.03622	4.8288	5.11357	6.03152	5.56776	4.7083	4.38342	4.91003	4.45181	4.12714	4.38895	4.59614	3.9195	4.02569
ENSMUSG00000025486	Sirt3	sirtuin 3 [Source:MGI Symbol;Acc:MGI:1927665]	1.49525	5.52899e-10	9.7301e-09	7.95491	7.31412	7.92677	7.52296	7.55502	8.01589	7.55327	7.57402	7.55391	7.04045	7.00229	6.30561	6.65371	6.93126	6.91426	6.64359	6.13785	6.05644
ENSMUSG00000025495	Ptdss2	phosphatidylserine synthase 2 [Source:MGI Symbol;Acc:MGI:1351664]	-1.1457	0.000401513	0.00175689	5.8734	6.8169	6.10493	6.81753	5.56205	6.70459	5.89227	5.53152	6.28042	6.22636	6.9689	7.50171	7.46392	6.92545	7.14166	6.45237	6.36141	6.84525
ENSMUSG00000025503	Taldo1	transaldolase 1 [Source:MGI Symbol;Acc:MGI:1274789]	1.00662	7.8569e-08	8.62271e-07	10.3794	10.6177	10.4742	11.0827	10.6877	10.3706	10.3768	9.90768	10.8422	9.96512	9.88437	9.65225	9.97282	9.47269	9.71654	9.69909	9.62941	10.0154
ENSMUSG00000025528	2010106E10Rik	RIKEN cDNA 2010106E10 gene [Source:MGI Symbol;Acc:MGI:1914965]	-3.01553	0.000109071	0.000564103	1.19917	1.21469	1.19994	1.19851	1.19581	1.19567	1.19721	1.19634	1.19105	1.20065	1.579	1.94254	1.18959	1.59013	1.74541	1.22535	1.5034	1.1903
ENSMUSG00000025534	Gusb	glucuronidase, beta [Source:MGI Symbol;Acc:MGI:95872]	4.60502	3.67224e-11	8.24541e-10	3.08985	3.2541	2.37408	3.24948	3.40389	3.01234	2.36655	3.30967	2.83461	2.9966	2.34744	2.34872	2.34524	2.34003	2.39674	2.34454	2.34554	2.34723
ENSMUSG00000025537	Phkg1	phosphorylase kinase gamma 1 [Source:MGI Symbol;Acc:MGI:97579]	1.05437	3.61609e-06	2.73137e-05	6.23985	7.34862	6.81262	6.69459	6.67666	6.65717	6.96803	6.41858	6.65879	6.45188	6.00172	6.2095	6.19694	6.25679	5.64674	5.87722	6.01243	6.30446
ENSMUSG00000025577	Cbx2	chromobox 2 [Source:MGI Symbol;Acc:MGI:88289]	1.05869	1.62696e-05	0.000105462	9.95057	9.85162	10.7005	10.1719	9.80553	8.98848	9.4274	9.75576	10.1805	8.96546	9.33009	8.8977	9.00003	9.28761	9.08297	8.84331	9.22242	9.00546
ENSMUSG00000025626	Phf6	PHD finger protein 6 [Source:MGI Symbol;Acc:MGI:1918248]	-1.28583	2.41263e-09	3.68253e-08	10.0135	10.6103	10.0196	10.152	10.1432	10.613	10.2869	10.9985	9.95305	10.9702	10.9594	11.3333	11.3629	11.6632	11.2655	11.6099	11.7772	11.1603
ENSMUSG00000025651	Uqcrc1	ubiquinol-cytochrome c reductase core protein 1 [Source:MGI Symbol;Acc:MGI:107876]	2.18303	4.19875e-11	9.2944e-10	10.0658	9.08266	9.43056	9.38573	8.18946	8.43407	8.39321	7.92473	9.42382	7.72745	7.55305	7.38456	7.73008	7.45882	6.97584	7.54349	7.40099	6.993
ENSMUSG00000025665	Rps6ka6	ribosomal protein S6 kinase polypeptide 6 [Source:MGI Symbol;Acc:MGI:1914321]	-2.15272	7.29365e-10	1.2447e-08	6.20484	6.12292	6.16653	6.37214	6.22699	7.47096	6.44649	6.86091	5.88649	7.7699	7.60672	8.45333	8.09467	8.05069	8.12141	8.87747	8.3231	8.47811
ENSMUSG00000025666	Tmem47	transmembrane protein 47 [Source:MGI Symbol;Acc:MGI:2177570]	-1.63594	7.394e-06	5.22336e-05	6.43807	6.64295	5.20732	6.36686	4.93674	6.84022	5.78117	6.30928	6.31844	5.81174	7.09352	6.99815	7.73771	6.46751	7.23395	7.83903	7.25513	7.37639
ENSMUSG00000025730	Rab40c	Rab40C, member RAS oncogene family [Source:MGI Symbol;Acc:MGI:2183454]	3.07468	6.43218e-14	2.43358e-12	7.22268	5.72396	6.83062	7.04662	7.09222	6.45256	7.25481	6.53114	6.57319	5.68098	4.8152	4.00099	4.39655	5.18382	4.3471	4.75637	5.60363	4.65992
ENSMUSG00000025733	Rhot2	ras homolog gene family, member T2 [Source:MGI Symbol;Acc:MGI:2384892]	1.20185	1.14544e-07	1.21149e-06	7.28048	6.25631	6.70214	6.83342	6.62584	6.81046	6.40526	6.56471	6.25935	6.69478	6.14072	6.11285	5.83918	5.98178	5.5499	5.82426	6.13706	5.97269
ENSMUSG00000025762	Larp1b	La ribonucleoprotein domain family, member 1B [Source:MGI Symbol;Acc:MGI:1914604]	-1.24905	5.81326e-08	6.54553e-07	8.60551	9.84672	9.25759	8.6566	9.16122	9.0284	9.20094	9.0819	8.25286	9.05306	9.52241	10.1508	9.8062	10.0288	9.97019	10.1674	10.4458	9.87913
ENSMUSG00000025764	Jade1	jade family PHD finger 1 [Source:MGI Symbol;Acc:MGI:1925835]	2.58783	0.000283103	0.00129261	2.29639	3.03493	3.08746	2.29455	3.2515	3.19214	2.95966	2.85114	3.2077	2.30047	2.31857	2.27293	2.56174	2.26406	2.27312	2.26867	2.35444	2.36198
ENSMUSG00000025766	D3Ertd751e	DNA segment, Chr 3, ERATO Doi 751, expressed [Source:MGI Symbol;Acc:MGI:1289213]	-1.69968	4.96309e-08	5.66751e-07	5.19408	4.8957	4.87292	5.33175	5.40742	5.96154	5.0348	5.31035	4.81458	5.77605	5.97858	6.13957	6.26135	6.42792	6.34386	6.47141	6.7263	5.93862
ENSMUSG00000025787	Tgm4	transglutaminase 4 (prostate) [Source:MGI Symbol;Acc:MGI:3027002]	-1.89959	0.000862263	0.00342797	3.51647	4.17302	3.32596	3.5025	3.13972	3.20767	3.35681	3.14213	3.1178	3.71989	4.02952	4.4438	3.89098	4.49444	3.95891	4.05863	4.20516	3.8442
ENSMUSG00000025792	Slc25a10	solute carrier family 25 (mitochondrial carrier, dicarboxylate transporter), member 10 [Source:MGI Symbol;Acc:MGI:1353497]	1.83511	4.64409e-05	0.000267055	6.00864	4.6276	5.5404	6.31406	5.85555	4.8889	4.93796	5.15484	6.0662	5.12742	5.12139	4.69463	4.77519	3.92703	4.13828	4.06856	4.47404	4.96895
ENSMUSG00000025873	Faf2	Fas associated factor family member 2 [Source:MGI Symbol;Acc:MGI:1923827]	1.53176	1.71871e-08	2.18869e-07	7.25627	6.84834	7.49725	7.71212	6.77813	6.41267	6.70088	6.29683	7.08434	6.91209	5.98127	6.38575	5.93523	6.18586	6.05365	6.05583	5.61348	6.1391
ENSMUSG00000025875	Tspan17	tetraspanin 17 [Source:MGI Symbol;Acc:MGI:1921507]	1.02863	2.11325e-05	0.000132811	6.55528	7.23631	6.65219	7.25563	6.32053	6.4362	7.36499	6.78084	6.76194	6.3748	6.17468	6.28256	6.24235	6.39027	6.20803	6.01121	6.26199	5.88661
ENSMUSG00000025893	Kbtbd3	kelch repeat and BTB (POZ) domain containing 3 [Source:MGI Symbol;Acc:MGI:1916399]	1.29189	3.47188e-07	3.27111e-06	9.50557	9.96654	9.88226	10.2229	8.52871	9.71969	9.49974	8.81734	9.59141	9.48704	8.00565	8.48648	9.05072	8.53653	8.59029	8.9182	8.86894	8.40672
ENSMUSG00000025894	Aasdhppt	aminoadipate-semialdehyde dehydrogenase-phosphopantetheinyl transferase [Source:MGI Symbol;Acc:MGI:1914868]	1.31695	5.75799e-07	5.15506e-06	9.08174	9.23853	9.13976	9.48576	9.44565	9.31674	9.17532	8.61473	9.14632	7.83871	7.95974	8.12175	8.30166	7.37325	7.94991	8.77965	8.37273	7.82405
ENSMUSG00000025900	Rp1	retinitis pigmentosa 1 (human) [Source:MGI Symbol;Acc:MGI:1341105]	1.77869	1.84391e-06	1.48284e-05	6.19538	4.52466	6.09297	5.9536	6.37754	5.95035	6.33342	5.98296	5.29119	5.87209	4.35328	5.17871	5.23246	4.86286	4.72878	5.34496	4.56966	5.1016
ENSMUSG00000025903	Lypla1	lysophospholipase 1 [Source:MGI Symbol;Acc:MGI:1344588]	-1.11403	2.19577e-06	1.73934e-05	8.01926	8.67024	8.60428	8.35927	9.18578	8.95266	8.74371	8.32469	8.07288	9.03461	9.00045	9.73455	9.33895	9.1896	8.98408	9.7751	9.84343	9.65802
ENSMUSG00000025909	Sntg1	syntrophin, gamma 1 [Source:MGI Symbol;Acc:MGI:1918346]	-2.82792	5.14074e-05	0.000291452	1.6113	1.63053	1.61225	1.61047	1.78239	1.60696	1.67755	1.60779	1.60126	1.61313	1.84104	1.99392	1.73367	1.72638	1.82256	2.23051	1.97629	2.36962
ENSMUSG00000025911	Adhfe1	alcohol dehydrogenase, iron containing, 1 [Source:MGI Symbol;Acc:MGI:1923437]	-1.66616	1.17831e-07	1.24236e-06	6.81817	7.35711	7.23719	6.31065	6.42673	7.72408	7.53532	7.4718	6.32284	8.12334	8.32855	8.2387	8.36792	8.8998	8.68158	8.56436	8.59766	8.16593
ENSMUSG00000025912	Mybl1	myeloblastosis oncogene-like 1 [Source:MGI Symbol;Acc:MGI:99925]	-2.32519	6.63535e-14	2.49371e-12	8.45	9.06023	7.89812	7.50134	7.98873	7.62229	8.14377	8.45639	8.05147	9.54426	9.95238	10.2771	10.0951	10.1785	9.85382	10.6348	10.5179	10.1827
ENSMUSG00000025927	Tfap2b	transcription factor AP-2 beta [Source:MGI Symbol;Acc:MGI:104672]	-4.05245	1.86235e-10	3.63277e-09	3.52787	3.79131	3.54343	3.51411	3.96559	4.79027	3.48664	3.4673	3.81136	4.38898	6.63803	6.78211	6.53161	6.50261	6.96962	5.93437	6.94818	5.91443
ENSMUSG00000025938	Slco5a1	solute carrier organic anion transporter family, member 5A1 [Source:MGI Symbol;Acc:MGI:2443431]	-2.43854	3.869e-08	4.54077e-07	3.64212	4.01348	3.32865	3.6288	3.82456	3.30271	3.77146	3.30683	3.65934	3.80273	4.12587	4.3635	4.6987	4.43166	4.61357	4.85897	4.64096	4.36833
ENSMUSG00000025956	Mettl21a	methyltransferase like 21A [Source:MGI Symbol;Acc:MGI:1914349]	2.49441	6.69716e-05	0.000368093	3.87345	3.77362	4.03947	3.99898	3.64037	3.29655	2.98509	2.67694	3.27091	2.79854	3.09276	2.93353	2.7388	2.63808	2.75817	2.6455	2.82395	2.79485
ENSMUSG00000025967	Eef1b2	eukaryotic translation elongation factor 1 beta 2 [Source:MGI Symbol;Acc:MGI:1929520]	1.12515	2.38542e-15	1.19356e-13	11.4657	11.1259	11.3494	11.4612	11.6917	11.536	11.6059	11.1193	11.2674	10.7867	10.6331	10.434	10.5445	10.5971	10.521	10.3011	10.5271	10.6242
ENSMUSG00000025971	9430016H08Rik	RIKEN cDNA 9430016H08 gene [Source:MGI Symbol;Acc:MGI:1915365]	2.28239	0.000202436	0.00096412	5.12305	4.69322	4.7201	4.76431	4.22893	4.28052	3.70651	4.28364	4.70863	4.12443	3.53961	3.21525	4.04221	3.1903	3.21578	3.50118	3.2062	4.02788
ENSMUSG00000025986	Slc39a10	solute carrier family 39 (zinc transporter), member 10 [Source:MGI Symbol;Acc:MGI:1914515]	-1.03989	4.44349e-07	4.10198e-06	9.93978	10.1599	10.4911	9.93529	10.6815	10.8987	10.665	11.1575	10.5224	10.6235	10.9879	11.0451	11.3138	11.3692	11.341	11.6316	11.6363	11.3855
ENSMUSG00000026004	Kansl1l	KAT8 regulatory NSL complex subunit 1-like [Source:MGI Symbol;Acc:MGI:1915941]	2.96985	8.03429e-16	4.369e-14	7.82253	7.52235	7.95528	7.38758	7.28362	7.32539	6.85829	6.01842	6.96117	6.00199	5.26493	5.03452	5.1056	4.7841	5.06775	5.62464	6.05655	4.87429
ENSMUSG00000026020	Nop58	NOP58 ribonucleoprotein [Source:MGI Symbol;Acc:MGI:1933184]	-1.08109	1.58315e-15	8.18781e-14	8.48844	8.38361	8.5254	8.21769	8.02617	8.2612	8.41985	8.31737	7.90698	8.62684	9.10825	9.11239	8.95706	9.11004	9.02418	9.21261	9.25899	9.07985
ENSMUSG00000026028	Trak2	trafficking protein, kinesin binding 2 [Source:MGI Symbol;Acc:MGI:1918077]	1.93705	1.91697e-12	5.58963e-11	7.40987	7.42089	7.59722	7.19522	6.29857	7.42287	6.57229	6.80153	6.97751	6.60914	5.52024	5.62816	5.59314	6.10492	5.88403	5.67989	6.0716	6.24453
ENSMUSG00000026034	Clk1	CDC-like kinase 1 [Source:MGI Symbol;Acc:MGI:107403]	1.28725	3.93414e-47	1.1089e-43	13.2109	13.2082	13.3077	13.1548	13.1536	13.5601	13.3137	13.4557	13.2346	13.0926	12.2866	12.3796	12.3261	12.2875	12.3471	12.392	12.2523	12.228
ENSMUSG00000026049	Tex30	testis expressed 30 [Source:MGI Symbol;Acc:MGI:1922873]	-1.06638	5.43303e-08	6.16253e-07	11.3085	11.5772	11.3074	11.4016	11.058	11.7684	11.6577	11.7008	10.9027	11.7529	11.8391	12.1856	12.2364	12.1771	11.9006	12.7559	12.7463	12.1114
ENSMUSG00000026058	Khdrbs2	KH domain containing, RNA binding, signal transduction associated 2 [Source:MGI Symbol;Acc:MGI:2159649]	-2.46443	1.1888e-09	1.93131e-08	4.37484	5.21404	3.87217	4.47633	4.83448	4.75874	4.53531	5.09878	4.03913	4.41972	5.59442	6.06063	5.84499	5.64312	5.98241	6.69781	6.11554	5.50976
ENSMUSG00000026063	Pih1d3	PIH1 domain containing 3 [Source:MGI Symbol;Acc:MGI:1921958]	3.31218	2.23895e-06	1.76857e-05	4.37266	4.46652	3.87528	2.94971	4.02699	3.40104	4.07474	4.81893	3.20808	2.9841	2.67871	2.68221	2.67267	3.28269	2.68273	2.67075	2.6735	2.67815
ENSMUSG00000026077	Npas2	neuronal PAS domain protein 2 [Source:MGI Symbol;Acc:MGI:109232]	-1.72582	8.16223e-13	2.55156e-11	8.98227	9.02628	8.72882	8.99272	9.75151	8.85645	9.48015	9.59372	9.54901	10.0464	10.2422	10.7614	10.4846	10.7435	10.1696	11.0943	11.0461	10.6544
ENSMUSG00000026078	Pdcl3	phosducin-like 3 [Source:MGI Symbol;Acc:MGI:1916083]	-1.11372	8.41157e-11	1.7606e-09	9.86219	10.1922	9.77486	9.86984	10.1253	10.0443	10.531	10.584	10.1356	10.5852	10.8772	10.8774	10.8261	10.9495	11.0333	11.2873	11.3094	11.1006
ENSMUSG00000026088	Mitd1	MIT, microtubule interacting and transport, domain containing 1 [Source:MGI Symbol;Acc:MGI:1916278]	-1.15866	8.73305e-11	1.82113e-09	7.80206	8.38324	7.97958	8.02498	8.194	8.70583	8.55363	8.24786	8.49637	8.49154	8.99919	9.07653	8.98617	9.2874	8.85518	9.50609	9.34191	9.10632
ENSMUSG00000026094	Stk17b	serine/threonine kinase 17b (apoptosis-inducing) [Source:MGI Symbol;Acc:MGI:2138162]	2.77076	0.000184925	0.000892281	1.82479	1.69191	1.83208	1.81846	2.12914	2.20096	1.6668	2.47908	2.10558	2.25373	1.65687	1.8197	1.65574	1.65306	1.65763	1.65538	1.65589	1.65677
ENSMUSG00000026097	Ormdl1	ORM1-like 1 (S. cerevisiae) [Source:MGI Symbol;Acc:MGI:2181669]	-1.69332	4.71408e-06	3.48751e-05	7.51745	7.78515	7.37492	7.37942	7.0419	7.24171	6.77837	4.92062	7.41779	7.26797	8.20434	8.42927	8.66337	8.35863	8.41379	8.35146	8.7428	8.71088
ENSMUSG00000026107	Nabp1	nucleic acid binding protein 1 [Source:MGI Symbol;Acc:MGI:1923258]	2.25042	4.48483e-07	4.13337e-06	9.08369	7.02311	9.05371	9.02423	7.34828	7.5302	8.00972	6.16313	7.2527	6.33142	5.65966	6.53544	6.24974	6.17896	6.09992	5.92208	7.19548	6.69322
ENSMUSG00000026110	Mgat4a	mannoside acetylglucosaminyltransferase 4, isoenzyme A [Source:MGI Symbol;Acc:MGI:2662992]	1.60632	2.01609e-16	1.27701e-14	12.0824	12.0744	11.4828	11.5845	11.2131	11.425	11.1186	11.3325	11.1404	11.0373	10.3081	10.22	10.5442	10.5374	10.0758	10.4183	10.122	10.0058
ENSMUSG00000026116	Tmem131	transmembrane protein 131 [Source:MGI Symbol;Acc:MGI:1927110]	-1.49167	3.31875e-07	3.13908e-06	5.97515	6.16818	5.96324	5.18337	6.39125	5.91249	6.27955	6.43987	6.31609	6.87685	7.17252	6.91456	6.56445	7.57122	7.29251	7.17847	7.56881	7.02865
ENSMUSG00000026123	Plekhb2	pleckstrin homology domain containing, family B (evectins) member 2 [Source:MGI Symbol;Acc:MGI:2385825]	1.65394	7.35876e-13	2.33931e-11	8.05854	7.99821	7.36985	6.67429	7.52266	8.13523	7.70984	7.8697	7.64463	7.51903	6.62438	6.51734	6.69516	6.77029	6.23039	6.80799	6.41423	6.64625
ENSMUSG00000026158	Ogfrl1	opioid growth factor receptor-like 1 [Source:MGI Symbol;Acc:MGI:1917405]	-1.95327	9.05756e-05	0.000478244	4.1728	3.45971	4.1594	3.37484	3.66694	3.7144	3.51392	3.36312	3.72842	4.04921	4.93205	4.43183	4.21739	4.48151	4.14769	4.79279	4.61912	4.33281
ENSMUSG00000026179	Pnkd	paroxysmal nonkinesiogenic dyskinesia [Source:MGI Symbol;Acc:MGI:1930773]	-1.12976	5.22835e-09	7.46806e-08	8.38267	8.2728	8.263	8.71893	8.75262	9.14877	9.11113	9.26122	8.65695	8.80813	9.48257	9.44555	9.43808	9.93328	9.70181	9.67314	9.74351	9.49155
ENSMUSG00000026201	Stk16	serine/threonine kinase 16 [Source:MGI Symbol;Acc:MGI:1313271]	1.96007	1.82207e-20	2.46519e-18	6.76041	6.37577	6.57666	6.73739	6.75091	6.71001	6.49745	6.3062	6.49	5.9567	5.36409	5.77003	5.11665	5.3887	5.31799	5.40967	5.38451	5.48405
ENSMUSG00000026222	Sp100	nuclear antigen Sp100 [Source:MGI Symbol;Acc:MGI:109561]	-1.73243	8.41612e-06	5.85734e-05	4.45812	5.00984	4.31277	4.53143	4.54969	4.54361	4.56834	4.57169	3.86207	5.02449	5.0891	5.56506	4.59429	5.87229	5.65835	5.60826	5.48322	5.10751
ENSMUSG00000026246	Alppl2	alkaline phosphatase, placental-like 2 [Source:MGI Symbol;Acc:MGI:108009]	-1.69099	0.00220528	0.00766929	5.32785	5.05845	3.94533	4.29839	3.87869	4.69999	5.22659	5.44593	4.25317	6.23845	6.52429	4.89228	5.63502	6.74314	5.94803	6.31977	6.31656	6.49334
ENSMUSG00000026253	Chrng	cholinergic receptor, nicotinic, gamma polypeptide [Source:MGI Symbol;Acc:MGI:87895]	-1.27944	2.50373e-05	0.000154199	6.5155	7.17599	6.50664	6.61686	6.88859	6.0503	6.62041	5.14026	6.56977	7.23189	7.55673	7.64132	7.39628	7.44376	7.5387	7.50348	7.4741	7.59738
ENSMUSG00000026271	Gpr35	G protein-coupled receptor 35 [Source:MGI Symbol;Acc:MGI:1929509]	-1.67687	1.53309e-13	5.51652e-12	6.94027	7.32887	6.81315	7.60626	7.69689	7.11608	6.98948	7.28168	6.9483	7.66377	8.90793	8.3302	8.74266	8.28901	8.66623	8.08443	7.9302	8.47199
ENSMUSG00000026315	Serpinb8	serine (or cysteine) peptidase inhibitor, clade B, member 8 [Source:MGI Symbol;Acc:MGI:894657]	-2.59048	5.71253e-05	0.000319268	3.47018	3.63422	3.4793	3.46219	3.42881	4.7342	3.64902	3.43548	3.9147	4.86746	5.82593	5.50921	5.81426	5.28651	5.5	4.89645	5.58585	5.12069
ENSMUSG00000026322	Htr4	5 hydroxytryptamine (serotonin) receptor 4 [Source:MGI Symbol;Acc:MGI:109246]	-2.81757	0.000290328	0.00132097	0.574557	0.582198	0.574929	0.574235	0.572941	0.572872	0.573614	0.573193	0.570678	0.575273	0.638461	0.76832	0.661463	0.889869	0.676376	0.918993	0.796354	0.570326
ENSMUSG00000026333	Gin1	gypsy retrotransposon integrase 1 [Source:MGI Symbol;Acc:MGI:2182036]	1.14919	2.756e-05	0.00016772	7.1527	7.90158	6.82864	6.85222	6.53243	7.02014	7.25728	6.67877	6.93325	6.38991	6.23189	6.27788	6.65607	6.0071	6.50035	6.47272	5.79808	6.12913
ENSMUSG00000026347	Tmem163	transmembrane protein 163 [Source:MGI Symbol;Acc:MGI:1919410]	2.81882	6.91666e-13	2.21543e-11	7.36802	7.25005	6.60343	6.54179	6.68177	6.49321	7.18999	8.60834	8.07282	6.37996	5.37078	6.13178	4.93111	5.47796	5.4184	5.27149	5.60532	4.90076
ENSMUSG00000026354	Lct	lactase [Source:MGI Symbol;Acc:MGI:104576]	-1.73644	1.6226e-05	0.00010522	4.45429	4.88086	5.3017	5.7067	6.18967	5.44191	6.14637	5.91769	5.59974	6.74644	7.15691	6.77503	6.61885	7.22357	6.88859	7.11474	7.16822	6.67883
ENSMUSG00000026368	F13b	coagulation factor XIII, beta subunit [Source:MGI Symbol;Acc:MGI:88379]	-3.1019	2.69707e-06	2.09137e-05	2.65464	2.72311	2.65823	2.83737	2.63868	3.2447	2.6454	2.64121	2.61521	2.76978	2.93573	4.03726	3.82977	3.42428	3.6209	3.78168	4.41439	2.97053
ENSMUSG00000026383	Epb4.1l5	erythrocyte protein band 4.1 like 5 [Source:MGI Symbol;Acc:MGI:103006]	-1.26337	6.77178e-14	2.53372e-12	9.72061	9.99744	9.7441	9.61	9.71693	9.74512	9.66978	9.92541	9.61605	10.5666	10.8078	10.8738	10.8886	10.4818	10.7216	11.0437	10.9049	10.7185
ENSMUSG00000026384	Ptpn4	protein tyrosine phosphatase, non-receptor type 4 [Source:MGI Symbol;Acc:MGI:1099792]	1.79202	0.000193787	0.000929475	6.90674	6.2645	7.02385	6.82369	6.46379	4.4828	4.9574	7.08151	6.41903	5.57642	5.13898	4.57603	5.34564	4.12172	5.62219	5.60194	5.8636	4.91848
ENSMUSG00000026390	Marco	macrophage receptor with collagenous structure [Source:MGI Symbol;Acc:MGI:1309998]	1.35518	6.51042e-06	4.65754e-05	6.20592	5.80763	5.30728	5.54153	6.37608	5.77481	5.82672	5.96184	5.22489	5.50392	5.0211	5.10899	5.10482	5.34523	4.80974	4.68355	5.18642	5.33372
ENSMUSG00000026421	Csrp1	cysteine and glycine-rich protein 1 [Source:MGI Symbol;Acc:MGI:88549]	1.17465	0.00132983	0.0049834	5.10174	5.58276	4.89513	5.57371	5.84025	5.81925	5.90621	5.59914	4.91622	5.10099	5.12029	5.21288	4.71553	5.085	5.14918	4.507	4.76149	4.20646
ENSMUSG00000026430	Rassf5	Ras association (RalGDS/AF-6) domain family member 5 [Source:MGI Symbol;Acc:MGI:1926375]	1.22804	1.05214e-18	1.0053e-16	10.0701	10.0187	10.1867	10.3219	10.2756	9.74558	9.94806	10.2131	9.96668	9.53959	9.18472	9.04908	9.12512	9.35009	9.11805	9.21619	9.18625	8.90423
ENSMUSG00000026447	Pik3c2b	phosphoinositide-3-kinase, class 2, beta polypeptide [Source:MGI Symbol;Acc:MGI:2685045]	-2.60489	9.03414e-25	2.06467e-22	7.29833	8.75617	7.60981	8.08957	7.03625	7.71233	7.60694	7.86881	7.43685	8.35487	9.76135	9.99148	9.85956	9.92026	9.78225	9.67528	9.73723	9.86097
ENSMUSG00000026455	Klhl12	kelch-like 12 [Source:MGI Symbol;Acc:MGI:2385619]	1.24921	9.75914e-06	6.69875e-05	8.41201	8.00978	8.30313	8.40954	7.65439	7.35721	7.92633	6.97637	7.97965	7.28074	7.42231	6.86341	7.20731	6.39787	7.01315	7.27419	6.53687	7.28085
ENSMUSG00000026463	Atp2b4	ATPase, Ca++ transporting, plasma membrane 4 [Source:MGI Symbol;Acc:MGI:88111]	-1.1007	0.000691711	0.00283937	5.86487	5.49258	4.79057	5.01541	5.10204	5.00139	5.2286	5.86309	4.79023	5.847	6.03209	5.83138	6.00189	6.27795	5.7332	5.99316	6.05256	5.96682
ENSMUSG00000026475	Rgs16	regulator of G-protein signaling 16 [Source:MGI Symbol;Acc:MGI:108407]	2.48924	0.00149121	0.00550161	0.977518	2.1914	0.978576	0.976599	1.37683	0.972654	0.974812	1.49319	1.17	1.34768	0.965166	0.965818	0.964048	0.961396	0.965915	0.963695	0.964201	0.965062
ENSMUSG00000026483	Fam129a	family with sequence similarity 129, member A [Source:MGI Symbol;Acc:MGI:2137237]	-2.40727	0.0021029	0.00736623	0.827245	0.838904	0.827822	0.826746	0.824729	0.824621	0.82578	0.825123	0.821173	0.828355	1.34332	0.976953	1.38458	0.818723	0.903483	0.819908	1.35194	0.820617
ENSMUSG00000026492	Tfb2m	transcription factor B2, mitochondrial [Source:MGI Symbol;Acc:MGI:107937]	1.41429	2.1968e-17	1.63666e-15	9.23601	8.31789	9.10737	8.64636	8.8069	8.74335	8.65118	8.91114	8.70256	8.39771	7.84896	7.7598	7.96913	7.72638	7.65509	7.89229	7.86037	7.46335
ENSMUSG00000026577	Blzf1	basic leucine zipper nuclear factor 1 [Source:MGI Symbol;Acc:MGI:1201607]	-1.25493	6.06238e-09	8.56533e-08	7.61704	7.98065	7.63388	7.98687	7.81702	8.47698	8.2934	8.71202	8.17618	8.8136	9.05177	8.96064	9.22848	9.18597	9.24783	9.16775	9.06111	9.20503
ENSMUSG00000026580	Selp	selectin, platelet [Source:MGI Symbol;Acc:MGI:98280]	-1.89709	4.01072e-12	1.10113e-10	7.13872	7.16151	6.27699	6.44969	6.7411	6.2572	5.92667	6.77811	6.10608	7.20742	8.02364	7.74694	7.85841	8.16146	8.43338	7.62297	8.20306	7.73842
ENSMUSG00000026581	Sell	selectin, lymphocyte [Source:MGI Symbol;Acc:MGI:98279]	2.26725	2.8233e-05	0.000171446	4.06436	5.37567	4.03569	3.80553	3.83738	4.5511	5.0756	5.95063	3.80833	5.0705	3.19995	3.96109	3.45717	3.9532	3.5991	3.92041	3.8311	3.69586
ENSMUSG00000026600	Soat1	sterol O-acyltransferase 1 [Source:MGI Symbol;Acc:MGI:104665]	2.26164	3.28253e-22	5.33791e-20	12.8387	11.8794	11.8157	11.9548	12.1819	11.5013	11.5991	12.2583	11.8524	10.846	9.89313	10.1471	10.1122	10.3632	10.2405	10.4281	10.2989	10.4745
ENSMUSG00000026627	Tmem206	transmembrane protein 206 [Source:MGI Symbol;Acc:MGI:1914200]	1.56332	6.60217e-09	9.21253e-08	7.61807	8.18791	7.97018	8.14152	7.49216	7.17094	7.20568	7.73417	7.52878	6.63127	6.77794	6.67516	6.73709	6.63064	6.39154	6.69483	6.71924	5.85951
ENSMUSG00000026628	Atf3	activating transcription factor 3 [Source:MGI Symbol;Acc:MGI:109384]	1.55945	0.00240549	0.00827702	6.82239	5.75212	5.12404	5.62966	4.44304	5.14495	5.07963	5.20669	6.25234	5.05601	4.96778	4.21677	4.22082	4.99669	4.94208	3.68428	5.20084	4.91054
ENSMUSG00000026641	Usf1	upstream transcription factor 1 [Source:MGI Symbol;Acc:MGI:99542]	1.08037	1.00459e-07	1.0753e-06	9.80681	9.51861	9.79115	9.84254	9.84731	9.64324	9.19706	8.45492	9.60671	9.12631	8.91942	8.80364	8.81711	8.71904	8.53423	8.81466	8.58231	8.79167
ENSMUSG00000026643	Nmt2	N-myristoyltransferase 2 [Source:MGI Symbol;Acc:MGI:1202298]	1.20578	1.07346e-13	3.91259e-12	9.76464	9.74825	9.43658	9.73811	9.64077	9.55341	9.57411	9.00079	9.19036	9.07065	8.75739	8.4856	8.75756	8.24956	8.63537	8.67006	8.69291	8.65316
ENSMUSG00000026650	Meig1	meiosis expressed gene 1 [Source:MGI Symbol;Acc:MGI:1202878]	2.98057	2.92503e-08	3.53849e-07	6.26008	5.41004	5.19253	4.54922	5.69718	5.83536	5.94344	6.24447	4.47405	4.84944	3.84427	4.60237	3.41725	3.78231	4.12358	3.59652	3.4191	4.39229
ENSMUSG00000026655	Fam107b	family with sequence similarity 107, member B [Source:MGI Symbol;Acc:MGI:1913790]	-1.68166	2.426e-17	1.78385e-15	9.28813	9.91513	8.75452	9.00421	9.14811	9.49535	9.61146	9.10989	9.28894	9.98662	10.6661	10.7454	10.528	10.8982	10.622	10.6618	10.7791	10.5473
ENSMUSG00000026662	Sephs1	selenophosphate synthetase 1 [Source:MGI Symbol;Acc:MGI:1923580]	2.26568	9.67424e-12	2.44195e-10	8.62481	8.64013	8.53384	8.74454	7.9333	7.5334	7.40777	7.105	7.91909	6.70317	6.4625	6.38364	6.08686	6.61824	6.48026	6.94557	5.90244	6.69835
ENSMUSG00000026664	Phyh	phytanoyl-CoA hydroxylase [Source:MGI Symbol;Acc:MGI:891978]	-1.38276	5.47191e-06	3.99745e-05	6.01654	7.18791	6.51266	6.38045	6.58187	7.18812	6.19569	6.24968	5.55881	6.16602	6.9685	7.61656	7.34742	7.47596	7.73955	7.2955	7.78806	6.97955
ENSMUSG00000026676	Ccdc3	coiled-coil domain containing 3 [Source:MGI Symbol;Acc:MGI:1921436]	-1.49467	4.82933e-05	0.000276298	4.07468	4.5662	3.97871	4.0573	3.83117	3.71	4.28025	4.13218	4.48063	4.16642	4.82257	5.07672	4.69769	4.75073	4.81859	4.93861	4.43552	4.34008
ENSMUSG00000026692	Fmo4	flavin containing monooxygenase 4 [Source:MGI Symbol;Acc:MGI:2429497]	-3.59252	2.93348e-11	6.70419e-10	4.18931	3.60294	4.01981	3.42493	4.06055	3.38817	3.40849	3.39706	4.11287	3.45137	5.864	5.68377	5.79269	5.66838	5.0549	5.57281	5.52321	4.93386
ENSMUSG00000026712	Mrc1	mannose receptor, C type 1 [Source:MGI Symbol;Acc:MGI:97142]	-1.66763	6.8479e-10	1.17337e-08	6.54016	6.65244	5.91474	5.41451	6.07882	5.9771	6.28545	6.18131	5.51423	6.60894	6.82423	7.1102	7.55057	7.46634	7.21868	7.47474	7.10783	7.19373
ENSMUSG00000026721	Rabgap1l	RAB GTPase activating protein 1-like [Source:MGI Symbol;Acc:MGI:1352507]	-1.66198	6.37684e-07	5.66711e-06	6.28059	5.98803	6.57347	6.26138	6.66698	5.89583	4.95936	6.48789	5.14682	6.58271	7.01197	7.28567	7.13701	7.30485	7.38434	7.45488	7.70266	7.19343
ENSMUSG00000026725	Tnn	tenascin N [Source:MGI Symbol;Acc:MGI:2665790]	-4.70584	1.77806e-11	4.27139e-10	2.08589	2.11699	2.08746	2.08454	2.07904	2.07875	2.08191	2.08012	2.06926	2.0889	3.07022	2.8113	2.44367	2.70831	2.6695	2.35627	2.72689	2.52318
ENSMUSG00000026743	Mllt10	myeloid/lymphoid or mixed-lineage leukemia (trithorax homolog, Drosophila); translocated to, 10 [Source:MGI Symbol;Acc:MGI:1329038]	-1.1798	3.92336e-11	8.74201e-10	9.467	10.0022	9.11889	9.23505	10.0939	9.79625	9.57122	10.1191	9.63376	10.0063	10.5697	10.5112	10.5715	10.6724	10.6272	10.5726	10.7979	10.7499
ENSMUSG00000026748	Plxdc2	plexin domain containing 2 [Source:MGI Symbol;Acc:MGI:1914698]	-1.96429	3.97558e-05	0.000232326	5.18123	5.15004	5.17125	5.19221	5.20181	6.46271	4.13518	4.59776	4.81233	6.60118	6.71033	6.78234	7.14711	7.10024	7.0019	7.10755	6.57497	6.29481
ENSMUSG00000026764	Kif5c	kinesin family member 5C [Source:MGI Symbol;Acc:MGI:1098269]	-1.64235	7.941e-15	3.68951e-13	7.34065	7.19562	6.89615	6.88166	6.58438	6.56006	6.97158	6.91242	6.89723	7.60978	8.18704	8.0668	7.93318	8.53743	7.75425	8.17547	8.15771	8.30932
ENSMUSG00000026775	Yme1l1	YME1-like 1 (S. cerevisiae) [Source:MGI Symbol;Acc:MGI:1351651]	1.42772	9.73462e-08	1.04396e-06	9.37826	9.76118	9.31216	9.13404	8.3595	8.88399	8.35283	8.49572	8.30818	8.00499	7.59811	7.79454	7.92222	7.87118	7.89944	8.21232	7.87709	7.80891
ENSMUSG00000026788	Zbtb43	zinc finger and BTB domain containing 43 [Source:MGI Symbol;Acc:MGI:1919084]	3.36432	1.25811e-35	1.5198e-32	8.3785	7.48381	8.21154	8.51202	8.21493	7.64371	8.16334	7.90429	8.89232	7.16164	6.00871	5.49512	5.63981	5.59733	5.90076	5.7881	6.07311	6.20692
ENSMUSG00000026812	Tsc1	tuberous sclerosis 1 [Source:MGI Symbol;Acc:MGI:1929183]	1.44154	6.22998e-16	3.46583e-14	9.11395	9.17297	9.25588	9.2997	9.24896	8.72006	8.98048	8.78549	9.41154	8.62013	7.6556	7.6585	8.01662	8.06145	8.21277	8.0484	8.28036	8.28634
ENSMUSG00000026872	Zeb2	zinc finger E-box binding homeobox 2 [Source:MGI Symbol;Acc:MGI:1344407]	2.25366	2.02145e-05	0.000127753	3.81354	4.11637	4.00645	4.1812	4.46043	5.40772	3.22757	5.51169	4.71908	4.38217	3.67007	3.29318	3.52629	3.87721	3.58116	3.58549	3.81599	3.47453
ENSMUSG00000026875	Traf1	TNF receptor-associated factor 1 [Source:MGI Symbol;Acc:MGI:101836]	1.09809	0.00025842	0.00119377	6.05876	6.04236	5.59872	4.873	5.95765	5.41827	5.90498	5.93044	5.98062	5.34804	5.25568	5.15467	5.18816	5.1716	5.1925	4.63049	5.40792	5.34369
ENSMUSG00000026904	Slc4a10	solute carrier family 4, sodium bicarbonate cotransporter-like, member 10 [Source:MGI Symbol;Acc:MGI:2150150]	-2.15827	6.77789e-05	0.000372047	5.1289	4.76044	4.20439	3.9552	3.90516	5.92534	4.57131	5.51783	4.33588	5.93124	6.16348	6.66971	6.74556	6.09754	6.72151	6.76153	7.01572	5.73874
ENSMUSG00000026917	Wdr5	WD repeat domain 5 [Source:MGI Symbol;Acc:MGI:2155884]	1.31617	1.02019e-17	8.33503e-16	10.9203	10.9004	11.4154	11.3224	11.6081	11.0118	11.1412	10.987	11.2812	10.7631	10.3833	9.96349	10.3061	10.0119	10.3942	10.0225	10.0697	10.1945
ENSMUSG00000026924	Sec16a	SEC16 homolog A (S. cerevisiae) [Source:MGI Symbol;Acc:MGI:2139207]	-1.29168	4.08295e-14	1.58738e-12	7.80597	8.49904	8.56673	7.92722	7.79348	8.41255	8.04544	8.40205	8.23939	8.3856	9.14397	9.04475	8.99267	9.37817	9.05832	9.18473	9.46159	9.03657
ENSMUSG00000026927	Sdccag3	serologically defined colon cancer antigen 3 [Source:MGI Symbol;Acc:MGI:1915362]	1.3294	5.84429e-12	1.54919e-10	9.70176	8.83139	9.74744	9.85102	9.74233	9.64298	9.22937	9.56386	9.61485	8.76279	8.73275	8.44754	8.82408	8.44437	8.48421	8.26759	8.50029	8.59935
ENSMUSG00000026956	Uap1l1	UDP-N-acteylglucosamine pyrophosphorylase 1-like 1 [Source:MGI Symbol;Acc:MGI:2443318]	2.37112	0.000105495	0.000548121	4.64803	5.16712	4.09464	4.7724	3.97444	4.4898	4.36872	3.16667	5.10324	3.86102	3.61632	3.34663	3.64085	3.13684	3.44275	3.99177	3.11062	3.11593
ENSMUSG00000026958	Dpp7	dipeptidylpeptidase 7 [Source:MGI Symbol;Acc:MGI:1933213]	1.65508	1.57201e-07	1.60542e-06	7.59819	6.94361	7.49271	7.46952	7.07444	7.78757	7.51814	5.56092	7.46837	6.87957	6.58052	6.34828	6.30766	6.01793	5.79772	6.481	5.8254	5.98545
ENSMUSG00000026971	Itgb6	integrin beta 6 [Source:MGI Symbol;Acc:MGI:96615]	-2.13324	0.00266677	0.00901467	3.70413	3.93434	3.71737	5.5069	3.64316	5.64326	4.35204	4.66779	3.54572	4.48426	6.77347	5.97968	5.50194	6.98817	5.86265	6.42202	6.42745	5.43085
ENSMUSG00000026975	Dph7	diphthamine biosynethesis 7 [Source:MGI Symbol;Acc:MGI:1914478]	-1.85264	1.24762e-12	3.80861e-11	7.51253	7.85331	7.08324	7.07741	7.66627	7.85596	8.53003	7.51692	8.16877	8.56518	9.1502	9.41147	9.37352	9.30957	9.2881	8.9867	9.11347	9.42196
ENSMUSG00000026977	2007-03-01	membrane-associated ring finger (C3HC4) 7 [Source:MGI Symbol;Acc:MGI:1931053]	-1.03271	4.65208e-09	6.7533e-08	11.0229	10.9536	11.1246	10.8568	11.0652	11.3068	11.4133	11.5966	10.8277	11.5612	11.6234	11.8041	11.9533	11.7808	11.774	12.3388	12.3172	12.0959
ENSMUSG00000026994	Galnt3	UDP-N-acetyl-alpha-D-galactosamine:polypeptide N-acetylgalactosaminyltransferase 3 [Source:MGI Symbol;Acc:MGI:894695]	1.19586	7.94167e-05	0.000427329	8.33293	7.91742	8.64253	8.80822	8.71286	8.22362	8.13921	6.79982	8.75919	7.17992	7.3918	7.04132	7.35283	7.3467	7.14803	7.75525	7.79984	7.48928
ENSMUSG00000027009	Itga4	integrin alpha 4 [Source:MGI Symbol;Acc:MGI:96603]	2.00573	0.00186984	0.00667147	4.0894	3.34398	3.51484	2.85364	3.13865	3.43175	3.42208	3.35519	3.06238	3.31752	2.66267	2.88234	3.11423	2.65298	2.71353	2.65889	3.19169	2.66241
ENSMUSG00000027016	Zfp385b	zinc finger protein 385B [Source:MGI Symbol;Acc:MGI:2444734]	-1.40021	2.12846e-09	3.29035e-08	6.63956	7.04232	7.0593	6.88833	6.79547	7.14623	6.30977	7.02899	6.66672	7.41712	7.83901	8.47168	7.87228	7.66619	7.65454	7.95386	7.26592	8.06367
ENSMUSG00000027030	Stk39	serine/threonine kinase 39 [Source:MGI Symbol;Acc:MGI:1858416]	-1.14555	0.00201188	0.00709148	4.20484	4.02028	4.56144	4.64332	4.76979	5.16028	4.97302	4.66838	4.93329	4.94344	4.63675	5.33177	5.32019	5.189	5.41665	5.8545	5.30373	5.03212
ENSMUSG00000027075	Slc43a1	solute carrier family 43, member 1 [Source:MGI Symbol;Acc:MGI:1931352]	3.9233	7.21289e-19	7.09212e-17	8.06084	7.53046	7.18996	8.20983	7.22223	6.23493	5.96045	6.63012	8.02014	6.43596	4.43866	4.74956	5.25149	5.16151	4.08717	4.31689	5.08296	3.91274
ENSMUSG00000027079	Clp1	CLP1, cleavage and polyadenylation factor I subunit [Source:MGI Symbol;Acc:MGI:2138968]	4.08184	1.72333e-16	1.10398e-14	9.53977	7.67208	8.90581	9.28843	7.65168	6.14331	7.08731	7.39741	9.06356	6.54326	5.27324	5.0949	5.39245	5.57208	5.10082	5.70259	4.45332	5.33769
ENSMUSG00000027108	Ola1	Obg-like ATPase 1 [Source:MGI Symbol;Acc:MGI:1914309]	1.13884	0.000221662	0.00104509	6.56164	5.4312	6.70114	6.61478	6.54696	6.14097	5.99537	5.74799	6.64192	6.26705	6.29327	5.5173	5.79158	5.29705	5.41334	5.3562	5.81239	5.42711
ENSMUSG00000027109	Sp3	trans-acting transcription factor 3 [Source:MGI Symbol;Acc:MGI:1277166]	2.15037	4.70894e-08	5.40649e-07	8.26746	8.92812	8.73367	8.56178	7.98132	7.29126	7.97845	5.5915	8.01809	6.55697	6.31536	6.58887	6.20875	6.29828	6.68558	6.17001	6.9053	6.81087
ENSMUSG00000027130	Slc12a6	solute carrier family 12, member 6 [Source:MGI Symbol;Acc:MGI:2135960]	-1.25137	4.71357e-06	3.48751e-05	6.96592	7.66482	7.6232	6.83197	6.61896	6.52109	7.39866	7.73698	6.4917	7.05104	7.76643	8.52663	8.17656	8.18832	7.64929	8.02514	8.09424	7.83042
ENSMUSG00000027134	Lpcat4	lysophosphatidylcholine acyltransferase 4 [Source:MGI Symbol;Acc:MGI:2138993]	-1.45114	6.95767e-09	9.64493e-08	7.33745	6.38686	7.63368	7.82641	7.79349	6.97046	7.27784	6.9378	7.30062	7.58498	8.15543	8.70951	8.9496	8.38678	8.30984	8.05526	8.24375	8.22312
ENSMUSG00000027200	Sema6d	sema domain, transmembrane domain (TM), and cytoplasmic domain, (semaphorin) 6D [Source:MGI Symbol;Acc:MGI:2387661]	-1.00745	2.92009e-05	0.000176374	6.74472	7.4282	7.96165	7.6472	7.72265	8.3021	7.71518	8.40495	8.24585	8.06929	8.39342	8.55756	8.56968	8.58433	8.66902	8.91431	8.60872	8.7708
ENSMUSG00000027201	Myef2	myelin basic protein expression factor 2, repressor [Source:MGI Symbol;Acc:MGI:104592]	-1.94006	1.29326e-23	2.63512e-21	7.64199	8.09983	8.12522	7.58212	7.69859	8.06274	8.05137	8.31057	7.81212	8.52545	9.10326	9.32189	9.25228	9.48673	9.11233	9.63639	9.7861	9.66386
ENSMUSG00000027202	Slc12a1	solute carrier family 12, member 1 [Source:MGI Symbol;Acc:MGI:103150]	-2.41987	0.000889712	0.00352137	1.39295	1.67802	1.39381	1.3922	1.38918	1.38902	1.39076	1.38977	1.38385	1.47981	1.46161	2.14566	1.51975	2.07106	1.46668	1.60267	1.61189	1.59677
ENSMUSG00000027206	Cops2	COP9 (constitutive photomorphogenic) homolog, subunit 2 (Arabidopsis thaliana) [Source:MGI Symbol;Acc:MGI:1330276]	-1.2283	2.9359e-08	3.5491e-07	10.9829	10.7003	11.0651	10.413	10.5511	11.5811	11.2315	11.2523	10.6198	11.491	11.5362	11.854	11.8763	11.96	11.7299	12.4432	12.3904	11.8587
ENSMUSG00000027208	Fgf7	fibroblast growth factor 7 [Source:MGI Symbol;Acc:MGI:95521]	3.2694	2.22629e-09	3.43218e-08	4.78047	6.31828	5.00455	5.55433	6.19057	6.27822	5.72309	5.65022	5.02141	6.61867	3.59806	4.09412	4.25802	3.45398	4.47393	3.42914	4.48318	3.44857
ENSMUSG00000027209	Fam227b	family with sequence similarity 227, member B [Source:MGI Symbol;Acc:MGI:1923073]	-4.10823	2.74405e-08	3.33866e-07	1.83112	1.85716	1.83242	1.82999	1.8254	1.82515	1.82779	1.8263	1.81724	1.83363	2.13735	2.7146	2.28575	2.21364	1.81698	2.68669	2.31308	2.34182
ENSMUSG00000027222	Pex16	peroxisomal biogenesis factor 16 [Source:MGI Symbol;Acc:MGI:1338829]	-1.32542	1.94874e-08	2.43585e-07	7.77199	7.35705	7.67154	7.13763	7.526	7.16251	8.14121	7.74415	7.4749	8.53935	8.69058	8.44262	8.77453	8.74022	8.99474	8.59774	8.65929	8.54324
ENSMUSG00000027247	Arhgap1	Rho GTPase activating protein 1 [Source:MGI Symbol;Acc:MGI:2445003]	1.07024	1.11869e-05	7.57681e-05	9.24945	8.16132	8.88293	9.24341	8.66895	8.05031	8.55542	7.89601	8.86579	8.05431	8.05411	7.94089	8.01766	7.50937	7.87628	7.90294	7.82817	7.91561
ENSMUSG00000027272	Ubr1	ubiquitin protein ligase E3 component n-recognin 1 [Source:MGI Symbol;Acc:MGI:1277977]	-1.3351	0.0024418	0.00838151	5.1849	5.00647	4.07548	4.78901	4.24724	5.63296	4.58109	4.00946	4.49407	4.55883	4.93391	5.30452	5.31268	5.90837	5.42826	5.69854	5.57876	5.5118
ENSMUSG00000027273	Snap25	synaptosomal-associated protein 25 [Source:MGI Symbol;Acc:MGI:98331]	-2.24759	0.0014702	0.00544072	2.05961	2.08882	2.06107	2.05834	2.29179	2.43119	2.05588	2.05421	2.04407	2.06242	2.98763	2.48478	2.35958	2.67114	2.53869	2.87289	2.24959	2.12361
ENSMUSG00000027276	Jag1	jagged 1 [Source:MGI Symbol;Acc:MGI:1095416]	-3.11644	5.39059e-09	7.67388e-08	11.7128	13.1207	11.3835	10.8084	10.954	11.5932	11.9355	11.2777	10.3209	13.4668	14.3129	14.7854	14.7431	14.6687	14.5154	15.1592	15.415	14.7391
ENSMUSG00000027284	Cdan1	congenital dyserythropoietic anemia, type I (human) [Source:MGI Symbol;Acc:MGI:1916218]	-1.49724	5.96657e-06	4.31041e-05	4.8419	5.00484	5.25154	4.92241	4.26997	4.50763	5.2194	4.33928	4.9292	4.45809	5.70778	5.61511	5.51765	5.46187	5.75945	5.22173	5.78865	5.44618
ENSMUSG00000027300	Ubox5	U box domain containing 5 [Source:MGI Symbol;Acc:MGI:2154658]	1.58523	3.39241e-05	0.000201661	6.87729	6.29486	6.84648	7.07331	6.88186	5.90834	4.95492	6.19772	6.91768	5.46242	5.97691	5.66552	5.16943	5.07256	5.70998	5.32906	5.19708	5.75891
ENSMUSG00000027305	Ndufaf1	NADH dehydrogenase (ubiquinone) 1 alpha subcomplex, assembly factor 1 [Source:MGI Symbol;Acc:MGI:1916952]	2.615	0.000176644	0.000856481	2.77366	3.44354	2.60257	2.43226	3.11036	2.58049	2.8681	2.25214	3.61058	2.61513	2.33044	2.23494	2.23101	2.59679	2.33738	2.23023	2.23135	2.23327
ENSMUSG00000027306	Nusap1	nucleolar and spindle associated protein 1 [Source:MGI Symbol;Acc:MGI:2675669]	-1.14714	6.58455e-19	6.58922e-17	12.0093	11.9886	12.2574	11.8317	12.0861	12.5927	12.3838	12.1239	12.2516	12.467	12.9283	13.117	13.134	13.0697	13.1285	13.1008	13.0461	13.171
ENSMUSG00000027309	4930402H24Rik	RIKEN cDNA 4930402H24 gene [Source:MGI Symbol;Acc:MGI:1923029]	1.88956	1.86006e-25	4.83958e-23	8.12694	9.25414	8.62248	8.70966	8.20277	8.35674	8.45273	8.54176	8.66787	8.76058	7.08887	7.43637	7.24787	7.32964	7.10771	7.41409	7.3844	7.18659
ENSMUSG00000027312	Atrn	attractin [Source:MGI Symbol;Acc:MGI:1341628]	-1.09418	0.000119497	0.000609452	7.68878	7.21535	7.43704	6.38208	7.10911	7.10778	7.31429	8.11315	6.8064	7.42317	7.75092	7.70363	7.74095	8.62369	7.92384	8.41709	8.53041	7.85427
ENSMUSG00000027313	Chac1	ChaC, cation transport regulator 1 [Source:MGI Symbol;Acc:MGI:1916315]	3.417	6.06547e-15	2.87337e-13	8.43047	6.25461	7.88666	8.10093	7.40948	6.05654	7.29236	5.53677	7.60359	6.29033	5.18052	4.44353	5.58566	4.2581	4.91215	5.20182	4.89487	5.31943
ENSMUSG00000027315	Spint1	serine protease inhibitor, Kunitz type 1 [Source:MGI Symbol;Acc:MGI:1338033]	7.45038	9.24566e-52	3.90906e-48	9.54864	9.30826	9.53153	10.0396	9.69836	8.70712	8.79895	8.29497	9.70832	9.58925	4.59425	4.17208	4.4788	4.0367	3.99515	4.88087	3.93397	3.96529
ENSMUSG00000027317	Ppp1r14d	protein phosphatase 1, regulatory (inhibitor) subunit 14D [Source:MGI Symbol;Acc:MGI:1919362]	1.62534	3.29214e-13	1.1091e-11	7.50015	7.2565	7.86377	7.5209	7.47651	7.39306	7.88939	6.83705	7.28694	6.9661	6.62878	6.71902	6.32879	6.37567	6.29024	6.35728	6.2349	5.94235
ENSMUSG00000027329	Spef1	sperm flagellar 1 [Source:MGI Symbol;Acc:MGI:3513546]	3.36882	1.18494e-07	1.24703e-06	5.16979	3.66471	4.15856	4.56551	4.28223	4.02992	4.57971	4.54901	2.97136	3.67264	2.8975	3.23998	2.94971	2.87435	3.4862	2.88857	3.00693	2.89688
ENSMUSG00000027332	Ivd	isovaleryl coenzyme A dehydrogenase [Source:MGI Symbol;Acc:MGI:1929242]	1.08716	0.000199703	0.0009528	7.77376	7.82029	7.19905	7.57075	6.28838	7.45403	6.68353	6.5764	6.76114	7.64129	6.47544	6.22182	6.39749	6.79735	6.59921	6.87069	6.668	6.33385
ENSMUSG00000027355	Tmco5	transmembrane and coiled-coil domains 5 [Source:MGI Symbol;Acc:MGI:1914606]	1.05631	2.25004e-05	0.000140364	6.15548	5.4993	6.19762	5.83163	5.67986	6.10661	6.51924	5.63747	6.22313	5.77846	5.62533	5.35441	5.68191	5.22422	5.37503	5.22917	5.47094	5.4512
ENSMUSG00000027363	Usp8	ubiquitin specific peptidase 8 [Source:MGI Symbol;Acc:MGI:1934029]	-1.0781	3.0174e-11	6.87497e-10	7.58835	7.90109	7.61078	7.51297	7.62151	6.97474	7.37674	7.57595	7.93289	7.82547	8.30516	8.47985	8.21625	8.43122	8.2844	8.34696	8.52273	8.3619
ENSMUSG00000027364	Usp50	ubiquitin specific peptidase 50 [Source:MGI Symbol;Acc:MGI:1922333]	-3.01564	7.31312e-06	5.17271e-05	2.52201	3.13776	2.52521	2.51923	2.50781	2.66511	2.51379	2.51006	2.48699	2.73139	3.5984	2.73654	3.78779	3.8565	3.22373	2.65691	4.11356	3.08698
ENSMUSG00000027368	Dusp2	dual specificity phosphatase 2 [Source:MGI Symbol;Acc:MGI:101911]	1.69431	1.24224e-07	1.30005e-06	7.41235	6.4735	7.34726	6.93321	6.8935	6.255	6.65514	6.36383	6.92527	5.51139	5.82393	5.95872	5.58306	5.76436	5.95424	5.97105	5.29542	5.24878
ENSMUSG00000027377	Mall	mal, T cell differentiation protein-like [Source:MGI Symbol;Acc:MGI:2385152]	6.58263	6.08046e-25	1.40867e-22	4.19264	5.23618	3.242	4.39958	4.55537	5.27174	4.681	4.2281	4.5357	4.64683	2.90387	2.90902	2.89494	2.87319	2.90978	2.89209	2.89617	2.90304
ENSMUSG00000027381	Bcl2l11	BCL2-like 11 (apoptosis facilitator) [Source:MGI Symbol;Acc:MGI:1197519]	1.76897	8.39149e-10	1.40791e-08	7.55472	7.09098	8.61165	8.61552	8.20487	7.97814	7.89075	7.857	8.10635	7.44382	7.02457	6.42357	6.9748	5.81163	6.83127	6.97492	7.06467	6.73804
ENSMUSG00000027397	Slc20a1	solute carrier family 20, member 1 [Source:MGI Symbol;Acc:MGI:108392]	1.3535	3.46411e-13	1.15552e-11	9.80226	8.83864	9.80158	9.5551	9.88884	9.45089	9.58216	9.75691	9.74896	8.84523	8.78595	8.50333	8.32518	8.6925	8.64356	8.63174	8.62096	8.43794
ENSMUSG00000027403	Tgm6	transglutaminase 6 [Source:MGI Symbol;Acc:MGI:3044321]	2.89405	0.000211095	0.000999732	1.54562	1.57522	2.34701	2.45812	1.53892	2.07951	1.54174	1.53998	2.77338	1.98207	1.52786	1.5288	1.52625	1.52242	1.52894	1.52574	1.52647	1.52771
ENSMUSG00000027404	Snrpb	small nuclear ribonucleoprotein B [Source:MGI Symbol;Acc:MGI:98342]	1.00423	0.000230266	0.00108204	9.05814	8.89647	8.93846	9.01049	8.71922	8.49989	8.00112	8.03402	9.07979	7.3276	8.18527	8.11164	8.06771	8.06828	7.89566	7.32798	7.63989	7.98638
ENSMUSG00000027423	Snx5	sorting nexin 5 [Source:MGI Symbol;Acc:MGI:1916428]	1.82646	2.04927e-13	7.19031e-12	9.03501	8.24942	9.04629	9.04106	8.43704	8.4672	8.93404	8.02879	8.12331	7.664	7.45279	7.36461	7.29984	7.1228	7.11266	7.01927	7.08517	7.70373
ENSMUSG00000027429	Sec23b	SEC23B (S. cerevisiae) [Source:MGI Symbol;Acc:MGI:1350925]	2.04245	3.14528e-12	8.76325e-11	9.07868	8.22805	8.81043	8.97168	8.78305	8.27536	8.72702	7.56264	8.92807	7.31384	7.15359	7.02014	6.78367	6.75375	6.55222	7.52614	7.45813	7.31629
ENSMUSG00000027465	Tbc1d20	TBC1 domain family, member 20 [Source:MGI Symbol;Acc:MGI:1914481]	1.31821	2.16026e-07	2.14027e-06	8.87546	8.11248	8.79032	8.56341	8.7251	8.27249	7.75034	7.98842	8.43725	7.03705	7.41591	7.2412	7.4334	7.35047	7.41141	7.32012	7.66779	7.52463
ENSMUSG00000027514	Zbp1	Z-DNA binding protein 1 [Source:MGI Symbol;Acc:MGI:1927449]	1.68438	0.00136088	0.0050885	3.237	2.76065	2.81224	3.42758	3.1217	2.57194	3.29408	2.57908	2.63708	2.69632	2.62255	2.51899	2.57337	2.68145	2.5976	2.68714	2.66902	2.51303
ENSMUSG00000027534	Snx16	sorting nexin 16 [Source:MGI Symbol;Acc:MGI:1921968]	-1.44883	1.5902e-09	2.51106e-08	8.68425	8.83176	8.52346	8.61371	9.10247	9.19988	9.22108	9.6554	9.34747	9.65637	9.86819	10.2209	10.0816	9.99483	9.76566	10.8323	10.6425	10.1256
ENSMUSG00000027540	Ptpn1	protein tyrosine phosphatase, non-receptor type 1 [Source:MGI Symbol;Acc:MGI:97805]	1.72596	1.2583e-08	1.65221e-07	9.16596	8.3517	9.20794	8.90105	8.77427	8.03129	8.39374	7.13039	8.54817	7.8107	7.61809	7.32637	7.83059	6.84127	7.35928	7.26445	6.87963	7.08319
ENSMUSG00000027551	Zfp64	zinc finger protein 64 [Source:MGI Symbol;Acc:MGI:107342]	1.85568	2.90145e-06	2.24061e-05	7.20396	5.74647	6.88808	6.44309	6.46745	5.41811	5.9069	5.48117	6.82791	5.32099	5.60886	5.13029	5.30973	5.11193	4.64572	4.66339	5.55254	5.37718
ENSMUSG00000027582	Zgpat	zinc finger, CCCH-type with G patch domain [Source:MGI Symbol;Acc:MGI:2449939]	2.07903	0.000219395	0.00103527	4.56435	4.12017	5.28128	4.28429	3.49444	3.01101	3.35055	3.86704	4.12216	3.69389	3.27162	3.72128	3.5124	3.17811	3.41056	3.11217	3.12039	3.34852
ENSMUSG00000027606	Dnajc5b	DnaJ (Hsp40) homolog, subfamily C, member 5 beta [Source:MGI Symbol;Acc:MGI:1913576]	-2.39245	2.65327e-10	4.99133e-09	5.89984	5.70481	5.47005	4.34404	5.57909	6.21346	5.30048	6.3846	5.06725	6.22647	7.18638	7.29772	6.9385	7.79104	7.16718	7.47033	7.59973	7.38592
ENSMUSG00000027630	Tbl1xr1	transducin (beta)-like 1X-linked receptor 1 [Source:MGI Symbol;Acc:MGI:2441730]	-2.36143	2.73645e-25	6.90728e-23	7.21493	8.16172	7.23243	7.60328	7.28094	7.44208	8.13203	7.41252	7.54878	8.27914	9.21322	9.29358	9.30031	9.16879	9.47414	9.40751	9.59873	9.83933
ENSMUSG00000027651	Rprd1b	regulation of nuclear pre-mRNA domain containing 1B [Source:MGI Symbol;Acc:MGI:1917720]	1.85796	0.000230712	0.00108323	4.72256	4.91678	4.21776	4.39381	4.51369	4.08944	4.15206	4.27076	4.40085	3.809	3.73341	3.94478	3.51071	3.39172	4.24109	3.59938	3.27143	3.37005
ENSMUSG00000027678	Ncoa3	nuclear receptor coactivator 3 [Source:MGI Symbol;Acc:MGI:1276535]	-1.77487	1.63556e-14	7.05628e-13	10.3607	11.1002	10.6077	10.1424	10.2348	10.8398	11.0254	11.3086	10.3588	11.5609	12.2072	12.0393	12.2025	12.4892	12.1748	12.2181	12.2483	12.0606
ENSMUSG00000027679	Dnajc19	DnaJ (Hsp40) homolog, subfamily C, member 19 [Source:MGI Symbol;Acc:MGI:1914963]	-1.3503	7.14571e-12	1.85066e-10	8.8863	9.62421	8.72937	8.88562	9.52214	9.6758	9.40699	9.44912	9.2906	9.96792	10.288	10.3318	10.2531	10.6061	10.4482	10.5427	10.4353	10.3876
ENSMUSG00000027680	Fxr1	fragile X mental retardation gene 1, autosomal homolog [Source:MGI Symbol;Acc:MGI:104860]	-1.29999	1.8052e-17	1.37521e-15	10.3591	10.3038	10.4535	10.2324	10.0592	10.3376	10.7917	10.636	10.3007	10.945	11.2051	11.3607	11.3851	11.4621	11.402	11.6225	11.6103	11.5056
ENSMUSG00000027698	Nceh1	neutral cholesterol ester hydrolase 1 [Source:MGI Symbol;Acc:MGI:2443191]	1.16261	1.78174e-15	9.13114e-14	11.6316	11.2627	11.642	11.4037	11.4615	11.0641	11.0241	11.4934	11.1753	10.7998	10.5791	10.3796	10.6244	10.4501	10.4592	10.4578	10.2537	10.4011
ENSMUSG00000027708	Dcun1d1	DCN1, defective in cullin neddylation 1, domain containing 1 (S. cerevisiae) [Source:MGI Symbol;Acc:MGI:2150386]	-1.07087	8.93835e-11	1.85707e-09	12.1919	12.0755	12.0352	11.9366	12.3197	12.5892	12.6655	12.6097	12.3234	12.8561	12.8707	13.2521	13.158	13.2583	13.0815	13.3549	13.3395	13.3053
ENSMUSG00000027712	Anxa5	annexin A5 [Source:MGI Symbol;Acc:MGI:106008]	-2.18777	1.25021e-14	5.52052e-13	7.62568	7.06095	6.99986	6.71855	7.14263	7.57267	7.72127	7.59634	7.163	7.82056	9.14147	9.3081	8.77476	9.73458	8.60399	8.0206	9.26961	8.20613
ENSMUSG00000027713	1810062G17Rik	RIKEN cDNA 1810062G17 gene [Source:MGI Symbol;Acc:MGI:1919532]	-2.77325	1.7032e-09	2.66956e-08	3.42425	3.1851	3.36814	3.27279	3.56141	3.16719	3.10168	3.09728	3.60047	3.2143	4.31765	4.29209	4.15376	4.27679	3.99351	4.29629	3.8766	4.29973
ENSMUSG00000027715	Ccna2	cyclin A2 [Source:MGI Symbol;Acc:MGI:108069]	1.65127	1.6312e-11	3.95633e-10	12.6339	11.3378	12.766	12.0391	12.4078	11.6445	11.9864	11.5715	12.0586	11.1051	10.9155	10.9346	10.9944	10.4664	10.6583	10.7039	10.5388	11.0783
ENSMUSG00000027722	Spata5	spermatogenesis associated 5 [Source:MGI Symbol;Acc:MGI:1927170]	-1.58889	7.53001e-10	1.27731e-08	8.71392	8.67858	8.22481	8.7403	8.6968	8.85627	9.38144	8.72704	8.56166	10.0908	10.1268	10.1894	10.2544	10.228	10.0584	10.2585	10.238	10.2275
ENSMUSG00000027751	Supt20	suppressor of Ty 20 [Source:MGI Symbol;Acc:MGI:1929651]	-1.2493	8.26769e-12	2.11533e-10	10.0599	9.947	10.021	9.70927	10.5277	10.5458	10.6845	10.3934	10.4368	10.6631	11.5527	11.1863	11.4963	11.0867	11.0069	11.2542	11.1013	11.4783
ENSMUSG00000027761	Aadac	arylacetamide deacetylase (esterase) [Source:MGI Symbol;Acc:MGI:1915008]	-1.71596	8.21129e-07	7.14716e-06	8.35267	9.9349	8.79589	8.35828	9.74733	10.0762	9.68222	10.8398	10.2635	10.4334	11.0049	11.201	10.9865	11.6788	11.4779	11.343	11.3115	10.9243
ENSMUSG00000027787	Nmd3	NMD3 homolog (S. cerevisiae) [Source:MGI Symbol;Acc:MGI:2140103]	1.05914	7.30024e-16	3.99552e-14	12.9063	12.4369	12.4676	12.9216	12.7606	12.8721	12.8908	12.8061	12.6894	12.1813	11.7467	12.0106	11.8642	11.8506	11.8923	12.0747	11.9543	11.9332
ENSMUSG00000027799	Nbea	neurobeachin [Source:MGI Symbol;Acc:MGI:1347075]	1.20572	2.36554e-06	1.85729e-05	8.79933	8.53809	8.79888	8.06692	8.38351	8.01303	8.23942	8.27653	7.55857	7.40719	7.7602	7.48333	7.87668	6.98861	7.1753	7.2877	7.18381	7.41383
ENSMUSG00000027822	Slc33a1	solute carrier family 33 (acetyl-CoA transporter), member 1 [Source:MGI Symbol;Acc:MGI:1332247]	1.2271	4.16417e-05	0.000242327	6.99186	6.0866	6.42587	6.12535	6.25902	6.34947	5.77964	7.22856	6.16596	5.66066	5.56859	5.64968	5.57296	5.97475	5.76879	5.56061	5.59572	5.72515
ENSMUSG00000027854	Sike1	suppressor of IKBKE 1 [Source:MGI Symbol;Acc:MGI:1913891]	2.22619	3.5577e-10	6.49761e-09	6.8031	6.72277	7.37059	7.58138	6.82562	6.36887	6.73934	6.02414	7.03327	5.27005	5.88343	4.98772	5.52517	5.30453	4.96466	5.23577	5.66534	5.47688
ENSMUSG00000027871	Hsd3b1	hydroxy-delta-5-steroid dehydrogenase, 3 beta- and steroid delta-isomerase 1 [Source:MGI Symbol;Acc:MGI:96233]	4.47971	7.44187e-12	1.92148e-10	5.02291	7.56922	5.81969	5.77517	8.93662	8.02905	4.59927	7.80661	8.76692	6.14005	3.4477	3.37229	4.49378	3.36489	4.59083	4.12644	3.57606	3.24097
ENSMUSG00000027878	Notch2	notch 2 [Source:MGI Symbol;Acc:MGI:97364]	1.00753	0.000616146	0.00256467	9.47432	10.2389	8.82844	9.55254	8.32506	9.00525	8.41858	9.02966	8.46285	8.35505	8.29909	8.27043	8.41084	8.28788	8.16631	8.65751	8.66728	8.26361
ENSMUSG00000027883	Gpsm2	G-protein signalling modulator 2 (AGS3-like, C. elegans) [Source:MGI Symbol;Acc:MGI:1923373]	1.22148	0.000347949	0.00154978	8.58192	8.78862	8.57209	8.09486	7.51478	7.64239	7.44429	6.82586	8.11543	6.34199	7.33266	7.03672	7.34195	7.34339	6.957	6.84627	6.82194	7.22044
ENSMUSG00000027896	Slc16a4	solute carrier family 16 (monocarboxylic acid transporters), member 4 [Source:MGI Symbol;Acc:MGI:2385183]	-2.51159	6.05182e-06	4.36267e-05	3.03616	3.0139	2.9474	3.11094	2.92764	2.92694	3.28852	3.59406	3.18123	3.29395	3.41682	3.59418	3.60793	3.97395	4.47596	3.98864	4.40194	3.84144
ENSMUSG00000027940	Tpm3	tropomyosin 3, gamma [Source:MGI Symbol;Acc:MGI:1890149]	-1.15085	1.91754e-08	2.40396e-07	7.49689	7.54994	7.30072	8.15885	8.4311	7.71088	8.19407	7.91418	8.11872	8.23896	8.74457	8.73793	8.95352	8.54651	8.64723	9.00396	8.65883	9.00285
ENSMUSG00000027947	Il6ra	interleukin 6 receptor, alpha [Source:MGI Symbol;Acc:MGI:105304]	2.4709	0.00144506	0.0053594	4.59761	3.02384	4.24207	2.02798	2.26459	2.88668	3.44873	2.00711	1.94921	3.0762	1.94097	1.94658	2.4869	1.90664	1.94739	1.928	1.93252	1.94007
ENSMUSG00000027954	Efna1	ephrin A1 [Source:MGI Symbol;Acc:MGI:103236]	2.31348	5.74008e-10	1.0059e-08	10.5995	10.607	10.6207	11.3278	9.27972	10.1479	10.6142	9.22203	11.3379	9.90066	9.4209	9.01948	8.0062	7.67935	8.33255	8.04055	9.57417	8.1725
ENSMUSG00000027959	Sass6	spindle assembly 6 homolog (C. elegans) [Source:MGI Symbol;Acc:MGI:1920026]	-1.01899	0.000253659	0.00117466	5.82437	6.55459	6.09993	7.23088	7.31634	6.90234	7.06641	6.91182	6.64554	7.02075	7.15166	7.76457	6.94099	7.6193	7.79925	7.51264	7.64931	7.61371
ENSMUSG00000027978	Prss12	protease, serine 12 neurotrypsin (motopsin) [Source:MGI Symbol;Acc:MGI:1100881]	-2.05952	1.10706e-07	1.17678e-06	6.25335	6.90779	6.29322	5.62844	7.08712	7.0956	7.25437	7.5294	6.17029	8.45465	8.88451	8.98389	8.65527	8.47696	8.95806	8.64449	8.26739	8.67103
ENSMUSG00000027981	Rnpc3	RNA-binding region (RNP1, RRM) containing 3 [Source:MGI Symbol;Acc:MGI:1914475]	-1.76526	1.13811e-06	9.62864e-06	6.95847	6.54731	6.94237	5.72239	6.51658	6.23	6.89117	5.46114	6.39333	7.93914	7.83585	8.32089	8.10293	7.69591	7.75876	7.80472	8.43217	8.17692
ENSMUSG00000027983	Cyp2u1	cytochrome P450, family 2, subfamily u, polypeptide 1 [Source:MGI Symbol;Acc:MGI:1918769]	-2.05449	4.79182e-05	0.000274337	4.36714	4.5438	5.61772	4.59368	3.87089	5.01324	4.23802	3.87888	5.20618	5.46222	5.97756	6.35808	5.92259	6.34058	6.40062	6.12153	5.71621	5.79005
ENSMUSG00000027984	Hadh	hydroxyacyl-Coenzyme A dehydrogenase [Source:MGI Symbol;Acc:MGI:96009]	1.23897	0.00244875	0.00839514	3.93465	4.77982	4.65519	5.31038	5.27721	4.83025	4.6532	5.45332	5.25743	5.50642	4.76654	4.94752	4.42625	4.34253	4.42197	4.1572	4.20281	4.3137
ENSMUSG00000028007	Snx7	sorting nexin 7 [Source:MGI Symbol;Acc:MGI:1923811]	-2.36156	7.42088e-05	0.000403141	3.43881	3.5738	3.74484	3.43242	3.72456	4.2243	3.51751	4.07961	3.3562	4.87867	5.2305	5.29301	5.16518	4.90393	5.44899	5.52155	4.57191	4.56059
ENSMUSG00000028011	Tdo2	tryptophan 2,3-dioxygenase [Source:MGI Symbol;Acc:MGI:1928486]	-2.29788	4.60983e-09	6.70348e-08	5.47188	4.83005	4.47271	4.06752	5.29191	5.65564	5.4231	4.97425	5.09126	4.88673	5.61174	6.35345	6.53432	6.62592	6.30517	6.90483	6.89001	6.3915
ENSMUSG00000028012	Rrh	retinal pigment epithelium derived rhodopsin homolog [Source:MGI Symbol;Acc:MGI:1097709]	-3.30564	1.23916e-15	6.50831e-14	5.91797	6.18276	5.7209	5.85067	5.90591	5.84674	5.5397	4.40351	5.3995	7.32891	7.94438	8.55707	8.47886	8.8655	8.76565	8.50935	8.53203	8.05868
ENSMUSG00000028013	Ppa2	pyrophosphatase (inorganic) 2 [Source:MGI Symbol;Acc:MGI:1922026]	-1.08241	9.97979e-06	6.83036e-05	7.76695	8.33787	8.03986	7.70072	7.90809	8.20946	8.52167	7.11741	8.35364	8.94558	8.98528	9.02077	9.04394	9.04967	8.96425	9.00499	8.69683	9.05115
ENSMUSG00000028020	Glrb	glycine receptor, beta subunit [Source:MGI Symbol;Acc:MGI:95751]	-3.90026	4.63421e-11	1.01916e-09	3.64059	3.47485	3.31591	3.71224	3.26319	3.26126	3.28164	3.27018	3.19566	4.36178	5.39264	5.26768	5.00806	5.23764	6.025	5.58366	5.4143	5.29364
ENSMUSG00000028034	Fubp1	far upstream element (FUSE) binding protein 1 [Source:MGI Symbol;Acc:MGI:1196294]	-1.56598	4.19477e-16	2.43787e-14	9.44712	9.34685	9.07346	9.02023	9.35534	9.2962	9.01864	9.0788	9.27048	9.57748	10.0833	10.3897	10.3413	9.83626	10.0247	10.9545	10.9194	10.4454
ENSMUSG00000028035	Dnajb4	DnaJ (Hsp40) homolog, subfamily B, member 4 [Source:MGI Symbol;Acc:MGI:1914285]	-1.36589	3.86062e-14	1.50973e-12	11.1333	11.8641	11.2607	11.4425	11.7488	12.0568	12.2407	11.8482	11.5284	11.9891	12.5879	12.789	12.585	12.8231	12.7925	12.946	12.9136	12.9136
ENSMUSG00000028039	Efna3	ephrin A3 [Source:MGI Symbol;Acc:MGI:106644]	3.22522	1.8085e-07	1.81839e-06	4.32197	4.47136	4.05593	4.61401	3.96754	2.88348	4.25102	3.63976	4.45929	2.91602	3.19592	3.07594	2.89608	2.98884	2.85039	2.83917	3.13059	2.96087
ENSMUSG00000028041	Adam15	a disintegrin and metallopeptidase domain 15 (metargidin) [Source:MGI Symbol;Acc:MGI:1333882]	1.58631	0.00035199	0.00156572	3.67172	3.84475	3.50712	4.15755	3.68146	3.73831	3.40671	3.94571	3.90739	3.82873	3.28045	3.50605	3.48035	3.53581	3.13129	3.23526	3.41685	3.38711
ENSMUSG00000028076	Cd1d1	CD1d1 antigen [Source:MGI Symbol;Acc:MGI:107674]	-1.59843	0.00164082	0.00595612	5.2404	6.17694	3.96189	5.34738	4.28915	4.50784	4.19002	5.49526	4.21688	4.57217	5.61644	5.99135	6.29511	5.69747	6.38394	6.0192	6.18432	5.90604
ENSMUSG00000028081	Rps3a1	ribosomal protein S3A1 [Source:MGI Symbol;Acc:MGI:1202063]	1.16832	3.35003e-20	4.22804e-18	10.7452	10.5176	10.889	11.0051	11.0244	10.9246	11.1211	10.5578	10.8566	10.6593	10.0136	9.93099	10.0646	9.92929	10.1429	9.92568	9.66563	10.0967
ENSMUSG00000028082	Sh3d19	SH3 domain protein D19 [Source:MGI Symbol;Acc:MGI:1350923]	-1.70572	4.24703e-08	4.93988e-07	6.63383	6.90838	6.08172	6.53066	5.18709	6.94629	6.21692	6.98609	6.62272	7.15524	7.68106	7.65202	7.98375	7.57017	7.66001	8.38811	7.58859	7.83592
ENSMUSG00000028126	Pip5k1a	phosphatidylinositol-4-phosphate 5-kinase, type 1 alpha [Source:MGI Symbol;Acc:MGI:107929]	2.0573	8.02389e-27	2.3807e-24	8.2701	7.53529	8.1926	8.123	7.83655	7.81631	7.29913	7.84363	7.69151	7.40677	6.50239	6.47845	6.70267	6.28319	6.40826	6.49916	6.47803	6.38645
ENSMUSG00000028134	Ptbp2	polypyrimidine tract binding protein 2 [Source:MGI Symbol;Acc:MGI:1860489]	-1.00922	4.2059e-12	1.14174e-10	9.64087	9.24457	9.29206	9.06653	9.40477	9.36793	9.46805	9.11636	9.19103	9.76333	9.84447	10.0829	9.99673	10.2672	9.91232	10.2898	10.3439	10.1464
ENSMUSG00000028140	Mrpl9	mitochondrial ribosomal protein L9 [Source:MGI Symbol;Acc:MGI:2137211]	1.06243	4.9622e-09	7.15437e-08	11.6449	10.7768	11.8052	11.3207	11.2531	11.3617	11.2519	10.8971	11.4492	10.7229	10.5138	10.7944	10.4746	10.5053	10.6099	10.3905	10.4218	10.1751
ENSMUSG00000028145	Them4	thioesterase superfamily member 4 [Source:MGI Symbol;Acc:MGI:1923028]	1.17373	1.39498e-06	1.15364e-05	8.49776	7.77376	7.60688	8.02138	7.10092	7.51089	7.3539	7.95705	7.24198	7.77364	6.5958	7.03546	7.01471	7.29013	7.05968	6.85826	6.62201	6.99363
ENSMUSG00000028150	Rorc	RAR-related orphan receptor gamma [Source:MGI Symbol;Acc:MGI:104856]	3.99801	2.0222e-08	2.51837e-07	5.00181	2.6141	2.49251	3.87558	4.75441	4.08283	4.14501	3.04945	2.95702	3.73101	2.38818	2.39386	2.3783	2.35387	2.39469	2.65768	2.37967	2.69394
ENSMUSG00000028158	Mttp	microsomal triglyceride transfer protein [Source:MGI Symbol;Acc:MGI:106926]	1.86476	0.00233522	0.00807467	4.76749	3.66249	4.98442	4.10513	4.33745	3.29675	4.01702	3.54117	3.53572	3.23581	3.33285	3.17986	3.7591	3.82113	3.08079	3.25669	2.95761	2.96179
ENSMUSG00000028159	Dapp1	dual adaptor for phosphotyrosine and 3-phosphoinositides 1 [Source:MGI Symbol;Acc:MGI:1347063]	-1.65884	0.000139545	0.00069884	5.4683	6.14407	4.72885	4.68489	4.93971	6.53541	5.79202	6.39401	5.03803	6.74935	7.00101	7.37246	6.88746	7.07009	6.75572	7.30536	6.52307	7.13711
ENSMUSG00000028161	Ppp3ca	protein phosphatase 3, catalytic subunit, alpha isoform [Source:MGI Symbol;Acc:MGI:107164]	-3.09369	7.52541e-18	6.36349e-16	4.61425	6.5683	4.72594	5.01634	5.36511	5.86309	6.06616	5.36022	5.29052	5.75955	7.81482	7.51188	7.65991	7.67231	7.67665	7.95446	8.06361	7.34591
ENSMUSG00000028174	Rpe65	retinal pigment epithelium 65 [Source:MGI Symbol;Acc:MGI:98001]	-3.31218	1.77002e-05	0.000113517	1.18639	1.20516	1.18733	1.18557	1.18224	1.18207	1.18398	1.1829	1.17633	1.18821	1.17549	1.42764	1.25564	2.24801	1.35343	1.25296	1.91859	1.48063
ENSMUSG00000028180	Zranb2	zinc finger, RAN-binding domain containing 2 [Source:MGI Symbol;Acc:MGI:1858211]	-1.19425	4.6272e-08	5.33074e-07	7.99497	7.89844	7.8661	7.61815	8.32362	8.4887	7.77963	7.35069	7.76046	8.28477	8.59659	8.91854	8.62059	8.40417	8.67057	9.25024	9.19672	8.86823
ENSMUSG00000028191	Bcl10	B cell leukemia/lymphoma 10 [Source:MGI Symbol;Acc:MGI:1337994]	1.2971	6.68941e-05	0.000367787	7.31383	7.34711	7.20936	7.6707	6.64116	6.37406	7.14634	6.80624	7.41174	5.76841	6.45497	5.69561	5.62982	6.40646	5.82335	6.49792	6.37245	6.51105
ENSMUSG00000028194	Ddah1	dimethylarginine dimethylaminohydrolase 1 [Source:MGI Symbol;Acc:MGI:1916469]	1.7336	0.000587145	0.00245726	4.67616	5.02382	5.04362	4.31565	6.09652	5.43931	5.42422	3.58962	5.25658	4.73689	4.36047	3.75317	4.56318	3.90694	4.26581	3.93511	4.37994	4.62089
ENSMUSG00000028212	Ccne2	cyclin E2 [Source:MGI Symbol;Acc:MGI:1329034]	1.39285	3.54662e-07	3.33595e-06	12.0253	11.4664	11.7978	11.6414	10.9876	11.4629	11.2229	11.2381	11.2419	9.83845	9.80936	9.85264	10.1622	10.6099	10.2201	10.559	10.9407	9.99457
ENSMUSG00000028222	Calb1	calbindin 1 [Source:MGI Symbol;Acc:MGI:88248]	-2.01522	1.63709e-09	2.5731e-08	8.12865	7.65063	7.60878	7.41474	8.51395	7.32381	7.33364	9.22969	7.49763	8.77052	9.21004	9.97584	9.37261	9.74028	9.70348	10.0185	10.0153	9.21676
ENSMUSG00000028233	Tgs1	trimethylguanosine synthase homolog (S. cerevisiae) [Source:MGI Symbol;Acc:MGI:2151797]	2.44603	8.6235e-06	5.99427e-05	6.19703	4.09223	6.18276	6.44879	5.74501	5.66109	5.1772	3.52767	5.11833	4.96768	3.89591	4.54134	4.62896	3.67222	3.65284	3.75258	4.53864	4.16353
ENSMUSG00000028243	Ubxn2b	UBX domain protein 2B [Source:MGI Symbol;Acc:MGI:1915303]	-1.26118	4.04908e-11	9.01028e-10	8.56902	8.74043	8.73398	8.62726	8.55661	8.72885	8.88775	9.00227	8.23372	8.89141	9.33733	9.65683	9.57046	9.41249	9.15281	10.1479	10.0963	9.37331
ENSMUSG00000028259	Fhl5	four and a half LIM domains 5 [Source:MGI Symbol;Acc:MGI:1913192]	-1.68755	5.14297e-05	0.000291481	3.89947	4.33269	3.83034	4.66329	4.07467	4.21151	4.35097	4.47162	4.23168	5.02098	4.79854	5.34299	4.77451	5.43474	4.9506	5.58096	5.24331	4.67053
ENSMUSG00000028310	Ppp3r2	protein phosphatase 3, regulatory subunit B, alpha isoform (calcineurin B, type II) [Source:MGI Symbol;Acc:MGI:107171]	2.22409	4.98615e-05	0.000283554	5.02027	3.44814	4.20252	4.0462	3.3292	3.82659	4.1727	4.36784	3.55666	4.01703	3.11098	3.63394	3.42738	3.06597	3.0107	3.62624	3.18592	3.24318
ENSMUSG00000028330	Ncbp1	nuclear cap binding protein subunit 1 [Source:MGI Symbol;Acc:MGI:1891840]	2.35745	5.44781e-10	9.60724e-09	7.35412	6.90234	6.6302	5.56361	5.97871	5.614	6.54908	6.238	6.02112	5.20168	4.712	4.39441	5.22324	5.1714	4.95884	5.1988	4.90685	5.00032
ENSMUSG00000028337	Coro2a	coronin, actin binding protein 2A [Source:MGI Symbol;Acc:MGI:1345966]	-2.34526	0.000641195	0.00265716	3.10898	3.52588	3.11437	3.52478	3.08485	3.08379	3.09505	3.0887	3.04882	4.33517	4.30819	4.5592	4.81739	4.96112	4.22363	3.8204	4.31956	4.5355
ENSMUSG00000028360	Slc44a5	solute carrier family 44, member 5 [Source:MGI Symbol;Acc:MGI:3035141]	-1.22674	0.000867492	0.00344471	5.28473	6.53698	5.15601	5.35906	5.80152	4.85202	5.49983	5.93502	6.13024	4.98794	6.31887	6.38048	5.88637	6.7866	6.9638	6.16976	6.46728	6.07835
ENSMUSG00000028383	Hsdl2	hydroxysteroid dehydrogenase like 2 [Source:MGI Symbol;Acc:MGI:1919729]	-1.46656	4.67689e-16	2.69033e-14	8.01124	8.57035	7.73973	8.09189	8.25505	8.07351	8.11367	7.72492	7.74196	8.57311	8.91461	9.05719	9.43898	9.22954	9.00139	9.33146	9.24329	9.19223
ENSMUSG00000028399	Ptprd	protein tyrosine phosphatase, receptor type, D [Source:MGI Symbol;Acc:MGI:97812]	-1.35977	3.11764e-08	3.74471e-07	7.24318	6.64129	6.9315	6.19771	7.64974	6.99875	7.261	6.9874	6.45575	7.436	7.88789	8.0853	8.22376	8.21654	7.79846	7.86068	7.96503	7.92368
ENSMUSG00000028402	Mpdz	multiple PDZ domain protein [Source:MGI Symbol;Acc:MGI:1343489]	-1.84404	7.65938e-13	2.42122e-11	6.58495	7.28904	6.99316	6.96307	7.02862	7.69216	7.5017	7.00231	6.34579	7.7109	8.13083	8.36412	8.16926	8.65138	8.47187	8.89101	8.81595	8.30102
ENSMUSG00000028414	Fktn	fukutin [Source:MGI Symbol;Acc:MGI:2179507]	1.16855	0.00247628	0.00846304	5.61473	5.45373	5.02583	5.78034	5.2088	5.41825	4.01019	5.81634	5.44333	5.40968	4.85798	5.05454	4.5695	4.6975	4.7001	5.23202	4.57678	4.66054
ENSMUSG00000028433	Ubap2	ubiquitin-associated protein 2 [Source:MGI Symbol;Acc:MGI:1916176]	-1.67066	9.66518e-13	2.98826e-11	7.83569	7.0778	7.85003	7.20889	7.42909	7.59611	7.32357	7.30005	6.78252	8.33758	8.66789	8.74418	8.83141	8.90356	8.77619	8.77771	8.70177	8.67487
ENSMUSG00000028464	Tpm2	tropomyosin 2, beta [Source:MGI Symbol;Acc:MGI:98810]	-2.00634	0.0012763	0.0048116	3.94436	3.72076	3.19093	4.05153	3.46231	4.04504	3.17168	3.16536	3.12577	3.3043	4.84622	4.08879	4.87535	4.50763	5.17773	3.74269	4.13501	3.68884
ENSMUSG00000028466	Creb3	cAMP responsive element binding protein 3 [Source:MGI Symbol;Acc:MGI:99946]	1.28015	0.000171527	0.000835264	7.90298	7.08564	7.71098	8.0747	6.99424	6.72958	6.908	5.74982	7.68562	6.60966	6.58879	6.07462	6.37568	6.87271	6.20592	6.58672	6.40339	6.35624
ENSMUSG00000028487	Bnc2	basonuclin 2 [Source:MGI Symbol;Acc:MGI:2443805]	-1.38729	3.74009e-12	1.02849e-10	7.67553	7.50791	7.41033	6.84107	7.83892	7.52507	8.13879	7.83485	7.8179	7.99103	8.77163	8.84528	8.52288	8.95893	8.75727	8.4514	8.60033	8.61053
ENSMUSG00000028488	Sh3gl2	SH3-domain GRB2-like 2 [Source:MGI Symbol;Acc:MGI:700009]	-3.04701	1.91856e-07	1.92219e-06	3.2439	3.37946	3.57015	3.23739	3.99539	3.6788	3.58821	3.21566	3.15883	4.08023	5.21382	5.38035	5.65991	4.91328	4.19353	4.69184	3.85297	5.09919
ENSMUSG00000028492	Saxo1	stablizer of axonemal microtubules 1 [Source:MGI Symbol;Acc:MGI:1923061]	-1.16867	0.000247725	0.0011516	4.86883	6.03901	5.88599	5.88904	5.0426	5.91978	5.72163	5.16965	5.66912	4.97072	6.12529	6.15005	5.82759	6.57796	6.55138	6.37885	6.29936	6.14624
ENSMUSG00000028495	Rps6	ribosomal protein S6 [Source:MGI Symbol;Acc:MGI:98159]	1.37062	5.12156e-25	1.21994e-22	11.9123	11.5798	12.0645	12.1803	12.3673	12.272	12.2385	12.1461	12.0403	11.737	11.0082	11.168	11.0935	11.1877	10.8777	10.9141	10.9977	11.1153
ENSMUSG00000028496	Mllt3	myeloid/lymphoid or mixed-lineage leukemia (trithorax homolog, Drosophila); translocated to, 3 [Source:MGI Symbol;Acc:MGI:1917372]	-1.24788	3.5996e-14	1.41573e-12	9.70225	9.75335	9.62791	9.55719	10.3593	9.85784	10.1324	10.4245	9.74959	10.072	10.8852	10.8795	10.7213	10.7792	11.0512	11.0634	10.8476	10.927
ENSMUSG00000028522	Mier1	mesoderm induction early response 1 homolog (Xenopus laevis [Source:MGI Symbol;Acc:MGI:1918398]	2.43079	2.30055e-05	0.00014304	5.8179	7.11689	5.448	6.26295	5.24081	3.95159	4.77211	3.547	5.31787	4.70679	3.96016	4.27988	4.18637	3.85045	4.07403	3.30283	4.6247	4.43576
ENSMUSG00000028523	Tctex1d1	Tctex1 domain containing 1 [Source:MGI Symbol;Acc:MGI:1914594]	-1.69234	6.03557e-08	6.7823e-07	7.10481	8.45729	7.10386	7.23758	7.79174	8.39485	7.50357	8.5868	7.07155	8.28495	8.7619	9.18076	8.74511	9.731	9.27644	9.234	9.36392	8.75694
ENSMUSG00000028540	Dph2	DPH2 homolog (S. cerevisiae) [Source:MGI Symbol;Acc:MGI:1914978]	1.91577	1.58038e-05	0.000102956	6.59138	6.10306	6.59953	6.40766	6.34649	6.40865	6.5627	4.19253	6.47359	4.8062	5.23138	5.36619	5.22118	4.98255	4.64856	4.27384	5.23152	5.25698
ENSMUSG00000028549	Itgb3bp	integrin beta 3 binding protein (beta3-endonexin) [Source:MGI Symbol;Acc:MGI:1914983]	-1.41995	4.69399e-13	1.52663e-11	6.91392	6.91057	7.12452	6.64753	7.44466	7.4791	7.41961	6.90952	7.07113	7.16528	7.64684	7.90721	8.01993	8.39038	7.99928	8.36946	8.23722	8.23077
ENSMUSG00000028557	Rnf11	ring finger protein 11 [Source:MGI Symbol;Acc:MGI:1352759]	1.69245	1.66854e-05	0.000107704	6.51977	6.46113	6.62546	6.48864	6.4952	5.81548	6.16303	4.2577	6.00944	5.35744	5.21116	5.19725	4.98302	4.88122	5.35252	5.30983	4.95259	5.46773
ENSMUSG00000028578	Caap1	caspase activity and apoptosis inhibitor 1 [Source:MGI Symbol;Acc:MGI:1915020]	3.43263	1.15075e-06	9.72103e-06	3.9338	4.40271	3.76209	4.64674	3.95219	3.13907	2.75825	2.54623	3.72839	2.57403	2.50472	2.50804	2.86012	2.48515	2.50853	2.61406	2.49978	2.63312
ENSMUSG00000028582	Cc2d1b	coiled-coil and C2 domain containing 1B [Source:MGI Symbol;Acc:MGI:2443076]	1.3585	2.05538e-07	2.04474e-06	7.31472	7.40972	8.04466	6.84333	6.88106	7.43042	6.63939	7.66687	7.59511	7.49075	6.72636	6.8442	6.18151	6.20297	6.26475	6.83044	6.32928	6.38576
ENSMUSG00000028587	Orc1	origin recognition complex, subunit 1 [Source:MGI Symbol;Acc:MGI:1328337]	1.21759	1.97133e-11	4.66694e-10	10.3255	9.83561	9.76374	10.1801	9.77902	9.68688	9.65933	9.68972	10.209	9.25203	9.1428	9.15796	9.22014	8.65974	8.85181	8.88372	8.70022	9.07982
ENSMUSG00000028619	Tceanc2	transcription elongation factor A (SII) N-terminal and central domain containing 2 [Source:MGI Symbol;Acc:MGI:1913776]	-1.02106	2.83945e-07	2.73311e-06	7.92555	7.97843	7.64894	7.4549	7.44613	7.9755	7.45783	7.49963	7.35603	8.43469	8.47723	8.58653	8.53832	8.57955	8.44219	8.20716	8.63953	8.40236
ENSMUSG00000028631	Kcnq4	potassium voltage-gated channel, subfamily Q, member 4 [Source:MGI Symbol;Acc:MGI:1926803]	2.40971	4.17124e-12	1.13594e-10	7.51538	6.6036	6.48476	7.23168	7.19275	6.43956	6.60979	6.72885	5.92433	6.10641	5.61706	5.01291	5.84483	4.68394	5.52008	5.15324	5.14703	4.77478
ENSMUSG00000028637	Ccdc30	coiled-coil domain containing 30 [Source:MGI Symbol;Acc:MGI:1920582]	-1.76608	2.73479e-05	0.00016685	4.63508	4.19974	4.38609	4.65629	4.54963	4.65936	4.18188	5.74786	4.93567	4.18768	5.30256	5.95172	5.49874	5.57701	6.13887	5.48037	5.81064	5.56382
ENSMUSG00000028640	Tfap2c	transcription factor AP-2, gamma [Source:MGI Symbol;Acc:MGI:106032]	-1.14155	0.000661369	0.00273073	6.68825	6.52027	5.85162	6.76099	5.39767	6.77575	7.44632	7.02819	7.54032	6.89934	7.76551	7.41131	7.72404	7.68046	7.94789	7.40749	7.1853	7.86479
ENSMUSG00000028668	Tceb3	transcription elongation factor B (SIII), polypeptide 3 [Source:MGI Symbol;Acc:MGI:1351315]	2.84721	3.46611e-16	2.04961e-14	9.26747	8.80701	9.22619	9.27678	8.34694	7.25073	8.38404	7.51455	8.69773	7.01966	6.56963	6.8171	6.74614	6.70429	6.64395	5.84887	6.38094	6.29771
ENSMUSG00000028671	Gale	galactose-4-epimerase, UDP [Source:MGI Symbol;Acc:MGI:1921496]	1.95138	2.23504e-09	3.43939e-08	9.60859	8.51179	9.75213	9.92957	8.70685	9.22563	9.04597	7.50945	9.5203	7.73754	7.91101	7.56635	7.87479	7.28638	7.70582	7.88618	7.75711	7.6492
ENSMUSG00000028672	Hmgcl	3-hydroxy-3-methylglutaryl-Coenzyme A lyase [Source:MGI Symbol;Acc:MGI:96158]	1.43491	0.000273376	0.00125293	4.88848	4.75124	4.41913	5.06128	4.61261	4.1911	4.42457	4.50778	4.98582	4.80255	4.59867	3.99814	4.02076	4.03964	3.9707	3.60925	4.16557	4.26575
ENSMUSG00000028710	Atpaf1	ATP synthase mitochondrial F1 complex assembly factor 1 [Source:MGI Symbol;Acc:MGI:2180560]	-1.08785	0.000523012	0.00221573	5.8918	7.23395	6.14471	6.49804	5.73741	6.85299	5.91051	6.09847	5.9714	5.93648	7.07346	7.11812	6.69733	7.07942	6.9956	7.52874	7.11567	6.38656
ENSMUSG00000028760	Eif4g3	eukaryotic translation initiation factor 4 gamma, 3 [Source:MGI Symbol;Acc:MGI:1923935]	-1.2723	2.07562e-12	6.0005e-11	7.75609	7.65187	8.15615	7.85186	7.49025	7.96877	7.67307	8.24691	8.00032	8.31457	8.84897	8.71533	8.37538	9.18362	8.84057	8.8405	9.05401	8.82165
ENSMUSG00000028766	Alpl	alkaline phosphatase, liver/bone/kidney [Source:MGI Symbol;Acc:MGI:87983]	-1.63965	0.00147204	0.00544515	3.50734	4.29214	4.3184	4.22765	4.42587	3.48243	4.18255	3.48726	3.80373	4.0481	4.82429	4.79374	4.13676	4.74793	5.09928	5.05537	4.5986	4.53767
ENSMUSG00000028777	Gnat3	guanine nucleotide binding protein, alpha transducing 3 [Source:MGI Symbol;Acc:MGI:3588268]	-5.05639	3.31574e-13	1.11483e-11	2.34354	2.39357	2.34612	2.34129	2.33211	2.33161	2.33691	2.33391	2.31548	2.3485	3.54689	3.40975	3.77405	3.19884	3.11737	2.6179	2.86109	2.78037
ENSMUSG00000028790	Khdrbs1	KH domain containing, RNA binding, signal transduction associated 1 [Source:MGI Symbol;Acc:MGI:893579]	2.56555	1.67056e-08	2.13387e-07	11.1897	8.63894	10.6671	9.7594	8.76289	8.57933	8.47263	8.3001	8.91596	9.99233	7.17321	7.66465	7.69843	7.51204	7.57377	8.44752	7.60245	7.40905
ENSMUSG00000028811	Yars	tyrosyl-tRNA synthetase [Source:MGI Symbol;Acc:MGI:2147627]	2.60371	0.000433897	0.00188155	2.76567	2.22152	2.02586	2.86118	2.88822	2.68721	2.01924	2.01709	3.2171	2.29603	2.00228	2.18923	2.08633	1.99566	2.10253	1.9997	2.00059	2.0021
ENSMUSG00000028836	Slc30a2	solute carrier family 30 (zinc transporter), member 2 [Source:MGI Symbol;Acc:MGI:106637]	1.82765	8.47399e-09	1.1623e-07	8.92875	7.88979	8.4605	8.25519	7.17604	7.69953	7.48878	7.60047	8.58954	7.05697	6.67121	7.09255	6.44452	7.30952	6.48227	6.53817	6.89893	6.37139
ENSMUSG00000028849	Map7d1	MAP7 domain containing 1 [Source:MGI Symbol;Acc:MGI:2384297]	1.88282	4.83659e-07	4.41904e-06	7.2718	7.02112	8.20659	7.00735	6.5062	6.94497	6.22276	5.35988	7.23605	6.20836	6.1615	5.96674	5.46975	5.78967	5.62405	5.7076	5.87234	5.52103
ENSMUSG00000028869	Gnl2	guanine nucleotide binding protein-like 2 (nucleolar) [Source:MGI Symbol;Acc:MGI:2385207]	-2.27006	7.12468e-14	2.65988e-12	8.63759	8.54866	8.78739	8.32868	7.74529	8.1752	9.22351	7.66939	8.32148	10.3729	10.6267	10.5149	10.6203	10.1799	10.4404	10.4319	10.2869	10.4302
ENSMUSG00000028878	Fam76a	family with sequence similarity 76, member A [Source:MGI Symbol;Acc:MGI:2385211]	2.22381	4.88879e-09	7.06056e-08	6.10023	5.94499	6.52217	6.18831	6.45559	5.5972	5.43501	6.11767	5.82875	5.5652	5.07157	5.30177	5.25605	4.14018	4.25683	4.48607	4.50968	4.66123
ENSMUSG00000028889	Yrdc	yrdC domain containing (E.coli) [Source:MGI Symbol;Acc:MGI:2387201]	3.00598	4.32376e-08	5.02567e-07	8.86487	7.93707	9.2617	8.95632	9.11136	6.75913	7.00883	6.56828	8.43892	5.71218	6.48642	6.52189	5.47778	4.23391	6.19404	5.57797	5.42903	5.82697
ENSMUSG00000028894	Inpp5b	inositol polyphosphate-5-phosphatase B [Source:MGI Symbol;Acc:MGI:103257]	2.54958	6.79378e-29	2.73563e-26	11.9166	12.8284	12.0641	12.2914	11.5217	11.4273	11.554	11.5486	12.0679	10.9946	10.0409	10.0324	10.0955	10.0588	9.87563	9.85385	9.99222	10.0261
ENSMUSG00000028926	Cdk14	cyclin-dependent kinase 14 [Source:MGI Symbol;Acc:MGI:894318]	-2.94206	1.07865e-18	1.01912e-16	6.65229	7.01321	5.81542	5.11476	6.35032	7.19554	6.76361	7.16829	6.28355	6.58431	8.25147	8.97587	8.47141	8.41144	9.00009	8.87053	9.24388	8.83675
ENSMUSG00000028927	Padi2	peptidyl arginine deiminase, type II [Source:MGI Symbol;Acc:MGI:1338892]	-1.81603	0.00246223	0.00843451	2.87702	3.90511	2.88017	2.9597	3.17832	2.86253	3.26308	2.86533	3.02803	3.14144	3.64508	3.57235	3.69632	3.64865	3.71571	3.48398	3.42106	4.36248
ENSMUSG00000028938	Galntl5	UDP-N-acetyl-alpha-D-galactosamine:polypeptide N-acetylgalactosaminyltransferase-like 5 [Source:MGI Symbol;Acc:MGI:1915159]	-3.55483	3.3108e-08	3.96265e-07	2.6591	2.74214	2.66354	2.85912	2.63923	2.63836	2.64763	2.6424	2.73645	3.22235	4.58829	3.7655	3.04463	4.58969	4.20708	3.1881	3.23734	3.5034
ENSMUSG00000028952	Zbtb48	zinc finger and BTB domain containing 48 [Source:MGI Symbol;Acc:MGI:2140248]	1.03098	5.68133e-05	0.000317839	8.31858	7.9995	8.66982	8.60853	7.5683	7.72956	8.29746	7.26105	8.8486	8.1027	7.85656	7.45041	7.60526	7.19502	7.4444	7.3694	7.33096	7.68058
ENSMUSG00000028959	Fastk	Fas-activated serine/threonine kinase [Source:MGI Symbol;Acc:MGI:1913837]	1.28239	0.000266251	0.0012256	8.055	6.63232	7.89985	7.72519	7.05899	6.84125	6.64329	6.11844	7.63628	6.71707	6.89838	6.63833	6.50622	5.65585	6.22313	6.3853	5.92382	6.67322
ENSMUSG00000028961	Pgd	phosphogluconate dehydrogenase [Source:MGI Symbol;Acc:MGI:97553]	1.42573	1.17705e-08	1.56005e-07	7.61122	7.48604	8.21542	7.83056	7.85826	7.76608	6.60532	7.8367	7.33139	7.09178	7.00176	6.47773	6.58352	6.91267	6.81758	6.56135	6.36767	6.55047
ENSMUSG00000028962	Slc4a2	solute carrier family 4 (anion exchanger), member 2 [Source:MGI Symbol;Acc:MGI:109351]	1.71287	1.41819e-10	2.85529e-09	6.34526	6.05945	6.23763	6.57208	5.93556	5.53303	5.9221	5.89845	6.17371	6.20553	5.63298	5.03182	5.03473	5.32084	4.79632	5.33266	5.02506	5.05346
ENSMUSG00000028980	H6pd	hexose-6-phosphate dehydrogenase (glucose 1-dehydrogenase) [Source:MGI Symbol;Acc:MGI:2140356]	2.16672	0.00177622	0.00638595	3.0833	3.65453	4.34308	4.44342	2.77252	3.84722	3.3659	2.77576	4.68395	3.93413	3.44755	2.86103	2.73262	3.07416	2.74125	2.73098	3.2349	2.85161
ENSMUSG00000029005	Draxin	dorsal inhibitory axon guidance protein [Source:MGI Symbol;Acc:MGI:1917683]	1.87047	0.000646589	0.00267362	5.53882	3.65757	4.71295	5.5423	3.63559	3.6312	3.84771	3.28573	4.49218	4.44634	3.6513	3.7437	3.57722	3.82274	4.0344	3.56491	3.38574	3.71543
ENSMUSG00000029017	Pmpcb	peptidase (mitochondrial processing) beta [Source:MGI Symbol;Acc:MGI:1920328]	1.13113	1.72448e-14	7.38339e-13	10.1547	10.2325	10.1361	10.4308	10.3075	9.98452	10.0893	9.8212	10.2883	9.63875	9.2894	9.17544	9.62244	9.28029	9.21385	9.27488	8.99023	9.41175
ENSMUSG00000029036	Atad3a	ATPase family, AAA domain containing 3A [Source:MGI Symbol;Acc:MGI:1919214]	1.0203	0.000178524	0.000864359	7.59783	7.2815	7.8709	8.17671	7.12503	7.59629	7.5873	7.2968	8.4174	7.26546	7.35279	7.0315	7.3106	6.1892	6.79124	7.05071	7.12261	6.73477
ENSMUSG00000029089	Pacrgl	PARK2 co-regulated-like [Source:MGI Symbol;Acc:MGI:1914018]	-2.03525	6.87101e-37	8.93865e-34	9.40136	10.0796	9.41353	9.30634	9.50003	9.62961	9.8322	9.91168	9.2789	10.0253	11.2052	11.2005	11.0656	11.0666	11.2782	11.2528	11.3225	11.1957
ENSMUSG00000029094	Afap1	actin filament associated protein 1 [Source:MGI Symbol;Acc:MGI:1917542]	-1.2997	3.69557e-06	2.7827e-05	8.27755	8.10922	7.50212	7.73678	6.50925	7.40253	8.49374	7.33383	7.41329	7.43044	8.89083	8.47995	8.74837	8.9226	8.39956	8.68692	8.43066	8.85723
ENSMUSG00000029096	Htra3	HtrA serine peptidase 3 [Source:MGI Symbol;Acc:MGI:1925808]	2.98907	0.000122241	0.000622881	1.20408	1.90312	1.51387	1.20332	1.20022	1.54619	1.5791	1.20083	1.93659	1.38001	1.19395	1.19448	1.19305	1.19092	1.19456	1.19277	1.19318	1.19387
ENSMUSG00000029110	Rnf4	ring finger protein 4 [Source:MGI Symbol;Acc:MGI:1201691]	1.39481	1.82241e-22	3.08207e-20	13.6356	13.2058	13.2485	13.2949	13.1206	12.925	13.2203	12.8834	13.0804	12.5399	12.1577	12.0442	12.2005	12.0737	12.0644	12.0906	12.0799	12.0609
ENSMUSG00000029128	Rab28	RAB28, member RAS oncogene family [Source:MGI Symbol;Acc:MGI:1917285]	1.93411	0.000143985	0.000717464	5.35706	5.98131	3.9599	5.32196	6.49357	5.75683	5.84803	3.70029	5.27044	5.63868	4.55956	4.1763	4.47698	4.79344	4.01503	4.546	4.75027	4.40112
ENSMUSG00000029130	Rnf32	ring finger protein 32 [Source:MGI Symbol;Acc:MGI:1861747]	-1.40091	1.95238e-16	1.24599e-14	8.42471	8.37706	7.75824	8.08452	7.92999	8.07342	8.58294	7.92223	8.55186	8.49097	9.34973	9.02635	9.17426	9.43602	9.1911	9.18292	9.40613	9.35246
ENSMUSG00000029135	Fosl2	fos-like antigen 2 [Source:MGI Symbol;Acc:MGI:102858]	3.10747	9.02649e-09	1.22526e-07	4.27005	4.12971	4.76873	4.48569	4.30499	3.77099	3.78163	4.46682	4.73565	3.98773	3.52385	3.10451	3.09624	3.08375	3.21296	3.30809	3.64094	3.20286
ENSMUSG00000029147	Ppm1g	protein phosphatase 1G (formerly 2C), magnesium-dependent, gamma isoform [Source:MGI Symbol;Acc:MGI:106065]	2.21648	1.44682e-11	3.53592e-10	8.87337	8.65575	8.80434	8.67257	8.18651	7.73196	7.61635	6.84613	8.40864	6.81141	6.72662	6.26382	6.76826	7.01849	6.79116	6.51493	6.71383	6.41851
ENSMUSG00000029149	Krtcap3	keratinocyte associated protein 3 [Source:MGI Symbol;Acc:MGI:1917065]	-1.4476	3.26764e-07	3.09767e-06	6.0779	7.1733	6.11454	7.38263	7.2291	7.4652	7.4547	6.56507	7.46919	7.65552	8.20528	8.089	8.03812	8.02137	8.31802	8.33697	8.25623	8.35794
ENSMUSG00000029173	Sepsecs	Sep (O-phosphoserine) tRNA:Sec (selenocysteine) tRNA synthase [Source:MGI Symbol;Acc:MGI:1098791]	-1.08102	9.36113e-09	1.26652e-07	8.77911	9.08803	8.51541	8.4584	8.50215	8.00025	8.65182	8.63953	8.03686	8.59247	9.34838	9.2667	8.84449	9.61756	9.54464	9.42824	9.32031	9.30745
ENSMUSG00000029177	Cenpa	centromere protein A [Source:MGI Symbol;Acc:MGI:88375]	1.03253	1.96526e-09	3.05483e-08	11.6456	11.6048	11.638	11.7681	11.8989	11.2875	11.043	11.1321	11.2594	10.8501	10.7604	10.6709	10.9505	10.6275	10.6842	10.6011	10.505	10.5917
ENSMUSG00000029196	Tada2b	transcriptional adaptor 2B [Source:MGI Symbol;Acc:MGI:3035274]	1.97451	5.71401e-07	5.12383e-06	6.63119	6.7335	7.04763	6.55855	5.68741	5.87242	6.33135	7.40562	5.45801	5.6527	5.3821	5.34069	5.47655	4.83601	4.61878	4.80782	5.85344	5.39094
ENSMUSG00000029198	Grpel1	GrpE-like 1, mitochondrial [Source:MGI Symbol;Acc:MGI:1334417]	1.41542	8.17905e-20	9.60584e-18	11.7112	10.8784	11.5898	11.4698	11.3746	11.5159	11.6885	11.612	11.5576	10.7533	10.3561	10.4452	10.3713	10.3573	10.4631	10.3827	10.4913	10.2756
ENSMUSG00000029199	Lias	lipoic acid synthetase [Source:MGI Symbol;Acc:MGI:1934604]	2.58861	5.93802e-07	5.29941e-06	6.58665	5.96766	6.24887	5.97105	4.83189	4.57605	4.65622	3.76533	4.99239	4.65148	4.63757	3.59772	3.84836	4.32844	3.77389	4.14463	4.2289	3.69452
ENSMUSG00000029201	Ugdh	UDP-glucose dehydrogenase [Source:MGI Symbol;Acc:MGI:1306785]	2.72383	9.16878e-05	0.000483512	5.9586	7.11318	6.2811	6.84534	5.09025	5.46914	3.28341	3.26543	6.11729	4.04881	4.24458	4.31404	3.89275	3.05216	4.11187	3.64467	3.71935	3.30698
ENSMUSG00000029204	Rhoh	ras homolog gene family, member H [Source:MGI Symbol;Acc:MGI:1921984]	1.05985	1.10573e-15	5.86211e-14	11.9221	11.9451	12.002	12.1326	12.121	12.1288	11.9746	11.7372	12.2806	11.6158	11.3133	11.2471	11.1419	11.1182	11.2872	11.3075	10.7642	11.3641
ENSMUSG00000029205	Chrna9	cholinergic receptor, nicotinic, alpha polypeptide 9 [Source:MGI Symbol;Acc:MGI:1202403]	1.92884	0.00217255	0.00757259	3.69353	3.74826	3.88534	3.82658	2.94509	3.21156	4.25248	3.40414	2.70837	2.75031	3.00643	3.05756	2.79186	3.17879	2.81092	3.03628	2.70225	2.88902
ENSMUSG00000029219	Slc10a4	solute carrier family 10 (sodium/bile acid cotransporter family), member 4 [Source:MGI Symbol;Acc:MGI:3606480]	2.09932	1.45781e-08	1.88605e-07	5.69102	6.27442	5.68716	5.2767	6.47236	5.88973	6.72458	6.68285	6.34217	5.55085	4.77588	5.03642	4.85451	4.50019	5.32328	5.25154	4.25831	5.24009
ENSMUSG00000029236	Nmu	neuromedin U [Source:MGI Symbol;Acc:MGI:1860476]	-2.35986	2.3936e-05	0.000148172	5.76733	7.79279	4.62999	5.28448	4.98669	6.83103	6.49128	6.77898	5.6493	7.30384	7.93123	8.33866	8.50401	8.6924	8.21622	8.7372	9.00385	8.48135
ENSMUSG00000029246	Ppat	phosphoribosyl pyrophosphate amidotransferase [Source:MGI Symbol;Acc:MGI:2387203]	2.90703	3.03387e-08	3.65448e-07	5.76321	5.21278	5.53624	5.51392	5.85521	4.32856	4.18353	4.46914	5.01402	4.07662	3.37877	3.85171	3.42195	4.04535	3.96878	3.65559	3.30152	4.12144
ENSMUSG00000029248	1700023E05Rik	RIKEN cDNA 1700023E05 gene [Source:MGI Symbol;Acc:MGI:1919118]	-1.61112	2.37125e-06	1.86091e-05	6.36715	7.35795	6.42862	6.53508	6.06961	5.70726	6.13519	6.2699	5.60825	7.34453	7.61104	7.35582	8.1737	7.9303	6.9457	7.53101	7.48976	7.75823
ENSMUSG00000029253	Cenpc1	centromere protein C1 [Source:MGI Symbol;Acc:MGI:99700]	1.0392	2.62474e-07	2.55113e-06	9.09515	9.22785	9.04083	9.27443	8.29427	9.10839	8.82431	8.29479	8.84878	8.58887	8.02747	8.09894	7.96228	7.96009	8.02084	8.15805	8.64612	8.20707
ENSMUSG00000029265	Dr1	down-regulator of transcription 1 [Source:MGI Symbol;Acc:MGI:1100515]	1.1151	0.000632801	0.00262624	7.85938	7.21906	8.49315	7.97239	7.09097	6.77233	7.00049	6.50287	7.55029	6.58436	6.73616	6.83705	6.69616	6.371	6.62309	6.7591	7.07784	6.48908
ENSMUSG00000029273	Sult1d1	sulfotransferase family 1D, member 1 [Source:MGI Symbol;Acc:MGI:1926341]	-3.19554	4.70114e-06	3.48099e-05	2.45997	2.51334	2.46273	2.45757	2.44776	2.93499	2.45289	2.44969	2.43001	2.46526	3.17475	3.10804	3.29717	4.04651	2.53367	3.49158	3.15401	3.44903
ENSMUSG00000029298	Gbp9	guanylate-binding protein 9 [Source:MGI Symbol;Acc:MGI:3605620]	1.76483	0.00242114	0.00832412	3.48906	4.29546	3.14446	3.42436	4.07442	2.72296	3.29414	2.80575	3.74598	2.93376	2.84138	2.97494	3.00583	3.12791	2.75501	3.05778	2.90595	3.06421
ENSMUSG00000029314	Agpat9	1-acylglycerol-3-phosphate O-acyltransferase 9 [Source:MGI Symbol;Acc:MGI:3603816]	-2.39889	0.000223999	0.00105493	2.92009	2.55243	2.51235	2.50836	2.63272	2.50043	2.50476	2.50231	2.48739	2.95099	2.97417	2.82675	3.38502	3.05795	3.20117	2.97156	3.53608	3.43608
ENSMUSG00000029321	Slc10a6	solute carrier family 10 (sodium/bile acid cotransporter family), member 6 [Source:MGI Symbol;Acc:MGI:1923000]	-1.42379	3.42044e-10	6.26044e-09	7.52003	7.96173	7.94426	8.10977	7.66897	7.29673	8.00889	7.16475	7.55496	8.55113	9.01121	9.01363	9.10419	8.73289	8.99588	8.75097	8.5254	8.78024
ENSMUSG00000029330	Cds1	CDP-diacylglycerol synthase 1 [Source:MGI Symbol;Acc:MGI:1921846]	-1.2517	2.44163e-13	8.51398e-12	8.54083	8.13285	8.40056	8.00864	8.26572	8.55586	8.18784	8.96577	8.61809	8.64446	9.42556	9.21436	9.25639	9.55458	9.22511	9.59642	9.52791	9.16754
ENSMUSG00000029334	Prkg2	protein kinase, cGMP-dependent, type II [Source:MGI Symbol;Acc:MGI:108173]	-4.42024	3.57705e-16	2.10784e-14	3.74897	3.84577	3.33209	3.3138	3.27793	3.27595	3.29689	3.28512	3.20861	4.16135	5.553	5.56698	5.68631	5.74345	5.59586	5.47339	5.24391	5.10865
ENSMUSG00000029364	Wsb2	WD repeat and SOCS box-containing 2 [Source:MGI Symbol;Acc:MGI:2144041]	1.42509	0.000903742	0.00356463	5.38223	5.55887	7.04557	6.23107	5.57129	5.26783	4.88668	4.59759	6.19936	5.4795	5.29749	4.92623	4.68016	5.35247	4.77538	4.61487	4.99908	5.29082
ENSMUSG00000029375	Cxcl15	chemokine (C-X-C motif) ligand 15 [Source:MGI Symbol;Acc:MGI:1339941]	-2.95337	0.000128564	0.000650199	0.564535	0.571804	0.564888	0.56423	0.563002	0.562937	0.563641	0.563241	0.560858	0.565215	0.594536	0.753972	0.754514	0.692157	0.862277	0.590105	0.731704	0.821119
ENSMUSG00000029379	Cxcl3	chemokine (C-X-C motif) ligand 3 [Source:MGI Symbol;Acc:MGI:3037818]	-2.56655	0.00104747	0.00404725	0.54552	0.55332	0.545901	0.545191	0.543866	0.543795	0.544556	0.544125	0.541545	0.546253	0.674613	0.742894	0.816505	0.635187	0.541473	0.991213	0.745978	0.541185
ENSMUSG00000029423	Piwil1	piwi-like RNA-mediated gene silencing 1 [Source:MGI Symbol;Acc:MGI:1928897]	-1.82244	1.84069e-06	1.48166e-05	4.82065	4.48588	5.45173	4.01594	4.87392	5.15812	4.55483	5.11456	4.73026	5.53488	6.08214	6.08654	5.62874	5.57422	6.13778	6.11089	6.04828	6.03046
ENSMUSG00000029427	Zcchc8	zinc finger, CCHC domain containing 8 [Source:MGI Symbol;Acc:MGI:1917900]	-1.03005	1.56465e-12	4.68342e-11	9.82732	10.2817	10.0586	10.202	10.6089	10.1328	10.4339	10.1463	10.552	10.6853	11.0625	11.1246	11.098	10.9285	11.1071	11.0948	11.0759	11.2467
ENSMUSG00000029433	Diablo	diablo homolog (Drosophila) [Source:MGI Symbol;Acc:MGI:1913843]	1.46983	9.0031e-18	7.50051e-16	10.0192	9.81367	10.068	10.3139	9.89148	9.85524	9.94114	9.1939	10.1477	9.63673	9.07385	9.00632	8.8712	8.73185	8.93144	8.77741	8.41997	8.80117
ENSMUSG00000029445	Hpd	4-hydroxyphenylpyruvic acid dioxygenase [Source:MGI Symbol;Acc:MGI:96213]	-1.80902	0.000143942	0.000717463	4.23731	4.96579	4.63629	4.98415	3.98235	6.25658	4.88601	5.34525	4.78132	5.4885	6.23782	5.80063	6.63126	6.81763	6.00673	6.21207	6.18314	6.10321
ENSMUSG00000029446	Psph	phosphoserine phosphatase [Source:MGI Symbol;Acc:MGI:97788]	2.28364	1.65932e-06	1.34851e-05	6.38468	5.81839	6.60541	7.17089	5.83886	6.04907	5.87184	3.97134	6.68715	5.09267	4.65566	4.66077	5.05436	4.72627	5.27338	4.88832	3.98319	4.75441
ENSMUSG00000029447	Cct6a	chaperonin containing Tcp1, subunit 6a (zeta) [Source:MGI Symbol;Acc:MGI:107943]	3.22026	4.42475e-15	2.16276e-13	8.9926	8.10397	8.2102	6.94843	7.60014	7.40567	7.59785	6.74453	7.07136	6.95518	5.84169	5.5483	5.46336	5.34769	5.73067	5.71577	4.13659	5.57092
ENSMUSG00000029452	Tmem116	transmembrane protein 116 [Source:MGI Symbol;Acc:MGI:1924712]	-1.65285	4.06246e-14	1.58305e-12	7.81526	8.68558	7.83104	7.58796	7.73554	8.1457	8.45874	7.5225	7.71924	8.18219	8.99344	9.16893	9.13249	9.39584	9.55984	9.4686	8.87802	9.11173
ENSMUSG00000029461	Fam168a	family with sequence similarity 168, member A [Source:MGI Symbol;Acc:MGI:2442372]	-1.00159	1.7294e-05	0.000111208	6.5448	7.55786	7.15732	7.38026	7.17868	7.2586	7.12843	8.01536	7.59746	6.94813	7.88306	7.67955	8.02446	8.24496	7.79396	8.17415	8.32385	8.04912
ENSMUSG00000029465	Arpc3	actin related protein 2/3 complex, subunit 3 [Source:MGI Symbol;Acc:MGI:1928375]	-1.44941	4.67822e-08	5.37487e-07	9.68479	9.97123	8.38786	9.70651	9.53181	9.04372	9.16603	8.78606	9.93561	10.1199	11.0151	10.8268	10.5192	10.3907	10.8588	10.7145	10.5928	10.099
ENSMUSG00000029469	Ift81	intraflagellar transport 81 [Source:MGI Symbol;Acc:MGI:1098597]	-1.07536	3.49901e-08	4.15849e-07	7.46887	8.03232	8.21841	7.36849	7.64338	7.95133	7.68448	7.536	7.62102	8.40429	8.35126	8.57223	8.51273	8.81283	8.60831	8.79419	8.57277	8.54877
ENSMUSG00000029471	Camkk2	calcium/calmodulin-dependent protein kinase kinase 2, beta [Source:MGI Symbol;Acc:MGI:2444812]	1.4934	0.00056923	0.00239414	5.13969	5.24522	4.87145	4.54443	5.76742	5.32715	4.08552	4.004	5.32864	4.73815	4.17408	4.19861	4.42668	4.26328	4.7385	4.26309	3.92259	4.4975
ENSMUSG00000029502	Golga3	golgi autoantigen, golgin subfamily a, 3 [Source:MGI Symbol;Acc:MGI:96958]	-1.10993	7.06998e-09	9.79259e-08	7.35854	7.30956	7.24732	6.47891	7.08832	7.37483	7.60223	6.99751	7.14013	7.62659	7.9892	7.91985	7.89978	8.18847	8.04823	7.8007	8.06004	8.23685
ENSMUSG00000029504	Ddx51	DEAD (Asp-Glu-Ala-Asp) box polypeptide 51 [Source:MGI Symbol;Acc:MGI:1916913]	1.04495	0.000148466	0.000736854	7.30845	7.21572	8.04516	8.26617	7.81581	7.63932	6.64673	7.27416	7.66212	6.83357	7.10292	6.88621	6.59711	6.79979	7.09705	6.5683	6.56661	7.11361
ENSMUSG00000029507	Pus1	pseudouridine synthase 1 [Source:MGI Symbol;Acc:MGI:1929237]	1.32122	0.00102815	0.00398625	5.09492	5.0129	5.99671	5.32801	4.5856	4.57907	4.76984	4.43457	5.30644	4.50356	4.59102	4.66078	4.39731	4.46103	4.38927	4.73617	3.98063	4.25174
ENSMUSG00000029516	Cit	citron [Source:MGI Symbol;Acc:MGI:105313]	-1.40334	1.15469e-11	2.88877e-10	10.2424	10.5283	10.3538	10.0085	10.1508	10.5342	10.283	10.6921	9.91432	11.2983	11.2462	11.639	11.4415	11.8214	11.5513	11.5034	11.5399	11.4749
ENSMUSG00000029534	St7	suppression of tumorigenicity 7 [Source:MGI Symbol;Acc:MGI:1927450]	1.05935	3.56015e-08	4.22225e-07	9.01709	8.75048	8.60943	8.69648	8.84712	8.60829	8.86385	9.02378	8.69599	9.1197	7.86297	8.16076	7.22233	7.87836	8.32703	8.22241	8.42912	8.10299
ENSMUSG00000029550	Sppl3	signal peptide peptidase 3 [Source:MGI Symbol;Acc:MGI:1891433]	1.94947	0.000558416	0.00235334	4.87143	4.64552	5.62199	4.70137	4.06839	5.4461	3.42907	5.58147	5.2238	3.92939	4.14205	4.05799	3.79542	3.63507	4.43205	3.3453	4.16993	3.83056
ENSMUSG00000029552	Tes	testis derived transcript [Source:MGI Symbol;Acc:MGI:105081]	1.21756	0.000846561	0.00337109	5.92466	6.05563	5.71145	6.2576	6.679	6.28265	4.95681	6.45631	6.65701	6.14308	5.92522	5.4548	5.22471	5.66218	4.51685	5.7274	5.26568	5.55606
ENSMUSG00000029557	Ftsj2	FtsJ homolog 2 (E. coli) [Source:MGI Symbol;Acc:MGI:1915267]	3.0531	3.52024e-05	0.000208526	2.69214	3.8875	3.09147	4.51442	3.28435	2.53777	2.65323	2.34719	4.25857	3.11309	2.30934	2.31237	2.30412	2.29152	2.31282	2.81473	2.30484	2.30886
ENSMUSG00000029559	2210016L21Rik	RIKEN cDNA 2210016L21 gene [Source:MGI Symbol;Acc:MGI:1919607]	3.22442	7.81975e-11	1.64487e-09	3.97345	3.63067	3.62685	3.66984	3.8912	3.71151	3.70231	3.67046	4.26307	4.22036	3.02918	3.41876	2.9388	2.99337	2.99138	3.01531	3.058	2.986
ENSMUSG00000029560	Snx8	sorting nexin 8 [Source:MGI Symbol;Acc:MGI:2443816]	1.57845	2.21212e-11	5.15412e-10	9.27552	8.90349	8.94033	9.12484	9.1443	8.83113	8.83732	7.95958	9.25326	7.73026	7.41903	7.88834	7.85816	7.77359	7.79987	7.81948	7.71728	7.67759
ENSMUSG00000029561	Oasl2	2'-5' oligoadenylate synthetase-like 2 [Source:MGI Symbol;Acc:MGI:1344390]	2.29175	0.000292899	0.00133087	3.12094	3.0251	3.25306	4.31087	3.97107	3.26295	3.31513	3.40147	3.21033	2.86382	3.15032	2.82503	2.90489	2.89596	2.63261	2.626	2.62751	2.63007
ENSMUSG00000029563	Foxp2	forkhead box P2 [Source:MGI Symbol;Acc:MGI:2148705]	-2.21524	0.00154345	0.00566959	3.7316	3.95477	3.74437	3.72037	4.60874	5.90582	3.69807	4.13502	5.11762	4.19272	6.0027	6.27388	6.09882	6.39235	6.45061	6.04495	6.63155	6.04049
ENSMUSG00000029564	4930519G04Rik	RIKEN cDNA 4930519G04 gene [Source:MGI Symbol;Acc:MGI:1914843]	1.62735	4.16912e-09	6.14183e-08	7.69268	8.17589	7.83043	7.89599	8.10561	7.52085	7.69259	7.32652	7.24663	7.14499	6.45132	7.17111	6.39187	6.81436	5.82168	6.96903	6.48574	6.05093
ENSMUSG00000029571	Tmem106b	transmembrane protein 106B [Source:MGI Symbol;Acc:MGI:1919150]	1.92239	0.000101903	0.000531578	7.79407	6.44836	7.27326	7.53193	6.89948	4.09623	6.3014	5.88493	6.94948	5.74824	5.1372	4.95321	4.93064	5.59238	5.15922	6.15805	5.62388	5.80611
ENSMUSG00000029578	Wipi2	WD repeat domain, phosphoinositide interacting 2 [Source:MGI Symbol;Acc:MGI:1923831]	1.93929	8.17461e-20	9.60584e-18	11.0665	9.85288	10.9646	10.7081	10.608	10.1964	10.4194	9.73016	10.6056	9.85299	9.1471	9.16865	9.07472	9.01935	9.02572	8.908	8.98175	8.95099
ENSMUSG00000029599	Ddx54	DEAD (Asp-Glu-Ala-Asp) box polypeptide 54 [Source:MGI Symbol;Acc:MGI:1919240]	2.75278	4.90189e-05	0.000279787	5.07244	4.093	5.63926	4.94318	5.10727	3.06933	3.53191	3.18156	5.17366	3.90799	3.89205	2.90236	3.49639	2.86194	3.05617	2.88332	2.88791	3.32416
ENSMUSG00000029605	Oas1b	2'-5' oligoadenylate synthetase 1B [Source:MGI Symbol;Acc:MGI:97430]	-1.69809	1.43165e-07	1.47814e-06	5.69634	7.41879	5.96033	6.26911	6.28357	6.241	5.45236	6.75501	6.72543	6.70232	7.86827	7.77006	7.69806	7.45022	7.87291	7.87086	7.08859	7.36615
ENSMUSG00000029608	Rph3a	rabphilin 3A [Source:MGI Symbol;Acc:MGI:102788]	-1.48719	3.91644e-06	2.93725e-05	5.94172	7.24153	7.17547	7.16462	7.09025	7.73222	7.4997	5.83551	6.77653	7.84919	8.01918	8.15174	8.04125	8.43193	8.57733	8.18516	8.44931	8.15031
ENSMUSG00000029621	Arpc1a	actin related protein 2/3 complex, subunit 1A [Source:MGI Symbol;Acc:MGI:1928896]	1.22611	2.49191e-08	3.06051e-07	9.22336	9.01758	9.24679	8.63392	8.58966	8.44843	8.81511	8.57534	8.56983	8.02359	7.73075	7.94658	8.21737	7.39338	8.00789	7.47172	8.03283	8.03093
ENSMUSG00000029629	Phf14	PHD finger protein 14 [Source:MGI Symbol;Acc:MGI:1923539]	-1.3168	2.7694e-08	3.36466e-07	8.28371	8.53787	8.64355	8.43657	7.63288	8.32512	8.88055	8.86409	8.19069	9.38689	9.34724	9.48152	9.36656	9.5584	9.57359	9.76494	9.87288	9.63144
ENSMUSG00000029636	Wasf3	WAS protein family, member 3 [Source:MGI Symbol;Acc:MGI:2658986]	-1.59692	3.34604e-07	3.16136e-06	5.09758	5.27329	5.4738	5.37573	5.33326	6.01615	5.61653	6.33871	5.41159	5.28511	6.26544	6.4057	6.23649	6.08391	6.46794	7.08534	6.86245	6.71813
ENSMUSG00000029640	Usp12	ubiquitin specific peptidase 12 [Source:MGI Symbol;Acc:MGI:1270128]	1.64858	7.07365e-06	5.02645e-05	5.30562	4.78024	5.61485	5.27295	5.522	5.22218	5.28912	5.72426	5.31223	5.37559	4.74847	4.08567	4.6535	3.90972	4.39415	4.90301	4.78343	4.74316
ENSMUSG00000029644	Pdx1	pancreatic and duodenal homeobox 1 [Source:MGI Symbol;Acc:MGI:102851]	1.71068	9.57051e-20	1.10861e-17	9.53134	9.05691	9.06183	9.32865	9.7184	9.24675	9.19865	8.65625	9.54349	8.64725	8.20098	7.87285	7.9661	7.71985	8.15189	8.00218	8.14952	7.9517
ENSMUSG00000029647	Pan3	PAN3 polyA specific ribonuclease subunit homolog (S. cerevisiae) [Source:MGI Symbol;Acc:MGI:1919837]	-1.3615	1.85598e-09	2.88761e-08	12.1117	13.3381	12.0671	12.3708	11.811	12.3615	12.5357	12.3435	11.6642	12.6377	13.3937	13.2913	13.5744	13.5676	13.2938	13.5781	13.5927	13.3955
ENSMUSG00000029660	Tex26	testis expressed 26 [Source:MGI Symbol;Acc:MGI:1923110]	-2.38384	4.69879e-05	0.000269742	7.63453	9.03782	7.97995	8.17844	7.15514	8.03256	5.52365	7.15074	7.08002	10.08	10.0613	10.7585	10.4014	10.7201	10.3921	10.6091	10.7377	10.5664
ENSMUSG00000029669	Tspan12	tetraspanin 12 [Source:MGI Symbol;Acc:MGI:1889818]	-2.16887	1.2747e-08	1.67244e-07	5.80676	7.07138	6.59432	5.70428	5.77461	6.05211	5.88433	6.83919	5.37027	7.47338	7.71094	8.6494	8.38364	8.07064	7.86577	8.00648	7.86584	7.14304
ENSMUSG00000029672	Fam3c	family with sequence similarity 3, member C [Source:MGI Symbol;Acc:MGI:107892]	-1.011	1.92611e-08	2.41113e-07	10.2551	10.9011	10.5252	10.5794	10.1504	9.87567	10.1239	10.0956	9.88615	10.755	11.1553	11.2088	11.1116	11.1482	11.0975	11.1117	11.2541	10.8989
ENSMUSG00000029674	Limk1	LIM-domain containing, protein kinase [Source:MGI Symbol;Acc:MGI:104572]	1.03469	0.000285571	0.00130142	5.419	5.75256	6.13705	5.92716	6.19097	5.38636	6.0478	6.14375	5.60358	5.53853	5.37439	5.35816	5.54291	5.00975	5.10609	4.89916	5.19154	5.70003
ENSMUSG00000029687	Ezh2	enhancer of zeste homolog 2 (Drosophila) [Source:MGI Symbol;Acc:MGI:107940]	-1.39825	6.48569e-09	9.07996e-08	9.22388	10.059	9.91233	9.32233	9.83723	10.1323	10.1906	10.8279	9.9698	10.7325	11.0503	11.1886	10.9213	11.4652	11.2538	11.2234	11.2702	11.1001
ENSMUSG00000029695	Aass	aminoadipate-semialdehyde synthase [Source:MGI Symbol;Acc:MGI:1353573]	-1.02534	3.26619e-08	3.91203e-07	10.1811	10.5168	9.65624	10.1453	9.84176	10.3332	10.2058	10.74	9.9418	10.7008	10.9408	10.8275	11.1624	10.8899	10.9596	11.315	11.1844	11.0336
ENSMUSG00000029699	Ssc4d	scavenger receptor cysteine rich family, 4 domains [Source:MGI Symbol;Acc:MGI:1924709]	1.6917	1.1269e-09	1.83959e-08	8.88911	7.67012	9.04755	7.95525	8.47344	7.77044	7.70779	7.66054	8.14965	7.7086	7.2347	6.3783	7.17817	6.93313	7.10138	7.19648	6.99264	6.99949
ENSMUSG00000029700	Slc13a1	solute carrier family 13 (sodium/sulfate symporters), member 1 [Source:MGI Symbol;Acc:MGI:1859937]	-2.43777	0.00184795	0.00661149	0.846144	0.858884	0.846778	0.845596	0.843378	0.843259	0.844534	0.843811	0.839456	0.847363	0.838901	1.07171	0.912573	0.836746	1.4695	0.838058	1.13169	1.57157
ENSMUSG00000029705	Cux1	cut-like homeobox 1 [Source:MGI Symbol;Acc:MGI:88568]	-2.14215	2.30395e-14	9.66857e-13	7.17189	7.33669	6.19605	6.85783	7.07423	7.2896	7.64046	7.16319	6.85483	8.30345	8.78555	8.81066	8.91753	8.89999	8.61505	9.02521	8.86726	9.0732
ENSMUSG00000029714	Gigyf1	GRB10 interacting GYF protein 1 [Source:MGI Symbol;Acc:MGI:1888677]	1.59181	0.000686584	0.00282078	7.59934	7.14889	6.44475	6.68826	5.39785	5.50292	5.50353	4.54337	5.46084	5.32691	5.57067	5.23277	5.20493	5.20865	5.47611	4.93941	5.58257	5.23821
ENSMUSG00000029757	Dync1i1	dynein cytoplasmic 1 intermediate chain 1 [Source:MGI Symbol;Acc:MGI:107743]	-1.94986	0.00067043	0.00276006	3.90337	6.30158	4.47224	3.89241	4.38966	3.84373	5.0322	5.19868	4.54171	5.30034	6.27899	6.27869	6.65785	6.13385	6.77459	6.24423	5.90029	5.90016
ENSMUSG00000029759	Pon3	paraoxonase 3 [Source:MGI Symbol;Acc:MGI:106686]	1.54415	0.000192544	0.000924299	4.69098	4.66604	5.40108	4.89104	5.32852	5.30422	5.72044	5.60688	4.90971	4.58185	4.25682	4.43984	4.56463	5.08441	4.0173	3.92372	4.19214	4.55919
ENSMUSG00000029804	Herc3	hect domain and RLD 3 [Source:MGI Symbol;Acc:MGI:1921248]	1.09357	4.1627e-09	6.13771e-08	8.57666	8.33975	8.63204	8.41794	8.30244	8.00127	7.94951	8.19721	8.24734	7.55111	7.31126	7.56288	7.59234	7.14272	7.66047	7.66041	7.43698	7.518
ENSMUSG00000029816	Gpnmb	glycoprotein (transmembrane) nmb [Source:MGI Symbol;Acc:MGI:1934765]	-1.40135	0.000125899	0.000638443	6.15065	6.14211	5.81639	5.62869	6.23139	5.98212	6.21507	4.43969	6.33063	6.77692	6.99849	7.31309	7.12415	6.97546	6.83286	6.67507	7.16118	6.98991
ENSMUSG00000029821	Dfna5	deafness, autosomal dominant 5 (human) [Source:MGI Symbol;Acc:MGI:1889850]	-2.11152	1.05434e-11	2.64949e-10	6.25541	8.10184	6.87132	6.65403	6.53695	7.52834	6.7972	6.82087	7.17903	7.43583	8.5159	9.00123	8.30345	8.83781	8.20816	8.92154	9.17771	8.03769
ENSMUSG00000029823	Luc7l2	LUC7-like 2 (S. cerevisiae) [Source:MGI Symbol;Acc:MGI:2183260]	-1.16105	0.00232521	0.00804498	5.27219	5.9803	4.63225	5.35593	4.81977	4.81379	5.05728	4.76188	5.78374	5.63366	5.67183	6.2448	5.7264	5.89393	5.90935	5.48909	6.66351	5.55239
ENSMUSG00000029830	Svopl	SV2 related protein homolog (rat)-like [Source:MGI Symbol;Acc:MGI:2444335]	-1.59081	1.82177e-07	1.82847e-06	7.63415	9.03596	7.44248	7.49667	7.04149	7.79386	7.81541	8.80848	7.81085	8.53883	9.16147	9.26621	9.35294	9.35591	9.51066	9.54811	9.04364	9.16607
ENSMUSG00000029833	Trim24	tripartite motif-containing 24 [Source:MGI Symbol;Acc:MGI:109275]	-2.22565	1.24265e-22	2.14445e-20	7.01286	7.54047	7.90023	7.19621	7.92946	7.99375	8.07813	7.96391	7.91391	8.48629	9.21654	9.44358	9.16371	9.69117	9.49815	9.60599	9.7611	9.61122
ENSMUSG00000029836	Cbx3	chromobox 3 [Source:MGI Symbol;Acc:MGI:108515]	1.87016	8.82255e-09	1.20087e-07	10.353	11.7203	9.81588	10.9191	10.1675	10.3408	8.97012	9.92238	9.89247	9.63318	8.50707	8.83604	9.21479	9.13226	9.15855	9.22234	8.67145	8.75707
ENSMUSG00000029909	Prss37	protease, serine 37 [Source:MGI Symbol;Acc:MGI:1914940]	-1.96376	0.000159718	0.000784988	3.57723	3.71751	4.09688	4.28007	4.31009	5.12134	3.8892	4.29053	4.23978	3.70219	5.11024	5.39947	5.62237	5.52952	4.53823	4.77708	5.81131	4.29706
ENSMUSG00000030007	Cct7	chaperonin containing Tcp1, subunit 7 (eta) [Source:MGI Symbol;Acc:MGI:107184]	1.08127	4.07223e-08	4.76276e-07	10.9993	10.1709	10.649	10.3967	9.84259	10.1503	10.0998	10.0593	10.2406	9.77115	9.74909	9.47999	9.7199	9.33163	9.27304	9.54072	9.16787	9.50851
ENSMUSG00000030019	Fbxl14	F-box and leucine-rich repeat protein 14 [Source:MGI Symbol;Acc:MGI:2141676]	1.43309	6.03131e-11	1.3027e-09	7.71448	8.18302	8.86583	8.19197	8.19791	8.12283	8.57395	8.51647	8.30819	7.81393	6.99576	7.019	6.80052	7.30773	7.50045	7.53881	7.57822	7.34822
ENSMUSG00000030020	Prickle2	prickle homolog 2 (Drosophila) [Source:MGI Symbol;Acc:MGI:1925144]	1.30399	1.67275e-06	1.35747e-05	7.29659	7.67734	7.09452	7.65787	6.64594	7.22045	6.73096	7.03582	7.02801	6.37715	6.58929	6.50264	5.98543	5.93084	6.50958	5.84604	6.09943	6.59453
ENSMUSG00000030075	Cntn3	contactin 3 [Source:MGI Symbol;Acc:MGI:99534]	-2.52559	1.34821e-06	1.12154e-05	3.25044	4.10115	3.42888	3.40944	3.49456	3.37007	3.23997	3.23524	3.58129	3.89229	3.7866	4.10023	4.61164	4.7358	4.43783	4.69049	4.69128	4.21862
ENSMUSG00000030092	Cntn6	contactin 6 [Source:MGI Symbol;Acc:MGI:1858223]	-2.78168	7.34348e-06	5.18984e-05	5.08539	7.22052	5.76575	4.44256	4.55748	5.28874	5.0608	5.56543	6.24626	7.92807	8.67293	8.90806	8.45201	9.29421	8.88785	8.78862	8.7989	8.2587
ENSMUSG00000030094	Xpc	xeroderma pigmentosum, complementation group C [Source:MGI Symbol;Acc:MGI:103557]	1.1591	1.06936e-06	9.09713e-06	7.06562	7.06616	7.66732	7.49468	7.40207	7.22792	6.78686	7.1088	7.58689	6.91368	6.8436	6.13353	6.86657	6.61936	5.87752	6.51203	6.51257	6.38662
ENSMUSG00000030102	Itpr1	inositol 1,4,5-trisphosphate receptor 1 [Source:MGI Symbol;Acc:MGI:96623]	-1.14565	3.56713e-05	0.000210861	7.92001	8.37717	7.95692	7.47271	6.79322	7.15989	7.16483	8.10288	7.02879	7.82397	8.47725	8.36278	8.25423	8.88253	8.51998	8.83883	8.54455	7.98536
ENSMUSG00000030145	Zfp248	zinc finger protein 248 [Source:MGI Symbol;Acc:MGI:1919970]	-2.15926	0.000139099	0.000697225	3.51612	3.94614	4.02459	3.51014	3.48542	4.34089	4.57575	3.49032	4.5302	3.97507	4.81686	5.29544	5.44869	5.05645	4.84899	5.56466	4.85222	4.59441
ENSMUSG00000030156	Cd69	CD69 antigen [Source:MGI Symbol;Acc:MGI:88343]	-1.81531	1.12675e-05	7.61612e-05	7.20215	6.99838	5.4385	6.65137	5.95292	7.13886	5.70581	6.49731	6.33562	8.11935	8.08167	8.49085	7.966	8.36012	8.10667	8.97788	8.04897	7.07674
ENSMUSG00000030161	Gabarapl1	gamma-aminobutyric acid (GABA) A receptor-associated protein-like 1 [Source:MGI Symbol;Acc:MGI:1914980]	3.79751	1.22046e-07	1.27962e-06	1.65148	1.66601	2.08704	1.97653	2.06961	2.15133	1.95403	2.01458	1.83869	1.7908	1.64355	1.64396	1.64287	1.64125	1.67885	1.64265	1.64296	1.64349
ENSMUSG00000030177	Ccdc77	coiled-coil domain containing 77 [Source:MGI Symbol;Acc:MGI:1914450]	1.75513	9.40534e-09	1.26946e-07	7.57449	7.36942	7.07378	6.26519	6.67193	6.37095	6.87109	7.38298	7.1233	6.06794	6.15564	5.70489	5.56012	5.90938	5.76888	6.28777	5.35655	5.84389
ENSMUSG00000030180	Kdm5a	lysine (K)-specific demethylase 5A [Source:MGI Symbol;Acc:MGI:2136980]	3.21176	1.73344e-18	1.61076e-16	6.55304	6.48089	6.09502	6.37093	5.93801	6.02091	5.73585	5.93715	5.79163	5.24282	3.71248	4.37827	4.66161	4.00921	4.30692	4.43815	4.52011	4.6188
ENSMUSG00000030201	Lrp6	low density lipoprotein receptor-related protein 6 [Source:MGI Symbol;Acc:MGI:1298218]	-2.16205	1.29916e-20	1.81582e-18	7.65077	8.16065	7.2991	6.75201	7.35361	7.41314	7.6754	8.04889	7.88937	8.20973	9.13411	9.25032	8.92505	9.38875	9.47546	9.30766	9.37147	9.49019
ENSMUSG00000030203	Dusp16	dual specificity phosphatase 16 [Source:MGI Symbol;Acc:MGI:1917936]	1.77653	2.92493e-10	5.45386e-09	8.88292	9.02423	9.21898	8.49933	8.50571	8.39608	8.72218	8.73783	8.48292	6.99273	7.01856	7.51999	6.96156	7.27117	7.76804	7.05652	7.18646	7.8204
ENSMUSG00000030206	Gsg1	germ cell-specific gene 1 [Source:MGI Symbol;Acc:MGI:1194499]	-2.62224	0.000814982	0.00325993	0.724256	0.734555	0.724764	0.723817	0.722045	0.72195	0.722968	0.722391	0.718925	0.725233	0.863167	0.798284	0.717978	0.716781	0.798889	1.07704	1.36262	1.08904
ENSMUSG00000030209	Grin2b	glutamate receptor, ionotropic, NMDA2B (epsilon 2) [Source:MGI Symbol;Acc:MGI:95821]	-1.86096	0.000123879	0.000630087	4.24371	5.0131	3.89484	3.87696	4.33325	4.7919	4.96506	5.51118	4.69547	5.15489	5.67617	5.74745	6.17075	6.48891	5.37978	5.62866	5.89082	5.30048
ENSMUSG00000030226	Lmo3	LIM domain only 3 [Source:MGI Symbol;Acc:MGI:102810]	-4.59663	3.78967e-11	8.46644e-10	4.72565	5.32329	3.92152	3.87555	4.02933	3.77625	3.83193	3.80086	3.69046	5.71823	8.38867	8.5059	8.68076	9.01211	8.57618	8.72594	8.85803	8.52822
ENSMUSG00000030232	Aebp2	AE binding protein 2 [Source:MGI Symbol;Acc:MGI:1338038]	-1.02449	1.27144e-11	3.15287e-10	8.40019	8.72625	8.20247	8.19377	8.37176	8.52546	8.79607	8.59535	8.63348	8.50846	8.99473	9.48716	9.52079	9.46134	9.06868	9.18087	9.04752	9.124
ENSMUSG00000030245	Golt1b	golgi transport 1 homolog B (S. cerevisiae) [Source:MGI Symbol;Acc:MGI:1914214]	1.31055	6.35741e-10	1.10048e-08	11.6342	11.852	11.3174	11.6269	10.8927	10.4742	11.0824	11.0757	10.822	10.7555	10.2658	10.4489	10.4114	10.2102	10.012	10.328	10.2127	9.93153
ENSMUSG00000030263	Lrmp	lymphoid-restricted membrane protein [Source:MGI Symbol;Acc:MGI:108424]	-1.93237	0.00146034	0.00540964	3.46906	3.51884	3.14278	3.13443	3.11849	3.60733	3.12685	3.2035	4.1412	3.80528	4.45262	4.47975	4.90276	4.38564	4.1306	3.75639	3.75696	3.83871
ENSMUSG00000030270	Cpne9	copine family member IX [Source:MGI Symbol;Acc:MGI:2443052]	-1.11136	1.29644e-07	1.35258e-06	9.2764	10.0231	9.51606	10.4349	10.0972	10.0458	10.1782	9.43509	9.69511	10.4354	10.7725	11.093	10.4819	11.1044	10.8537	10.5334	10.8331	10.7257
ENSMUSG00000030287	Itpr2	inositol 1,4,5-triphosphate receptor 2 [Source:MGI Symbol;Acc:MGI:99418]	-1.17876	4.71102e-12	1.26666e-10	9.83976	9.74973	9.66236	9.58168	9.39339	9.39038	10.103	9.91664	9.53585	10.2642	10.7405	10.7337	10.7313	10.4826	11.0139	10.5762	10.4512	10.4414
ENSMUSG00000030292	Smco2	single-pass membrane protein with coiled-coil domains 2 [Source:MGI Symbol;Acc:MGI:1916621]	1.19319	0.00122442	0.00464367	7.09422	7.4528	6.66689	5.38922	5.89641	6.86777	6.11724	6.50388	5.92153	6.52155	5.55637	5.95477	5.28446	6.25675	6.15203	6.14302	5.37549	5.52057
ENSMUSG00000030306	Tmtc1	transmembrane and tetratricopeptide repeat containing 1 [Source:MGI Symbol;Acc:MGI:3039590]	-1.55234	2.7526e-29	1.1638e-26	8.52705	8.75131	8.51701	8.64225	8.58385	8.8679	8.89068	8.75295	8.33937	8.96522	9.70245	9.79987	9.61594	10.1171	9.78694	9.8573	10.0425	9.67462
ENSMUSG00000030327	Necap1	NECAP endocytosis associated 1 [Source:MGI Symbol;Acc:MGI:1914852]	1.84465	4.88716e-17	3.35982e-15	7.88612	7.66125	7.80015	7.60012	7.25803	7.60982	7.53376	7.71556	7.20667	7.78758	6.59483	6.90878	6.50681	5.82842	6.09816	6.2678	6.51924	6.13761
ENSMUSG00000030337	Vamp1	vesicle-associated membrane protein 1 [Source:MGI Symbol;Acc:MGI:1313276]	2.15808	6.73668e-08	7.47087e-07	5.74694	6.1193	6.97839	6.67816	7.3137	5.35601	6.69538	5.4708	6.77396	5.99441	5.30121	4.6049	4.92874	5.47279	5.20367	5.6489	4.427	5.09424
ENSMUSG00000030342	Cd9	CD9 antigen [Source:MGI Symbol;Acc:MGI:88348]	1.50768	1.93884e-13	6.88858e-12	13.0971	12.9042	12.8446	12.8587	12.5605	12.5624	12.632	12.0575	12.3924	12.0302	11.7105	11.6823	11.9512	11.0819	10.9866	11.5067	11.3853	11.3274
ENSMUSG00000030346	Rad51ap1	RAD51 associated protein 1 [Source:MGI Symbol;Acc:MGI:1098224]	1.30885	6.60844e-07	5.85141e-06	8.83418	8.25692	8.57895	8.81322	8.68368	7.98248	8.09262	7.95205	8.42521	7.20194	7.50636	7.23127	7.51813	7.58052	7.30327	7.67585	6.6637	7.69824
ENSMUSG00000030357	Fkbp4	FK506 binding protein 4 [Source:MGI Symbol;Acc:MGI:95543]	2.05327	3.25049e-17	2.32933e-15	9.38408	9.08939	9.2597	9.31475	9.06037	8.35068	8.94177	8.40824	9.41446	7.93715	7.95659	7.34556	7.37441	7.24202	7.38032	7.4405	7.70058	7.54538
ENSMUSG00000030386	Zfp606	zinc finger protein 606 [Source:MGI Symbol;Acc:MGI:1914620]	-1.59892	3.60977e-06	2.72903e-05	5.88735	5.26986	5.58086	5.08193	4.88301	5.33493	5.52086	5.64872	5.30609	5.66827	6.15472	5.7982	6.51958	5.6833	5.55472	7.06657	6.99275	6.48817
ENSMUSG00000030447	Cyfip1	cytoplasmic FMR1 interacting protein 1 [Source:MGI Symbol;Acc:MGI:1338801]	-1.25731	5.40029e-07	4.8766e-06	6.5828	7.1683	7.13861	6.33274	6.78386	6.7852	6.72795	6.97151	7.02976	7.88037	7.93785	7.96499	8.1214	7.59947	8.1026	7.51115	7.87833	7.82689
ENSMUSG00000030450	Oca2	oculocutaneous albinism II [Source:MGI Symbol;Acc:MGI:97454]	-2.58463	3.65788e-15	1.81947e-13	6.359	7.55784	5.81017	6.24607	6.55601	7.37103	7.57507	7.2301	6.3612	7.57926	8.63353	8.94351	8.69231	9.23967	8.69991	9.08639	9.37404	8.67489
ENSMUSG00000030452	Nipa2	non imprinted in Prader-Willi/Angelman syndrome 2 homolog (human) [Source:MGI Symbol;Acc:MGI:1913918]	2.18371	1.85769e-11	4.4312e-10	8.09152	7.96301	8.23172	8.27552	8.29177	7.59292	8.0994	7.22152	7.71539	7.13668	6.40651	6.08567	6.44963	4.93863	6.58563	6.95963	6.37744	6.5218
ENSMUSG00000030474	Siglece	sialic acid binding Ig-like lectin E [Source:MGI Symbol;Acc:MGI:1932475]	-4.53168	2.55057e-14	1.0394e-12	3.24049	3.42837	3.25126	3.47745	3.19104	3.18882	3.21222	3.19908	3.1125	4.24768	5.83334	5.97198	5.29729	5.80755	6.00016	5.02882	5.11011	5.19669
ENSMUSG00000030500	Slc17a6	solute carrier family 17 (sodium-dependent inorganic phosphate cotransporter), member 6 [Source:MGI Symbol;Acc:MGI:2156052]	-3.73274	7.70911e-07	6.75876e-06	1.59269	1.61321	1.59371	1.59181	1.58823	1.58803	1.59009	1.58893	1.58189	1.59466	1.86121	2.13561	1.65303	1.98244	2.13872	1.57962	2.33406	2.19388
ENSMUSG00000030505	Prmt3	protein arginine N-methyltransferase 3 [Source:MGI Symbol;Acc:MGI:1919224]	1.71521	1.73259e-08	2.20148e-07	7.37394	7.06924	7.76876	7.85297	7.80036	6.72021	8.0011	7.06087	8.16295	6.49724	6.41369	6.48721	6.40109	5.73208	6.51931	6.65909	5.97782	6.63679
ENSMUSG00000030507	Dbx1	developing brain homeobox 1 [Source:MGI Symbol;Acc:MGI:94867]	3.27886	2.29099e-08	2.83379e-07	4.32127	4.24949	3.51693	3.57737	3.04122	4.05412	3.74153	3.74195	4.51718	3.90933	2.85084	3.29917	3.07024	3.01474	2.85393	2.84474	2.84684	2.95512
ENSMUSG00000030513	Pcsk6	proprotein convertase subtilisin/kexin type 6 [Source:MGI Symbol;Acc:MGI:102897]	1.56515	8.66576e-08	9.42478e-07	8.88571	8.4644	8.36292	8.44827	7.87498	7.87751	7.84611	7.9444	8.83559	7.2334	7.57536	7.22079	7.27166	7.63366	6.65773	7.15417	6.59198	6.61443
ENSMUSG00000030515	Tarsl2	threonyl-tRNA synthetase-like 2 [Source:MGI Symbol;Acc:MGI:2444486]	-2.20611	3.60406e-08	4.26535e-07	3.48512	3.98803	3.85375	3.97482	3.58222	3.84251	4.02307	3.65305	3.44422	3.80773	4.88152	4.59631	4.54179	4.30836	4.72332	4.554	4.91171	4.02101
ENSMUSG00000030516	Tjp1	tight junction protein 1 [Source:MGI Symbol;Acc:MGI:98759]	-1.19661	0.000215034	0.00101639	7.7423	7.86542	7.04674	6.7005	7.28511	8.60421	7.77544	8.49043	7.14099	7.92101	8.23432	8.35811	8.31345	8.70422	8.41992	9.2929	9.23534	8.46704
ENSMUSG00000030527	Crtc3	CREB regulated transcription coactivator 3 [Source:MGI Symbol;Acc:MGI:1917711]	-1.52964	0.000464926	0.00199564	3.74296	4.70272	4.21458	4.17697	4.44883	4.28684	4.42664	5.0951	3.8254	4.78368	5.15026	5.03142	5.03518	5.55667	5.24864	5.00073	5.41421	4.84196
ENSMUSG00000030539	Sema4b	sema domain, immunoglobulin domain (Ig), transmembrane domain (TM) and short cytoplasmic domain, (semaphorin) 4B [Source:MGI Symbol;Acc:MGI:107559]	-1.50033	2.39744e-07	2.34911e-06	6.53176	7.6768	6.34991	6.98009	5.9879	6.21593	6.55407	6.34441	6.00837	6.61352	7.55904	7.32967	7.75175	7.79384	7.89758	7.85254	7.48529	7.47457
ENSMUSG00000030551	Nr2f2	nuclear receptor subfamily 2, group F, member 2 [Source:MGI Symbol;Acc:MGI:1352452]	-1.78541	0.000179082	0.000866808	4.8233	3.98323	4.58005	4.29812	4.37439	5.79318	4.61685	4.86744	4.16865	4.49134	5.07209	4.95196	5.68577	5.66912	5.45558	6.85601	5.74759	5.47835
ENSMUSG00000030553	Pgpep1l	pyroglutamyl-peptidase I-like [Source:MGI Symbol;Acc:MGI:1925694]	-2.37711	0.00241897	0.00832004	0.285555	0.291403	0.285839	0.28531	0.284326	0.284273	0.284838	0.284517	0.282607	0.286101	0.464454	0.473271	0.282088	0.488634	0.474568	0.491694	0.37138	0.28234
ENSMUSG00000030557	Mef2a	myocyte enhancer factor 2A [Source:MGI Symbol;Acc:MGI:99532]	2.17062	4.28076e-11	9.46355e-10	7.09813	5.90881	6.49217	6.0645	5.79014	5.62695	6.79207	6.02744	5.65463	5.94835	5.21999	5.03249	5.14998	5.12845	4.7407	4.78365	4.65979	5.24632
ENSMUSG00000030609	Aen	apoptosis enhancing nuclease [Source:MGI Symbol;Acc:MGI:1915298]	1.28535	3.33968e-05	0.000198946	8.71183	8.26551	9.15184	9.10893	8.5044	7.59143	7.76899	7.10592	8.94133	7.67881	7.5028	7.35937	7.37014	7.42531	7.68946	7.62987	7.79963	7.41701
ENSMUSG00000030610	Det1	de-etiolated homolog 1 (Arabidopsis) [Source:MGI Symbol;Acc:MGI:1923625]	-1.33413	4.18642e-14	1.62015e-12	8.08339	7.93302	7.34536	7.91418	7.89372	8.25268	7.94528	8.3292	8.14238	8.2118	9.27672	9.26944	8.94321	8.96779	9.07147	8.84049	8.58397	8.86694
ENSMUSG00000030617	Ccdc83	coiled-coil domain containing 83 [Source:MGI Symbol;Acc:MGI:1918255]	-1.31772	0.00244778	0.00839353	4.41068	4.75899	3.80069	4.43748	4.66729	4.33888	4.95464	4.05426	4.39702	5.28366	5.53172	5.4891	5.19041	4.79128	5.62057	5.13661	5.21059	4.61701
ENSMUSG00000030655	Smg1	SMG1 homolog, phosphatidylinositol 3-kinase-related kinase (C. elegans) [Source:MGI Symbol;Acc:MGI:1919742]	-1.60423	2.32242e-14	9.72197e-13	7.57952	7.68719	7.90337	7.33292	7.65505	7.49683	7.5454	7.95739	7.6767	8.28413	8.37641	8.772	8.90549	8.7018	8.66596	9.31531	9.40242	8.67863
ENSMUSG00000030671	Pde3b	phosphodiesterase 3B, cGMP-inhibited [Source:MGI Symbol;Acc:MGI:1333863]	-1.23227	3.1941e-07	3.03646e-06	6.94845	8.01432	7.78319	7.36029	7.63006	8.26197	8.15305	7.88977	7.72745	7.58787	8.37308	8.39534	8.68156	8.82078	8.2134	8.86106	9.2952	8.40861
ENSMUSG00000030691	Fchsd2	FCH and double SH3 domains 2 [Source:MGI Symbol;Acc:MGI:2448475]	-1.17603	7.9543e-08	8.71828e-07	7.55518	7.53571	7.00298	7.36591	7.87828	7.27613	8.13727	8.28183	7.36914	7.82217	8.42745	8.31562	8.49912	8.54275	8.43596	8.65712	8.77676	8.51664
ENSMUSG00000030701	Plekhb1	pleckstrin homology domain containing, family B (evectins) member 1 [Source:MGI Symbol;Acc:MGI:1351469]	-1.20998	2.31414e-09	3.55466e-08	7.22695	7.20746	6.88845	7.22633	7.04544	6.85686	7.60743	7.77333	6.97328	7.31454	7.98763	7.82643	8.16363	8.38487	7.93341	8.093	8.36976	7.77446
ENSMUSG00000030722	Nfatc2ip	nuclear factor of activated T cells, cytoplasmic, calcineurin dependent 2 interacting protein [Source:MGI Symbol;Acc:MGI:1329015]	-1.93103	4.18464e-07	3.88423e-06	5.90541	5.13775	5.39483	4.54947	4.59339	5.99949	5.94172	5.45139	5.27427	5.04917	6.54929	6.49122	6.85001	6.17226	5.96217	6.59858	7.3755	6.66765
ENSMUSG00000030727	Rabep2	rabaptin, RAB GTPase binding effector protein 2 [Source:MGI Symbol;Acc:MGI:1917564]	2.84646	2.67267e-08	3.26827e-07	4.41435	3.03694	4.33531	3.5176	3.91003	4.48414	3.94305	3.62993	3.93504	3.45846	3.10376	3.23757	3.26222	3.03859	3.20059	2.99772	3.04652	2.9128
ENSMUSG00000030747	Dgat2	diacylglycerol O-acyltransferase 2 [Source:MGI Symbol;Acc:MGI:1915050]	1.02393	5.61844e-05	0.000315052	9.05646	8.15255	9.1455	8.80451	8.5515	8.0865	7.95686	8.39817	8.46606	8.93386	8.16909	8.03549	8.39302	7.66383	7.13168	7.59764	7.71291	7.90376
ENSMUSG00000030752	Kdm8	lysine (K)-specific demethylase 8 [Source:MGI Symbol;Acc:MGI:1924285]	1.73705	2.71745e-05	0.000165972	5.82815	5.59772	5.8858	5.86439	6.52358	5.29143	4.77	4.52282	5.7226	5.58037	5.20187	4.45285	5.18003	4.53626	4.74655	4.82273	4.15557	4.42182
ENSMUSG00000030779	Rbbp6	retinoblastoma binding protein 6 [Source:MGI Symbol;Acc:MGI:894835]	2.48392	1.87295e-12	5.48965e-11	7.67245	7.21862	8.53355	7.36298	7.23407	6.78124	7.43543	6.66475	7.0723	5.85555	5.85569	5.32261	5.89323	5.4798	5.73798	5.37181	5.52733	6.20476
ENSMUSG00000030780	BC017158	cDNA sequence BC017158 [Source:MGI Symbol;Acc:MGI:2384572]	1.98993	2.16659e-17	1.6213e-15	7.88734	7.49983	7.9879	7.44191	8.15885	7.71558	7.78371	6.8636	8.0498	7.45616	6.77743	6.23818	6.42193	6.11524	6.2447	6.76978	6.22772	6.25063
ENSMUSG00000030796	Tead2	TEA domain family member 2 [Source:MGI Symbol;Acc:MGI:104904]	2.33837	3.12211e-14	1.24825e-12	6.98051	7.43877	6.84991	6.91008	7.20721	7.25839	6.74733	7.71311	7.10334	6.39316	5.56341	6.06196	5.65015	5.58266	5.41061	4.84939	6.14873	5.08855
ENSMUSG00000030827	Fgf21	fibroblast growth factor 21 [Source:MGI Symbol;Acc:MGI:1861377]	2.39761	0.00191608	0.00680771	4.78348	4.33373	5.50473	4.72411	4.22789	2.76318	2.78383	4.28876	5.88449	3.67817	3.12594	2.78602	2.67212	2.6405	3.75001	2.66802	2.67388	2.68369
ENSMUSG00000030844	Rgs10	regulator of G-protein signalling 10 [Source:MGI Symbol;Acc:MGI:1915115]	-1.47418	5.75453e-10	1.00642e-08	9.18219	9.20022	9.19475	9.05485	9.82173	9.9988	9.93897	9.77445	9.09768	10.465	10.6318	10.7129	10.4905	11.0383	10.7781	10.8731	10.8012	10.9348
ENSMUSG00000030851	Ldhc	lactate dehydrogenase C [Source:MGI Symbol;Acc:MGI:96764]	2.32606	4.62592e-09	6.72109e-08	8.42076	8.76982	9.19191	9.20961	7.32979	7.3883	7.38319	6.53369	8.78539	7.14469	6.79922	6.62683	7.04893	6.36503	6.7556	6.70913	5.72972	6.46198
ENSMUSG00000030871	Ears2	glutamyl-tRNA synthetase 2 (mitochondrial)(putative) [Source:MGI Symbol;Acc:MGI:1914667]	1.95656	6.63573e-09	9.25172e-08	8.37031	7.56339	8.55968	8.42128	7.74278	7.7814	7.23116	5.83077	8.31184	7.47211	6.58089	6.66174	6.56797	6.83549	6.24108	6.77837	6.29611	6.23783
ENSMUSG00000030873	Scnn1b	sodium channel, nonvoltage-gated 1 beta [Source:MGI Symbol;Acc:MGI:104696]	-2.13434	0.000109328	0.000565259	3.63263	4.18729	3.89824	3.29404	3.27561	3.67022	3.65358	3.36223	3.24172	4.11877	4.43009	5.20561	4.65957	4.10069	4.60668	4.61509	4.08457	4.43828
ENSMUSG00000030877	4933427G17Rik	RIKEN cDNA 4933427G17 gene [Source:MGI Symbol;Acc:MGI:1921716]	1.22343	4.78207e-18	4.1053e-16	9.61342	9.71324	9.83782	9.72989	9.93805	9.50562	9.73318	9.82362	9.87667	9.64371	8.72244	8.7098	8.91191	9.08157	9.29007	8.69112	8.64471	8.58594
ENSMUSG00000030880	Polr3e	polymerase (RNA) III (DNA directed) polypeptide E [Source:MGI Symbol;Acc:MGI:1349452]	2.17574	1.63725e-11	3.95633e-10	7.50654	5.95571	7.10334	6.92411	6.22052	6.65828	7.04388	6.72469	6.69819	5.79033	5.7495	5.62128	5.1354	4.84148	5.3061	5.24474	5.54131	5.70551
ENSMUSG00000030881	Arfip2	ADP-ribosylation factor interacting protein 2 [Source:MGI Symbol;Acc:MGI:1924182]	2.12691	6.6192e-13	2.12821e-11	7.2604	7.33521	7.18246	7.09746	6.42315	5.9023	6.39839	6.27476	7.22304	6.91512	6.01449	5.18986	5.49025	5.34677	5.44311	5.5909	5.55885	5.73886
ENSMUSG00000030894	Tpp1	tripeptidyl peptidase I [Source:MGI Symbol;Acc:MGI:1336194]	-2.74355	2.03576e-08	2.53339e-07	4.22217	5.02008	4.84443	6.08918	5.0488	5.31805	3.95917	3.94092	4.71486	5.12706	6.87698	6.65515	6.17351	7.23915	7.07371	6.84434	6.96246	6.72167
ENSMUSG00000030905	Crym	crystallin, mu [Source:MGI Symbol;Acc:MGI:102675]	1.35197	2.15879e-07	2.14006e-06	8.07955	8.09319	8.36591	8.62366	7.97955	7.41313	7.67159	7.23573	7.97072	7.06304	7.31303	6.67972	7.16524	6.69506	6.91416	7.19465	6.90411	7.03636
ENSMUSG00000030917	Tmem159	transmembrane protein 159 [Source:MGI Symbol;Acc:MGI:1925752]	-2.6275	5.28716e-07	4.78163e-06	4.4312	4.19112	3.95839	4.67383	3.87892	5.62292	5.40739	4.25842	5.36859	5.50649	6.41287	7.35479	6.643	6.26573	6.35676	6.58987	6.89218	6.57158
ENSMUSG00000030930	Chst15	carbohydrate (N-acetylgalactosamine 4-sulfate 6-O) sulfotransferase 15 [Source:MGI Symbol;Acc:MGI:1924840]	2.18133	0.00189923	0.00675922	3.00756	2.46862	2.39609	2.14658	2.27706	2.58612	2.4189	3.20467	2.51807	3.0579	2.12737	2.12846	2.20608	2.12109	2.12863	2.4564	2.34895	2.1272
ENSMUSG00000030934	Oat	ornithine aminotransferase [Source:MGI Symbol;Acc:MGI:97394]	1.12274	1.30729e-06	1.09288e-05	10.0458	9.50026	9.67227	9.36388	9.41955	9.01169	9.18688	8.20117	9.3967	8.8411	8.56267	8.68694	8.5616	8.64884	8.60144	8.31373	8.18586	8.56371
ENSMUSG00000030963	Umod	uromodulin [Source:MGI Symbol;Acc:MGI:102674]	-3.45008	6.97488e-06	4.96044e-05	1.34376	1.36386	1.34477	1.34289	1.33934	1.33915	1.34119	1.34003	1.33302	1.3457	1.33213	1.71029	2.37797	1.90065	1.42443	1.47799	1.97113	1.41808
ENSMUSG00000030965	Fam175b	family with sequence similarity 175, member B [Source:MGI Symbol;Acc:MGI:1926116]	1.37292	5.29742e-09	7.56033e-08	8.60124	8.30425	8.26552	8.12007	7.91948	8.03658	7.89554	7.79453	8.25214	6.91482	7.19112	7.04238	7.3655	7.20304	6.55155	7.22366	7.15036	7.10987
ENSMUSG00000030970	Ctbp2	C-terminal binding protein 2 [Source:MGI Symbol;Acc:MGI:1201686]	-1.00504	2.54688e-10	4.82338e-09	9.59594	9.7742	9.85523	9.36562	9.45695	9.04925	9.49619	9.17037	9.38042	9.11029	10.0372	10.3997	10.1205	10.3309	10.3729	9.98921	9.96624	10.2809
ENSMUSG00000030978	Rrm1	ribonucleotide reductase M1 [Source:MGI Symbol;Acc:MGI:98180]	-1.34431	2.5945e-05	0.00015921	5.7192	6.15315	6.59841	6.29945	6.97636	6.74202	5.72819	6.7674	7.01915	7.63884	7.77784	7.31187	7.76929	7.52309	7.71072	7.75557	7.47939	7.76872
ENSMUSG00000030980	Knop1	lysine rich nucleolar protein 1 [Source:MGI Symbol;Acc:MGI:1913606]	1.10063	0.000804589	0.00322293	5.98227	6.41289	6.22747	6.39586	5.34288	5.67604	5.21367	6.56525	6.48042	6.05981	5.186	5.65454	5.25173	5.46652	5.46661	5.27351	6.06272	5.2486
ENSMUSG00000030986	Dhx32	DEAH (Asp-Glu-Ala-His) box polypeptide 32 [Source:MGI Symbol;Acc:MGI:2141813]	1.18356	5.87671e-09	8.32386e-08	10.287	9.4849	10.2578	10.5414	10.3817	10.233	9.74833	9.95162	10.5825	9.39166	9.49856	9.36507	9.28196	9.1151	9.26146	8.89475	9.29765	9.3524
ENSMUSG00000030987	Stim1	stromal interaction molecule 1 [Source:MGI Symbol;Acc:MGI:107476]	1.7007	0.000169112	0.000824458	3.9731	3.96379	4.30448	4.73843	3.63528	4.6074	3.90903	3.69992	5.04231	3.97219	3.55391	3.57019	3.49264	3.68695	4.01058	3.73694	3.70474	3.48033
ENSMUSG00000031004	Mki67	antigen identified by monoclonal antibody Ki 67 [Source:MGI Symbol;Acc:MGI:106035]	-1.18822	1.99353e-05	0.000126083	8.21702	8.12078	8.65624	7.48734	7.22958	8.39888	7.90904	8.6956	7.56293	8.95879	8.93899	8.92097	8.84388	9.57112	9.19659	9.05512	9.32884	9.02546
ENSMUSG00000031010	Usp9x	ubiquitin specific peptidase 9, X chromosome [Source:MGI Symbol;Acc:MGI:894681]	-1.0657	4.42788e-07	4.08981e-06	11.6085	12.1226	11.7489	11.6505	11.2815	12.0718	12.0624	12.5533	11.3949	12.1508	12.332	12.4657	12.444	12.9916	12.7137	12.997	13.051	12.7069
ENSMUSG00000031012	Cask	calcium/calmodulin-dependent serine protein kinase (MAGUK family) [Source:MGI Symbol;Acc:MGI:1309489]	-1.23627	2.70864e-12	7.64751e-11	6.79565	6.57426	6.69975	6.45956	6.66847	6.77873	6.78562	6.73888	6.83416	6.59344	7.15305	7.61183	7.50837	7.33495	7.61054	7.75955	7.84655	7.04876
ENSMUSG00000031016	Wee1	WEE 1 homolog 1 (S. pombe) [Source:MGI Symbol;Acc:MGI:103075]	1.79094	1.07027e-07	1.14055e-06	6.23571	7.08861	6.99956	7.23747	6.56751	6.23882	6.98678	5.36937	6.61936	5.97926	5.05191	5.51349	5.77713	5.88575	5.3654	5.65218	5.72346	5.11538
ENSMUSG00000031024	St5	suppression of tumorigenicity 5 [Source:MGI Symbol;Acc:MGI:108517]	-1.28785	0.000954596	0.00373966	5.95563	5.42155	5.23667	5.53471	4.98479	5.18752	4.21872	4.41647	5.52044	5.53831	5.91062	6.29474	6.18526	5.91797	6.1394	5.62383	6.15273	6.11009
ENSMUSG00000031028	Tub	tubby candidate gene [Source:MGI Symbol;Acc:MGI:2651573]	-1.22842	0.000267278	0.00122965	5.06575	6.01346	4.87621	5.5618	4.99247	4.72056	5.09034	5.42494	5.72767	5.20058	5.67454	5.8409	6.38088	6.51037	5.57204	6.01735	6.11316	5.71603
ENSMUSG00000031078	Cttn	cortactin [Source:MGI Symbol;Acc:MGI:99695]	1.21415	0.000129391	0.000653368	6.72254	6.73373	6.00443	7.16646	7.08544	6.90614	5.7949	5.63245	6.03525	6.45728	5.96962	5.99453	5.62767	5.76651	6.09725	5.41326	5.80976	5.79281
ENSMUSG00000031085	Gm498	predicted gene 498 [Source:MGI Symbol;Acc:MGI:2685344]	-3.05968	3.70499e-07	3.47718e-06	3.42809	3.57427	3.7455	3.42118	3.39257	3.39101	4.22504	3.39825	3.93686	4.54134	5.09965	5.41769	4.92319	5.75897	5.87026	5.28098	4.86443	5.20965
ENSMUSG00000031104	Rab33a	RAB33A, member RAS oncogene family [Source:MGI Symbol;Acc:MGI:109493]	1.61903	0.000207582	0.000985577	3.61865	3.77987	3.95899	4.33384	4.34137	4.31116	4.47624	4.38959	4.61063	4.14947	3.80627	3.41025	3.81285	3.32184	3.72299	3.94103	3.55783	3.75185
ENSMUSG00000031107	Rbmx2	RNA binding motif protein, X-linked 2 [Source:MGI Symbol;Acc:MGI:1919414]	2.04153	3.22635e-11	7.33387e-10	8.48273	8.43052	8.41952	8.27784	7.47329	6.81949	7.40673	6.95935	7.56245	7.48362	6.37737	6.78854	6.26343	6.53828	6.46949	6.79488	6.19508	6.04891
ENSMUSG00000031131	Vgll1	vestigial like 1 homolog (Drosophila) [Source:MGI Symbol;Acc:MGI:2655768]	2.33676	8.2288e-16	4.44618e-14	9.67472	10.0362	9.67929	10.4635	10.039	9.25157	9.20685	8.82442	10.0149	8.47033	8.33061	7.99832	8.13434	7.02913	7.98837	7.92761	8.04286	7.77632
ENSMUSG00000031160	Eras	ES cell-expressed Ras [Source:MGI Symbol;Acc:MGI:2665023]	1.51116	0.000963155	0.00377057	8.643	6.95435	6.54967	7.11481	7.52054	4.74898	5.75285	8.06311	6.83383	6.47708	6.12707	6.36981	6.17179	6.24865	5.62923	6.40426	6.29283	6.2956
ENSMUSG00000031170	Slc38a5	solute carrier family 38, member 5 [Source:MGI Symbol;Acc:MGI:2148066]	3.16267	2.49598e-05	0.000153834	3.20638	5.5148	3.9001	2.84866	8.6204	5.84247	2.81746	6.01687	7.30345	5.0144	2.74506	2.63251	3.42222	2.62022	3.69224	3.34335	2.59243	2.85546
ENSMUSG00000031174	Rpgr	retinitis pigmentosa GTPase regulator [Source:MGI Symbol;Acc:MGI:1344037]	-1.22004	2.05945e-05	0.000129961	6.85051	6.0748	6.68025	6.10024	6.09594	5.87112	6.90382	6.81336	6.85154	7.34243	7.76915	7.45149	7.4599	7.51219	6.77919	7.51645	7.61944	7.50845
ENSMUSG00000031197	Vbp1	von Hippel-Lindau binding protein 1 [Source:MGI Symbol;Acc:MGI:1333804]	-1.32317	9.60419e-08	1.03154e-06	10.759	11.2666	10.6201	10.5493	10.9669	11.558	11.4046	11.5399	10.9485	11.8457	11.606	12.1858	12.0118	12.1937	11.8839	12.7348	12.7977	12.0213
ENSMUSG00000031200	Mtcp1	mature T cell proliferation 1 [Source:MGI Symbol;Acc:MGI:102699]	2.4952	1.07774e-05	7.31706e-05	3.88831	3.26439	2.89312	3.31712	3.50766	3.50182	3.32015	3.2926	3.48985	3.46557	2.7793	2.74083	2.73057	3.02111	2.69424	3.11916	2.69008	2.73646
ENSMUSG00000031202	Rab39b	RAB39B, member RAS oncogene family [Source:MGI Symbol;Acc:MGI:1915040]	-1.67921	0.000166072	0.000811503	3.24023	3.78875	3.54788	3.58074	3.70577	3.70147	3.49819	3.22689	3.48725	4.01777	4.21316	3.74216	4.06855	4.32658	4.37239	4.26055	4.29013	3.8921
ENSMUSG00000031204	Asb12	ankyrin repeat and SOCS box-containing 12 [Source:MGI Symbol;Acc:MGI:1917642]	-1.03292	0.000536222	0.00226828	4.65437	5.06949	4.72586	4.98606	5.06475	5.26037	5.07985	4.7244	5.2377	5.34087	5.64947	5.51007	5.46897	5.64387	4.96336	5.87648	5.15081	5.88221
ENSMUSG00000031207	Msn	moesin [Source:MGI Symbol;Acc:MGI:97167]	-2.02691	0.0015674	0.00573765	3.04267	3.818	3.04655	3.03929	3.40792	3.70677	3.03271	3.17962	3.00045	3.52591	4.13238	3.99538	3.08108	3.91647	4.33023	4.31656	4.36962	4.19431
ENSMUSG00000031220	Awat2	acyl-CoA wax alcohol acyltransferase 2 [Source:MGI Symbol;Acc:MGI:3045345]	-1.14577	5.94812e-08	6.69292e-07	6.75679	7.05409	6.27838	6.71738	5.91912	6.60931	6.54295	6.89971	6.74995	6.78572	7.50494	7.67739	7.36261	7.62525	7.23916	7.02356	7.43256	7.34364
ENSMUSG00000031226	Pbdc1	polysaccharide biosynthesis domain containing 1 [Source:MGI Symbol;Acc:MGI:1914933]	1.55774	1.97308e-11	4.66694e-10	10.1793	10.4338	10.3114	10.6703	9.59331	9.8811	10.1337	9.46328	10.1815	9.15157	8.73561	8.77611	8.46427	9.27476	9.00356	9.17324	8.99532	8.68262
ENSMUSG00000031232	Magt1	magnesium transporter 1 [Source:MGI Symbol;Acc:MGI:1914325]	1.30295	6.02748e-10	1.05089e-08	8.54983	8.59102	8.76983	9.07402	8.99308	8.57523	9.03215	8.90918	8.14581	7.85574	7.86883	7.78873	7.62892	8.16917	7.72854	7.71334	7.44839	7.71618
ENSMUSG00000031264	Btk	Bruton agammaglobulinemia tyrosine kinase [Source:MGI Symbol;Acc:MGI:88216]	-1.33584	0.00185289	0.00662638	5.71158	7.35484	5.17246	5.0618	5.50416	6.31047	5.61123	5.93428	5.95219	7.3338	7.29462	7.57447	7.20808	7.16633	7.4005	7.40685	6.47561	7.05192
ENSMUSG00000031266	Gla	galactosidase, alpha [Source:MGI Symbol;Acc:MGI:1347344]	1.70563	0.00099789	0.0038889	7.00895	5.33405	5.14444	5.63708	5.1229	5.31169	5.03446	4.84778	4.33049	4.67041	5.19532	4.37802	4.47138	4.58315	3.58332	4.30434	4.5026	4.65848
ENSMUSG00000031309	Rps6ka3	ribosomal protein S6 kinase polypeptide 3 [Source:MGI Symbol;Acc:MGI:104557]	-1.16004	2.31136e-06	1.82151e-05	7.32727	7.93914	7.23944	7.18867	6.76562	7.9136	8.11059	8.05338	7.1094	7.70103	8.27705	8.50224	8.28853	8.74457	8.27372	8.55112	8.60282	8.226
ENSMUSG00000031314	Taf1	TAF1 RNA polymerase II, TATA box binding protein (TBP)-associated factor [Source:MGI Symbol;Acc:MGI:1336878]	-1.02911	3.1548e-05	0.000189199	5.90303	6.16033	5.55324	6.06118	5.79817	5.92886	6.02243	5.49796	5.38944	6.15605	6.21863	6.31618	6.13447	6.61444	6.26456	6.7967	6.35024	6.86673
ENSMUSG00000031357	Syap1	synapse associated protein 1 [Source:MGI Symbol;Acc:MGI:1914293]	2.63822	1.52566e-12	4.58293e-11	7.01776	7.08277	6.61555	6.6961	6.18018	6.54663	5.08602	6.60491	5.89719	5.457	5.30366	5.24364	4.46799	4.61905	4.91242	4.54715	4.71615	5.02444
ENSMUSG00000031365	Zfp275	zinc finger protein 275 [Source:MGI Symbol;Acc:MGI:1350985]	2.38532	0.000591999	0.0024739	3.01771	3.29231	2.4418	2.75931	3.20558	2.78757	2.78128	3.0058	2.3272	3.29587	2.32532	2.32659	2.32315	2.318	2.54244	2.65593	2.32345	2.41289
ENSMUSG00000031367	Ap1s2	adaptor-related protein complex 1, sigma 2 subunit [Source:MGI Symbol;Acc:MGI:1889383]	1.17548	7.43481e-07	6.53522e-06	9.13304	8.71741	9.24975	9.04895	9.39005	8.69117	9.19027	8.52305	9.04597	8.09004	7.94623	7.93312	8.27974	8.08725	7.9544	8.76856	7.93987	7.53576
ENSMUSG00000031371	Haus7	HAUS augmin-like complex, subunit 7 [Source:MGI Symbol;Acc:MGI:1920988]	-1.04793	0.000320284	0.0014406	9.46601	8.84359	7.64728	8.80649	8.56211	9.69564	9.07989	8.55796	8.13981	9.26054	9.91292	9.97112	9.4475	9.57176	10.2511	9.34153	9.34781	9.76625
ENSMUSG00000031375	Bgn	biglycan [Source:MGI Symbol;Acc:MGI:88158]	-2.97896	2.44832e-06	1.91783e-05	3.69423	3.6433	3.89884	3.45868	3.42242	4.86582	3.44157	3.42967	3.35255	4.44751	5.45909	5.38234	5.9882	5.95544	5.32057	5.47379	5.67691	5.53909
ENSMUSG00000031385	Plxnb3	plexin B3 [Source:MGI Symbol;Acc:MGI:2154240]	-3.12255	1.20183e-06	1.01373e-05	2.87209	2.94497	2.8759	2.86878	3.13967	3.52138	2.86231	2.85788	2.83041	2.8794	3.47126	4.20293	3.9715	4.15038	3.78691	4.04996	3.685	4.35283
ENSMUSG00000031403	Dkc1	dyskeratosis congenita 1, dyskerin [Source:MGI Symbol;Acc:MGI:1861727]	-1.39567	7.56801e-15	3.5259e-13	9.4695	10.1578	9.11599	9.53	9.68271	10.0832	9.72807	9.54347	9.26597	10.0338	10.7889	10.942	10.704	10.5103	10.7074	10.8651	10.7037	10.7732
ENSMUSG00000031432	Prps1	phosphoribosyl pyrophosphate synthetase 1 [Source:MGI Symbol;Acc:MGI:97775]	1.85548	8.13642e-08	8.90059e-07	6.18034	7.23748	5.56593	5.34964	6.10548	6.36861	6.63961	6.1536	6.48782	6.20142	5.14106	5.43373	5.16389	4.86587	4.68333	5.15802	5.62968	5.55017
ENSMUSG00000031442	Mcf2l	mcf.2 transforming sequence-like [Source:MGI Symbol;Acc:MGI:103263]	1.76793	0.000996312	0.00388509	5.29368	3.3776	4.43775	4.67143	4.12933	5.1908	3.57743	3.67799	4.34902	4.24976	3.77213	3.88266	4.03794	3.26423	3.88642	3.56578	3.67751	3.40799
ENSMUSG00000031446	Cul4a	cullin 4A [Source:MGI Symbol;Acc:MGI:1914487]	1.96977	2.14672e-22	3.59459e-20	9.07983	8.65702	8.81303	8.97549	8.95145	8.08361	8.6494	8.49324	8.80828	8.29973	7.45146	7.01981	7.53696	7.42903	6.78836	7.54543	7.10335	7.46967
ENSMUSG00000031453	Rasa3	RAS p21 protein activator 3 [Source:MGI Symbol;Acc:MGI:1197013]	1.71481	0.000456117	0.00196281	5.31987	4.28397	4.58064	3.76722	4.11224	4.78596	4.16713	5.95886	4.55545	4.13951	4.046	3.57174	3.97167	3.80285	3.95991	4.03122	3.86497	4.44618
ENSMUSG00000031465	Angpt2	angiopoietin 2 [Source:MGI Symbol;Acc:MGI:1202890]	-2.53482	3.40427e-06	2.58755e-05	3.60475	3.45345	3.20676	3.37552	3.72769	3.17946	3.18948	3.18382	3.85892	3.76553	4.3083	4.44301	4.80806	4.90839	4.07489	4.29086	4.62631	3.88737
ENSMUSG00000031471	Defb8	defensin beta 8 [Source:MGI Symbol;Acc:MGI:2654206]	7.23907	4.31355e-34	4.29122e-31	5.20166	4.97688	4.65846	4.83498	4.81522	5.00878	5.15589	4.9998	5.13294	5.06123	3.14801	3.15373	3.13811	3.11395	3.15457	3.13495	3.13947	3.1471
ENSMUSG00000031478	Nek3	NIMA (never in mitosis gene a)-related expressed kinase 3 [Source:MGI Symbol;Acc:MGI:1344371]	-1.31051	2.737e-05	0.000166864	6.46088	6.09054	6.1228	5.54696	6.12921	5.82345	4.77094	6.07295	5.39055	5.79281	6.7917	6.86148	6.97784	6.96433	6.24403	6.65385	6.59762	6.48069
ENSMUSG00000031483	Erlin2	ER lipid raft associated 2 [Source:MGI Symbol;Acc:MGI:2387215]	1.57298	0.000322845	0.00145173	6.97321	7.03114	7.8656	7.46888	7.14134	5.72871	5.62899	5.91326	7.07194	5.52037	5.5448	5.00738	6.36718	6.48408	5.98333	5.73189	5.22009	5.31247
ENSMUSG00000031486	Adgra2	adhesion G protein-coupled receptor A2 [Source:MGI Symbol;Acc:MGI:1925810]	1.44315	1.76556e-06	1.42662e-05	5.96042	5.99922	5.97164	6.22878	5.30159	5.70931	5.56588	6.31515	5.26151	5.16478	5.20622	4.81728	5.22115	5.23284	4.93232	4.77858	4.97479	5.15488
ENSMUSG00000031502	Col4a1	collagen, type IV, alpha 1 [Source:MGI Symbol;Acc:MGI:88454]	-1.97757	0.00264611	0.00895736	3.19122	3.2836	3.46924	4.20811	3.16956	3.16862	3.1787	3.17301	4.15665	3.559	4.52573	4.41166	4.69565	4.68	4.31464	3.57057	4.40633	4.55367
ENSMUSG00000031533	Mrps31	mitochondrial ribosomal protein S31 [Source:MGI Symbol;Acc:MGI:1913153]	-1.09599	1.12426e-07	1.19357e-06	9.89242	9.6643	9.37392	9.78683	10.1368	10.6585	10.4412	10.3476	9.89202	10.3721	10.8358	10.7889	10.8275	11.4118	10.8898	11.0486	10.7902	10.8562
ENSMUSG00000031537	Ikbkb	inhibitor of kappaB kinase beta [Source:MGI Symbol;Acc:MGI:1338071]	1.83402	5.06264e-15	2.43237e-13	10.9603	10.3656	10.6534	10.6192	10.0476	9.77028	10.1353	9.42619	10.8779	9.85111	8.94288	8.97	9.32248	8.90957	8.64642	9.1667	8.87923	8.97737
ENSMUSG00000031556	Tm2d2	TM2 domain containing 2 [Source:MGI Symbol;Acc:MGI:1916992]	1.5347	1.17316e-11	2.93065e-10	9.47745	9.20181	9.29337	9.61492	9.28038	8.61773	8.66493	8.75866	9.47263	8.27485	7.91151	7.83528	7.7536	8.39934	7.8	8.16577	8.15286	8.00255
ENSMUSG00000031561	Tenm3	teneurin transmembrane protein 3 [Source:MGI Symbol;Acc:MGI:1345183]	-2.56175	5.63752e-06	4.10248e-05	3.7651	4.75724	4.00658	4.54788	5.0018	5.17775	3.94096	3.71869	3.62229	5.25423	5.93214	6.21776	6.76351	6.14504	6.09132	6.56677	5.48173	5.81259
ENSMUSG00000031583	Wrn	Werner syndrome homolog (human) [Source:MGI Symbol;Acc:MGI:109635]	1.68161	1.06992e-06	9.0973e-06	9.73727	10.7037	9.60791	8.55494	8.37699	9.63855	10.0889	9.77522	9.05864	8.31827	7.99704	8.05977	7.86164	9.0805	8.44538	8.30825	7.90532	8.40821
ENSMUSG00000031592	Pcm1	pericentriolar material 1 [Source:MGI Symbol;Acc:MGI:1277958]	-1.23087	3.64228e-07	3.42023e-06	8.71863	9.77155	9.10234	8.90599	8.48956	9.19618	9.32652	9.8469	8.67326	9.33354	9.56473	9.99744	9.82467	10.4554	10.1532	10.2981	10.4941	10.1007
ENSMUSG00000031596	Slc7a2	solute carrier family 7 (cationic amino acid transporter, y+ system), member 2 [Source:MGI Symbol;Acc:MGI:99828]	-1.24044	2.4774e-07	2.42184e-06	8.20359	9.67935	8.92848	8.62576	8.56008	8.4667	8.60675	9.04519	7.84293	8.84935	9.72877	9.50283	9.69462	9.82792	9.77326	9.67512	9.81408	9.60119
ENSMUSG00000031601	Cnot7	CCR4-NOT transcription complex, subunit 7 [Source:MGI Symbol;Acc:MGI:1298230]	-1.25544	7.3987e-13	2.34759e-11	12.1243	11.872	11.9076	11.9056	12.5125	12.5429	12.3602	12.6891	12.2208	12.5302	12.9411	13.1827	13.116	13.2746	13.0659	13.4609	13.6742	13.1883
ENSMUSG00000031605	Klhl2	kelch-like 2, Mayven [Source:MGI Symbol;Acc:MGI:1924363]	-1.28715	1.81039e-05	0.000115931	6.02087	7.10709	6.66125	6.03495	6.06981	6.90864	6.19309	5.91471	6.55799	6.59451	6.66076	7.29756	7.32682	7.10951	7.23553	7.61876	8.03598	6.76767
ENSMUSG00000031617	Tmem184c	transmembrane protein 184C [Source:MGI Symbol;Acc:MGI:2384562]	-1.73014	0.000183291	0.000885662	5.34756	5.58993	4.73965	5.3193	6.74156	6.36892	7.08048	6.91478	6.76314	7.80179	7.75214	7.98869	8.02153	7.56631	8.14636	8.15253	8.09317	7.56167
ENSMUSG00000031626	Sorbs2	sorbin and SH3 domain containing 2 [Source:MGI Symbol;Acc:MGI:1924574]	-1.06648	3.21731e-08	3.85895e-07	9.71046	9.96798	9.4848	10.1534	9.97183	10.5621	10.365	10.6264	10.1038	10.4019	10.6778	10.8045	10.9793	10.9345	10.8593	11.3441	11.052	11.1523
ENSMUSG00000031636	Pdlim3	PDZ and LIM domain 3 [Source:MGI Symbol;Acc:MGI:1859274]	1.588	0.000145479	0.000723417	5.40799	5.26147	6.62258	5.428	6.20914	7.04058	5.58628	5.96943	6.17251	5.07039	5.13303	5.50683	5.32582	4.44091	4.38646	4.93769	5.25649	5.39423
ENSMUSG00000031642	Sh3rf1	SH3 domain containing ring finger 1 [Source:MGI Symbol;Acc:MGI:1913066]	-1.59436	1.66016e-07	1.68325e-06	7.83495	8.42873	8.57901	8.07139	7.98815	8.74977	9.29842	8.75411	7.53227	9.6801	9.75316	10.0049	9.95363	9.91729	9.64527	9.79617	10.1069	9.91476
ENSMUSG00000031651	Triml1	tripartite motif family-like 1 [Source:MGI Symbol;Acc:MGI:2687279]	-2.20372	0.000405422	0.00177354	2.10502	2.26655	2.1063	2.10392	2.32027	2.09923	2.23042	2.10034	2.0916	2.39263	2.67653	2.42326	2.49822	2.70352	2.36873	2.77062	2.33567	2.48137
ENSMUSG00000031657	Heatr3	HEAT repeat containing 3 [Source:MGI Symbol;Acc:MGI:2444491]	1.18733	0.00157445	0.00575598	7.25619	6.44098	6.74962	6.94902	6.35849	5.46348	5.345	5.82961	6.7396	6.16364	5.86594	5.03461	5.91857	5.74475	5.11206	6.14125	5.94794	5.67847
ENSMUSG00000031662	Snx20	sorting nexin 20 [Source:MGI Symbol;Acc:MGI:1918857]	1.31258	0.00197058	0.00697205	4.57378	4.3604	5.02422	4.57833	4.75669	5.45669	4.12065	4.51437	4.52806	4.63129	4.5455	4.1615	3.88064	3.7454	4.66131	3.86997	3.99827	4.05567
ENSMUSG00000031698	Mylk3	myosin light chain kinase 3 [Source:MGI Symbol;Acc:MGI:2443063]	-3.0762	7.92097e-05	0.000426351	1.24679	1.26635	1.24777	1.24593	1.24247	1.24228	1.24428	1.24315	1.2363	1.24868	2.09182	1.65073	1.31554	1.67409	2.19291	1.31285	1.23455	1.23533
ENSMUSG00000031722	Hp	haptoglobin [Source:MGI Symbol;Acc:MGI:96211]	-1.17222	2.5068e-07	2.44493e-06	7.16959	6.06327	6.53848	6.8203	6.34467	6.77979	7.03383	6.48468	6.45543	7.15019	7.77703	7.80743	7.49099	7.60254	7.26656	7.39208	7.47241	7.24286
ENSMUSG00000031727	Pmfbp1	polyamine modulated factor 1 binding protein 1 [Source:MGI Symbol;Acc:MGI:1930136]	1.41075	0.000128613	0.000650255	5.02002	4.73651	5.00077	5.1738	5.01443	5.51837	4.79799	4.75789	5.55469	5.00268	4.48455	4.5133	4.22806	4.83226	4.42582	4.49408	3.81007	4.61746
ENSMUSG00000031732	Phlpp2	PH domain and leucine rich repeat protein phosphatase 2 [Source:MGI Symbol;Acc:MGI:2444928]	-1.0325	0.00269715	0.00909736	5.33511	5.55907	5.82802	4.94912	5.00873	5.81627	5.30961	6.45912	5.58389	5.81791	5.75896	6.37178	6.04631	6.73541	6.65644	6.24095	5.76148	6.20714
ENSMUSG00000031751	Amfr	autocrine motility factor receptor [Source:MGI Symbol;Acc:MGI:1345634]	-1.1766	2.41017e-14	1.00162e-12	9.86737	9.91008	10.1243	9.90412	10.1774	10.162	10.2412	10.3572	9.97197	10.3593	10.6647	10.9521	11.0397	10.7179	10.7369	11.3614	11.378	10.9464
ENSMUSG00000031754	Nudt21	nudix (nucleoside diphosphate linked moiety X)-type motif 21 [Source:MGI Symbol;Acc:MGI:1915469]	1.73575	2.65947e-10	4.99744e-09	9.79023	9.5062	9.9566	10.0997	8.58773	8.97285	9.4693	8.47444	9.27477	8.26149	8.14462	8.21015	8.07662	7.99527	8.34027	8.05999	8.04332	7.87993
ENSMUSG00000031756	Cenpn	centromere protein N [Source:MGI Symbol;Acc:MGI:1919405]	1.06095	8.19783e-13	2.55797e-11	13.826	13.4989	13.3094	13.5728	13.306	13.3696	13.4078	13.6233	13.2806	12.8834	12.4065	12.4302	12.5148	12.9604	12.6905	12.6841	12.7548	12.4894
ENSMUSG00000031757	Mt4	metallothionein 4 [Source:MGI Symbol;Acc:MGI:99692]	1.21537	2.11957e-08	2.63188e-07	8.38983	8.11577	8.21386	8.05517	9.02589	8.70559	9.11095	8.89377	8.78741	8.21571	8.06172	7.93454	7.59099	7.89348	7.50919	7.65391	7.75238	7.44727
ENSMUSG00000031765	Mt1	metallothionein 1 [Source:MGI Symbol;Acc:MGI:97171]	5.64361	6.12881e-23	1.12663e-20	13.1863	13.478	12.7214	12.3783	13.1318	12.9034	13.3311	12.4431	13.0972	13.5089	7.33605	7.10325	7.58049	7.50473	9.81313	7.35078	7.09634	6.59264
ENSMUSG00000031772	Cntnap4	contactin associated protein-like 4 [Source:MGI Symbol;Acc:MGI:2183572]	-1.75052	0.00161093	0.00586706	3.45249	3.04642	3.27389	3.18806	2.83591	3.13067	2.84091	2.83779	2.91011	3.22967	3.59984	3.55215	3.42176	4.20466	3.51539	3.21243	3.68466	3.30438
ENSMUSG00000031788	Kifc3	kinesin family member C3 [Source:MGI Symbol;Acc:MGI:109202]	1.51201	4.37086e-07	4.04155e-06	10.0973	8.78392	9.3934	9.56274	9.03398	9.0844	8.67911	8.13947	9.14865	7.69057	8.37597	7.72226	7.81058	7.84989	7.89216	8.05795	7.95769	8.25678
ENSMUSG00000031792	Usb1	U6 snRNA biogenesis 1 [Source:MGI Symbol;Acc:MGI:2142454]	1.70174	3.08564e-08	3.71155e-07	7.17608	6.74854	7.14189	7.38284	6.70762	6.66159	6.39167	6.96722	6.73276	5.53379	5.99755	5.86479	5.71922	5.44082	6.00771	5.74032	6.00404	5.08847
ENSMUSG00000031799	Tpm4	tropomyosin 4 [Source:MGI Symbol;Acc:MGI:2449202]	2.0025	0.000330792	0.00148273	4.43771	5.09997	5.18768	3.92586	5.95278	5.24893	5.04286	4.39695	5.76097	4.12241	3.84466	4.27924	4.78565	3.45205	4.14548	3.38079	3.64797	4.07922
ENSMUSG00000031824	6430548M08Rik	RIKEN cDNA 6430548M08 gene [Source:MGI Symbol;Acc:MGI:2443793]	1.78258	2.11014e-16	1.32664e-14	9.9097	9.39616	10.2304	9.93606	10.2601	9.84729	9.2485	9.30145	10.0334	9.13443	8.74139	8.65314	8.38634	7.95132	8.28033	8.5169	8.4896	8.6396
ENSMUSG00000031834	Pik3r2	phosphatidylinositol 3-kinase, regulatory subunit, polypeptide 2 (p85 beta) [Source:MGI Symbol;Acc:MGI:1098772]	1.82323	0.000325233	0.0014613	5.75016	4.03786	4.03983	5.89937	5.25477	5.02785	4.02884	4.30973	6.17698	4.93816	4.7252	3.70901	4.26506	4.12007	3.98049	4.49773	4.19654	4.23706
ENSMUSG00000031837	Necab2	N-terminal EF-hand calcium binding protein 2 [Source:MGI Symbol;Acc:MGI:2152211]	1.31674	3.69424e-08	4.35996e-07	11.2326	10.129	11.0264	10.8653	10.6568	10.7743	10.6195	9.57819	10.1239	9.76123	9.61322	9.46041	9.38277	9.66857	9.66349	9.57071	9.82746	9.49264
ENSMUSG00000031838	Ifi30	interferon gamma inducible protein 30 [Source:MGI Symbol;Acc:MGI:2137648]	1.24086	0.0019311	0.00685246	6.17598	4.37921	6.11582	5.73698	6.67644	5.3348	6.18813	6.13119	6.88137	5.82655	5.2018	5.49699	5.60121	5.5598	5.35922	5.0091	5.65292	4.94459
ENSMUSG00000031849	Comp	cartilage oligomeric matrix protein [Source:MGI Symbol;Acc:MGI:88469]	2.1552	0.00155996	0.00571783	4.23984	4.18017	3.64792	3.37728	3.63587	4.31184	2.87905	4.79371	4.40599	2.90028	3.04712	2.83729	3.25494	3.6849	3.06098	2.82711	2.82954	2.99718
ENSMUSG00000031862	Atp13a1	ATPase type 13A1 [Source:MGI Symbol;Acc:MGI:2180801]	-1.19646	9.66384e-06	6.6437e-05	6.80178	6.77501	5.85661	5.92235	5.50225	6.55231	6.3537	6.50362	6.45275	6.32135	6.90968	7.20412	7.38573	6.86136	7.25378	6.61072	7.42497	7.26309
ENSMUSG00000031885	Cbfb	core binding factor beta [Source:MGI Symbol;Acc:MGI:99851]	2.16635	2.07174e-09	3.20561e-08	4.30878	5.92227	5.69	5.62834	5.70392	5.23417	5.43632	5.12611	6.17745	4.93072	4.30686	4.69368	4.26173	4.39077	4.3361	4.62168	4.45477	4.52023
ENSMUSG00000031898	Dpep3	dipeptidase 3 [Source:MGI Symbol;Acc:MGI:1919104]	1.2468	2.66932e-14	1.08258e-12	10.2532	9.75603	9.7237	10.1813	10.4524	10.2328	10.1509	10.3654	10.3994	9.95722	9.51991	9.27966	8.96504	9.01041	9.36545	8.97648	9.17827	9.54294
ENSMUSG00000031902	Nfatc3	nuclear factor of activated T cells, cytoplasmic, calcineurin dependent 3 [Source:MGI Symbol;Acc:MGI:103296]	2.3842	7.15033e-05	0.000390589	4.70107	3.40223	4.73861	4.18011	4.03086	4.47599	4.12517	4.86889	4.09017	3.52032	3.70134	3.19794	3.80317	3.52235	3.08661	3.0754	3.22352	3.08232
ENSMUSG00000031906	Smpd3	sphingomyelin phosphodiesterase 3, neutral [Source:MGI Symbol;Acc:MGI:1927578]	-2.96458	3.7515e-06	2.82356e-05	2.46191	2.50312	2.46399	2.61481	2.45275	2.45236	2.45659	2.45419	2.84831	2.46591	3.36761	3.13193	3.32668	3.44606	3.19582	2.92578	2.84898	2.99595
ENSMUSG00000031910	Has3	hyaluronan synthase 3 [Source:MGI Symbol;Acc:MGI:109599]	1.12897	0.00161108	0.00586706	6.24736	6.41574	6.70979	7.94197	5.58767	6.49323	6.59912	7.31512	6.73822	6.595	6.17019	6.15207	6.10346	6.31292	6.30965	6.10913	6.11535	5.20618
ENSMUSG00000031917	Nip7	nuclear import 7 homolog (S. cerevisiae) [Source:MGI Symbol;Acc:MGI:1913414]	1.60719	4.62237e-22	7.37486e-20	10.3589	9.84857	10.0028	10.0298	10.0301	9.93747	9.99153	9.99232	9.93432	9.03998	8.70263	8.90618	8.99614	8.64424	8.74291	8.73748	8.56759	8.83488
ENSMUSG00000031953	Tmem170	transmembrane protein 170 [Source:MGI Symbol;Acc:MGI:106426]	2.22218	5.7968e-12	1.54144e-10	7.27545	5.7041	6.50845	6.3526	6.67597	6.11878	6.04942	5.82252	6.33208	5.93832	5.10218	4.72178	4.64176	5.13405	5.50934	5.03345	5.11944	5.24195
ENSMUSG00000031965	Tbx20	T-box 20 [Source:MGI Symbol;Acc:MGI:1888496]	4.49029	2.88234e-11	6.60518e-10	3.15273	3.38858	2.67516	2.92231	3.03904	4.5609	4.45901	3.77551	2.57376	3.61115	2.34398	2.34801	2.33701	2.57051	2.42908	2.33478	2.33797	2.34334
ENSMUSG00000031970	Dbndd1	dysbindin (dystrobrevin binding protein 1) domain containing 1 [Source:MGI Symbol;Acc:MGI:1919435]	1.19238	1.13459e-08	1.51088e-07	12.383	11.5758	12.3733	12.6055	12.602	12.2094	12.4404	11.7995	12.9568	12.2482	11.7945	11.5499	11.5224	10.9224	11.4263	11.2727	11.2444	11.7807
ENSMUSG00000031971	Ccsap	centriole, cilia and spindle associated protein [Source:MGI Symbol;Acc:MGI:1920670]	1.36537	2.51949e-06	1.9672e-05	6.76232	7.44709	7.57016	7.06561	7.4742	6.64114	6.90182	6.74821	7.03845	5.9415	5.96099	5.90558	5.72196	6.13554	6.70189	6.38497	6.07177	6.12511
ENSMUSG00000031979	Cog2	component of oligomeric golgi complex 2 [Source:MGI Symbol;Acc:MGI:1923582]	2.58519	5.55695e-05	0.000312563	5.90366	5.4367	4.94254	5.28224	3.63271	3.89757	3.61559	3.16326	5.00401	3.99326	3.12128	3.72672	4.18206	2.93684	3.43166	3.20917	2.9648	3.11936
ENSMUSG00000031982	Arv1	ARV1 homolog (yeast) [Source:MGI Symbol;Acc:MGI:1916115]	2.39414	2.69813e-13	9.35057e-12	6.58686	6.76638	6.50264	7.58983	6.34221	5.60319	6.35821	6.40137	7.04867	6.4646	4.58783	5.01441	5.44271	5.33829	5.01944	5.38927	5.41025	5.3406
ENSMUSG00000031986	Sprtn	SprT-like N-terminal domain [Source:MGI Symbol;Acc:MGI:2685351]	2.16551	1.88135e-12	5.49524e-11	7.54668	6.03864	7.20401	7.20829	7.69822	6.80589	7.20069	6.53558	7.3315	6.36624	5.92612	5.31113	5.76279	6.23087	5.55327	5.3769	5.47824	5.74471
ENSMUSG00000032006	Pdgfd	platelet-derived growth factor, D polypeptide [Source:MGI Symbol;Acc:MGI:1919035]	2.5671	8.14778e-05	0.000436476	3.06684	2.37561	2.06333	2.65749	2.05459	2.95236	2.32831	2.41784	2.32941	2.66877	2.04294	2.1342	2.0817	2.18271	2.17678	2.11731	2.04149	2.08666
ENSMUSG00000032010	Usp2	ubiquitin specific peptidase 2 [Source:MGI Symbol;Acc:MGI:1858178]	1.29723	2.38719e-19	2.57148e-17	12.9199	12.1061	12.3098	12.1696	12.2089	12.069	12.1582	12.0631	12.1379	12.0161	11.3154	11.244	11.441	11.195	11.3534	11.1813	11.1646	11.254
ENSMUSG00000032018	Sc5d	sterol-C5-desaturase (fungal ERG3, delta-5-desaturase) homolog (S. cerevisae) [Source:MGI Symbol;Acc:MGI:1353611]	-1.83687	1.65421e-14	7.11856e-13	8.63564	8.84757	7.80631	9.25101	8.88638	9.07357	9.16321	8.93927	9.27717	9.69504	10.3591	10.3993	9.86752	10.3351	10.6295	10.5575	10.6269	10.535
ENSMUSG00000032020	Ubash3b	ubiquitin associated and SH3 domain containing, B [Source:MGI Symbol;Acc:MGI:1920078]	-1.27689	2.47573e-07	2.42161e-06	8.12949	8.78294	8.65009	8.49553	7.68297	8.31704	8.19759	8.29609	8.22258	9.24255	9.56893	9.78101	9.438	9.48135	8.63	9.34586	9.7	9.06034
ENSMUSG00000032038	St3gal4	ST3 beta-galactoside alpha-2,3-sialyltransferase 4 [Source:MGI Symbol;Acc:MGI:1316743]	2.69321	1.32124e-06	1.10127e-05	4.42562	4.46309	4.20276	4.39671	5.20811	5.17093	3.28445	5.7127	5.37019	4.56104	3.39366	4.08328	3.94686	3.47048	3.56332	3.20039	3.51667	3.49361
ENSMUSG00000032040	Dcps	decapping enzyme, scavenger [Source:MGI Symbol;Acc:MGI:1916555]	-1.00391	0.000157905	0.000777433	6.80093	6.4402	7.58085	6.41731	7.07362	7.34942	6.7496	6.29143	7.29339	7.53334	7.70094	7.53925	7.53059	7.52795	8.10569	7.789	7.64076	7.94568
ENSMUSG00000032041	Tirap	toll-interleukin 1 receptor (TIR) domain-containing adaptor protein [Source:MGI Symbol;Acc:MGI:2152213]	-1.29927	4.47962e-05	0.000258918	5.20391	4.73459	5.68849	5.37655	5.88035	5.04961	6.07044	5.50339	4.99418	5.88156	6.32301	5.97902	6.48711	6.04456	6.28546	6.26735	6.04153	6.66807
ENSMUSG00000032058	Ppp2r1b	protein phosphatase 2, regulatory subunit A, beta [Source:MGI Symbol;Acc:MGI:1920949]	1.36673	8.55207e-09	1.17017e-07	8.76341	8.96938	8.16008	8.48831	8.26623	8.19709	8.12868	8.4988	8.44521	7.15567	7.64208	7.22567	7.50129	7.01468	7.34979	7.61161	7.34579	7.52725
ENSMUSG00000032065	Tex12	testis expressed gene 12 [Source:MGI Symbol;Acc:MGI:1913904]	1.33129	3.07437e-09	4.62167e-08	9.37796	9.10704	8.65559	9.51339	9.71701	9.9679	9.73796	9.82533	9.15961	9.79191	8.34961	8.69214	8.25452	8.19354	8.22672	8.60365	8.96895	8.9083
ENSMUSG00000032086	Bace1	beta-site APP cleaving enzyme 1 [Source:MGI Symbol;Acc:MGI:1346542]	-1.65311	4.98047e-05	0.000283554	5.26045	4.8836	5.42724	4.95368	5.13156	5.51058	5.81781	4.36556	4.49092	6.31306	6.38646	6.68997	6.66644	6.18073	6.25476	5.95708	6.6283	6.12949
ENSMUSG00000032093	Cd3e	CD3 antigen, epsilon polypeptide [Source:MGI Symbol;Acc:MGI:88332]	4.62636	9.89453e-11	2.04568e-09	2.81566	2.5291	2.16228	2.79305	2.28996	2.47166	2.93328	1.9816	2.29668	2.31795	1.96877	1.96976	1.96708	1.96307	1.96991	1.96654	1.96731	1.96861
ENSMUSG00000032097	Ddx6	DEAD (Asp-Glu-Ala-Asp) box polypeptide 6 [Source:MGI Symbol;Acc:MGI:104976]	1.25149	1.73888e-06	1.40573e-05	8.38317	7.72193	8.22841	7.39433	7.4171	7.17202	7.34452	7.46941	7.78206	6.94523	6.58597	6.9371	6.47749	7.06324	6.73191	6.97828	6.47346	7.10898
ENSMUSG00000032099	Pate4	prostate and testis expressed 4 [Source:MGI Symbol;Acc:MGI:1930790]	1.86825	0.000197858	0.000946047	4.15118	4.88882	4.36756	4.43642	3.71979	5.00394	4.65189	4.74505	4.15417	3.9036	3.66903	3.87441	3.28651	3.83065	3.4939	3.84651	4.17773	3.39065
ENSMUSG00000032101	Ddx25	DEAD (Asp-Glu-Ala-Asp) box polypeptide 25 [Source:MGI Symbol;Acc:MGI:1353582]	-1.03846	3.08494e-10	5.71441e-09	9.00219	8.34964	8.72013	8.22532	8.82927	8.63097	8.72645	8.73831	8.69538	9.20726	9.46739	9.61547	9.55134	9.51416	9.74735	9.56063	9.33593	9.17099
ENSMUSG00000032110	Acrv1	acrosomal vesicle protein 1 [Source:MGI Symbol;Acc:MGI:104590]	-2.26253	0.00169088	0.00611815	2.65716	2.87919	2.66029	2.65444	2.64333	2.64273	2.64915	3.5322	2.62317	2.66316	3.66073	4.16636	2.74915	3.67562	3.4822	3.43491	3.68327	3.42409
ENSMUSG00000032115	Hyou1	hypoxia up-regulated 1 [Source:MGI Symbol;Acc:MGI:108030]	-1.52178	0.00039109	0.00171751	9.50214	10.6538	8.08186	9.59026	7.98073	9.21494	8.74543	8.94743	8.34971	10.4631	10.5677	10.5504	10.7211	11.0341	10.4631	11.0238	11.0884	10.1783
ENSMUSG00000032121	Tmem218	transmembrane protein 218 [Source:MGI Symbol;Acc:MGI:1913529]	-1.9152	2.07329e-07	2.06013e-06	5.00835	5.56508	5.1425	5.26215	5.40233	4.57989	6.40989	6.22089	5.79543	6.23984	6.95939	7.06386	6.85438	6.73974	6.83327	7.32674	6.97765	6.80179
ENSMUSG00000032126	Hmbs	hydroxymethylbilane synthase [Source:MGI Symbol;Acc:MGI:96112]	1.50843	0.000127483	0.000645316	10.6921	8.44348	9.38531	9.9654	8.40103	8.69425	8.42095	8.01674	8.44665	7.39582	8.00805	7.76774	7.94668	8.01153	8.18519	8.16999	8.0249	8.03451
ENSMUSG00000032134	Muc16	mucin 16 [Source:MGI Symbol;Acc:MGI:1920982]	-2.44291	0.00135071	0.0050538	0.782593	0.920173	0.78302	0.782224	0.780738	0.780659	0.781511	0.781028	0.778139	0.783415	0.937494	1.05752	0.839327	0.776364	1.00497	1.01707	1.11631	0.907019
ENSMUSG00000032171	Pin1	protein (peptidyl-prolyl cis/trans isomerase) NIMA-interacting 1 [Source:MGI Symbol;Acc:MGI:1346036]	2.8877	6.12611e-11	1.31981e-09	5.39038	5.5906	5.8639	5.73488	5.83802	6.46474	5.41069	6.28757	5.55938	5.13647	3.82748	4.5087	4.24688	4.74675	4.66833	3.93573	3.62978	4.06723
ENSMUSG00000032172	Olfm2	olfactomedin 2 [Source:MGI Symbol;Acc:MGI:3045350]	2.15774	4.16536e-05	0.000242327	6.19166	5.59929	5.69396	5.26488	3.79067	5.45253	4.77797	5.66197	4.57753	5.83848	4.40781	4.74865	3.91912	3.88943	4.13838	3.94502	4.86577	3.5386
ENSMUSG00000032199	Polr2m	polymerase (RNA) II (DNA directed) polypeptide M [Source:MGI Symbol;Acc:MGI:107282]	1.88705	1.30559e-17	1.02698e-15	8.72894	8.95907	8.47	8.61294	8.178	8.35286	8.28817	8.42645	8.12801	7.40555	7.26008	7.16117	7.2516	6.9712	7.32438	6.89415	7.06507	6.67074
ENSMUSG00000032204	Aqp9	aquaporin 9 [Source:MGI Symbol;Acc:MGI:1891066]	-1.78378	1.59789e-05	0.000103777	6.43193	8.44088	6.91867	6.99331	6.35078	6.73993	6.61505	6.26575	5.30926	8.04259	8.74001	8.67636	8.58836	8.36129	8.68635	8.05418	8.4047	8.47121
ENSMUSG00000032217	Rnf111	ring finger 111 [Source:MGI Symbol;Acc:MGI:1934919]	-1.96103	7.86877e-27	2.3807e-24	8.07556	8.07918	8.17369	7.56493	8.1011	7.90118	7.97431	7.62641	7.8366	8.38078	9.06571	9.47766	9.26353	9.60135	8.85814	9.59376	9.73456	9.53387
ENSMUSG00000032220	Myo1e	myosin IE [Source:MGI Symbol;Acc:MGI:106621]	-1.74647	7.18387e-06	5.0898e-05	5.6608	5.89754	5.91736	6.45032	6.67883	7.23741	5.95549	7.106	7.10923	7.72875	8.13967	8.72661	6.85657	8.19679	7.85608	7.62254	8.45696	7.71955
ENSMUSG00000032226	Gcnt3	glucosaminyl (N-acetyl) transferase 3, mucin type [Source:MGI Symbol;Acc:MGI:1919327]	-4.38598	1.10729e-09	1.81459e-08	1.88651	1.91369	1.88788	1.88533	1.88054	1.88028	1.88304	1.88148	1.87201	1.88913	2.88612	2.51264	2.34155	2.55234	2.23985	2.47179	2.08251	2.02873
ENSMUSG00000032228	Tcf12	transcription factor 12 [Source:MGI Symbol;Acc:MGI:101877]	1.4187	6.07472e-07	5.4157e-06	8.33183	8.2818	8.11478	7.75296	7.97605	6.88153	7.57477	6.72786	7.82447	7.01821	6.79424	6.68696	6.82719	7.03616	6.52858	7.09209	6.57959	6.68295
ENSMUSG00000032232	Cgnl1	cingulin-like 1 [Source:MGI Symbol;Acc:MGI:1915428]	-1.27741	2.04197e-09	3.16533e-08	7.14739	7.86411	7.46997	6.83577	7.4345	7.98758	7.54312	7.02541	7.29174	7.83781	8.23268	8.3548	8.37422	8.74375	8.45844	8.45983	8.18347	8.29463
ENSMUSG00000032253	Phip	pleckstrin homology domain interacting protein [Source:MGI Symbol;Acc:MGI:1932404]	-1.12485	2.95232e-07	2.82888e-06	8.60615	8.53891	8.42914	7.76115	8.39222	8.33473	8.461	7.60094	8.14313	8.76818	8.74055	8.96292	8.89808	9.05981	9.12564	9.36301	9.7398	9.21398
ENSMUSG00000032254	Kif23	kinesin family member 23 [Source:MGI Symbol;Acc:MGI:1919069]	-1.24235	2.85586e-07	2.74734e-06	10.1746	9.95546	10.4528	9.72837	10.7636	10.7696	11.0414	10.9949	10.59	11.5198	11.6101	11.6828	11.7322	11.6318	11.6742	11.5937	11.6081	11.7875
ENSMUSG00000032258	Lca5	Leber congenital amaurosis 5 (human) [Source:MGI Symbol;Acc:MGI:1923032]	-1.43161	3.61751e-05	0.000213552	7.02796	5.89715	6.37594	5.7217	6.30966	5.6254	5.3173	6.76534	5.62552	6.0681	6.94724	6.62941	6.74422	7.55264	7.76052	7.17753	6.94325	7.042
ENSMUSG00000032263	Bckdhb	branched chain ketoacid dehydrogenase E1, beta polypeptide [Source:MGI Symbol;Acc:MGI:88137]	-1.32347	3.04425e-05	0.000183153	7.08743	7.91056	6.88227	7.31051	7.7405	7.55216	6.38746	8.35771	6.70389	8.29726	8.43964	8.86578	8.50764	8.78292	8.34772	8.5839	8.28776	8.62383
ENSMUSG00000032274	Cyp19a1	cytochrome P450, family 19, subfamily a, polypeptide 1 [Source:MGI Symbol;Acc:MGI:88587]	-1.7199	1.41043e-16	9.10429e-15	7.2057	7.70655	7.13675	7.38035	7.30674	7.49904	7.63334	7.04865	7.46359	8.21421	8.8434	8.84691	8.46056	9.11893	8.67238	8.61609	8.70452	8.47848
ENSMUSG00000032281	Acsbg1	acyl-CoA synthetase bubblegum family member 1 [Source:MGI Symbol;Acc:MGI:2385656]	2.4894	0.000991132	0.00387024	2.65097	2.76875	2.32386	3.60879	4.25938	3.42431	2.3072	2.30167	3.90728	3.60308	2.86343	2.26483	2.32178	2.2424	2.2653	2.25421	2.25676	2.56503
ENSMUSG00000032291	Crabp1	cellular retinoic acid binding protein I [Source:MGI Symbol;Acc:MGI:88490]	2.59799	0.000667325	0.00274861	2.63287	2.00514	1.97038	2.40747	2.23485	2.97793	2.26059	3.05977	1.9483	3.00352	1.94659	1.94775	2.18413	1.93989	1.94792	1.94398	1.94488	1.94641
ENSMUSG00000032298	Neil1	nei endonuclease VIII-like 1 (E. coli) [Source:MGI Symbol;Acc:MGI:1920024]	-1.97338	0.00141574	0.00526565	1.65225	1.6662	1.78292	1.65166	1.70144	1.79596	1.70781	1.64978	1.64524	1.78841	1.96576	1.95727	1.96109	2.02975	1.83214	1.93319	1.7303	1.89583
ENSMUSG00000032299	Commd4	COMM domain containing 4 [Source:MGI Symbol;Acc:MGI:1913449]	1.14268	9.80249e-07	8.40242e-06	8.80664	8.11767	9.18663	9.11645	8.14405	8.91899	8.81034	8.77993	8.21639	8.03774	7.73361	7.87132	8.13181	8.00965	7.79417	7.65517	8.14609	7.37062
ENSMUSG00000032307	Ube2q2	ubiquitin-conjugating enzyme E2Q (putative) 2 [Source:MGI Symbol;Acc:MGI:2388672]	1.45067	2.67916e-11	6.18144e-10	9.18488	9.18913	8.98491	9.12363	8.70636	8.40254	8.71885	8.63294	8.9062	7.85312	7.74143	7.34757	7.44214	8.08013	7.93119	7.91828	7.83376	7.80741
ENSMUSG00000032312	Csk	c-src tyrosine kinase [Source:MGI Symbol;Acc:MGI:88537]	-1.05866	0.000140007	0.000700741	5.69115	6.12314	6.17335	5.68974	5.46598	6.57661	6.13578	6.613	6.29872	6.75442	6.61867	7.06989	6.50563	7.01202	6.83014	6.83376	7.02864	7.16043
ENSMUSG00000032316	Clk3	CDC-like kinase 3 [Source:MGI Symbol;Acc:MGI:1098670]	-2.17883	3.86537e-14	1.50973e-12	6.21771	6.84108	6.33353	6.10207	6.90104	7.13208	6.78095	6.15556	7.32592	7.59433	8.36177	8.4695	8.86399	8.37495	8.29044	8.34348	7.92606	8.44994
ENSMUSG00000032318	Isl2	insulin related protein 2 (islet 2) [Source:MGI Symbol;Acc:MGI:109156]	1.95756	8.38475e-10	1.40791e-08	8.25406	10.3048	9.45372	9.43507	9.69006	9.76176	9.58256	9.03044	10.7421	9.07202	8.699	7.9122	8.0568	7.52844	8.6891	8.00696	7.98923	8.41905
ENSMUSG00000032324	Tspan3	tetraspanin 3 [Source:MGI Symbol;Acc:MGI:1928098]	2.12253	7.94032e-10	1.33885e-08	11.5119	11.8127	11.5954	11.8411	10.7427	9.73291	10.5258	9.80289	11.2484	9.29583	9.11784	9.6344	9.29303	9.1331	9.69411	9.73756	9.45603	9.24451
ENSMUSG00000032355	Mlip	muscular LMNA-interacting protein [Source:MGI Symbol;Acc:MGI:1916892]	1.35618	7.07648e-12	1.83705e-10	9.09268	9.1695	8.63292	8.61886	8.42271	9.03708	8.83281	9.25699	8.12371	8.74891	7.66286	7.87576	7.70565	8.13248	7.92443	7.70792	8.14234	7.66237
ENSMUSG00000032388	Spg21	spastic paraplegia 21 homolog (human) [Source:MGI Symbol;Acc:MGI:106403]	1.12685	0.000134067	0.000675405	8.61778	8.43545	7.95598	8.46418	9.82156	8.04178	8.61876	7.93042	9.03219	8.61559	7.88422	8.27795	8.20315	7.51858	7.69747	7.78739	7.33985	7.95755
ENSMUSG00000032413	Rasa2	RAS p21 protein activator 2 [Source:MGI Symbol;Acc:MGI:2149960]	-1.19541	5.28482e-22	8.35297e-20	10.0732	10.1295	10.3219	10.1723	10.2127	10.1056	10.4371	10.6342	10.29	10.589	11.0702	11.0769	11.0466	11.2885	11.1711	11.329	11.3446	11.2912
ENSMUSG00000032422	Snx14	sorting nexin 14 [Source:MGI Symbol;Acc:MGI:2155664]	-1.14946	1.31766e-06	1.09937e-05	5.88954	5.41812	6.05054	5.8762	5.07783	6.08104	5.69935	5.98947	5.64251	5.96297	6.6701	6.36571	6.69421	6.20125	6.45012	6.57609	6.25697	6.58815
ENSMUSG00000032423	Syncrip	synaptotagmin binding, cytoplasmic RNA interacting protein [Source:MGI Symbol;Acc:MGI:1891690]	3.29033	3.47143e-11	7.84878e-10	7.1974	7.38989	7.4953	6.67189	6.26272	6.66032	5.49954	5.26346	6.07908	5.3775	3.77862	4.43501	5.13704	4.42442	4.82313	4.20832	3.59919	4.77232
ENSMUSG00000032436	Cmtm7	CKLF-like MARVEL transmembrane domain containing 7 [Source:MGI Symbol;Acc:MGI:2447166]	2.68495	0.000605233	0.00252422	1.67721	2.40339	1.34938	1.34709	2.03261	1.34251	1.95799	1.97303	1.33495	1.35052	1.33384	1.33459	1.33255	1.32949	1.3347	1.33214	1.33272	1.33372
ENSMUSG00000032449	Slc25a36	solute carrier family 25, member 36 [Source:MGI Symbol;Acc:MGI:1924909]	2.38142	1.77894e-12	5.24136e-11	10.7826	11.0254	10.1251	10.7694	9.93945	8.82655	9.4386	9.92157	9.73574	8.68324	8.39944	7.97447	8.43975	8.58025	8.12723	8.80645	8.28471	7.43736
ENSMUSG00000032456	Nmnat3	nicotinamide nucleotide adenylyltransferase 3 [Source:MGI Symbol;Acc:MGI:1921330]	2.49881	3.46903e-07	3.27025e-06	5.74907	5.7732	4.25853	5.62442	4.42561	4.84898	4.6821	4.90934	4.48424	4.63958	3.94138	3.92969	3.71811	3.81733	4.49352	3.58042	3.3786	3.97098
ENSMUSG00000032459	Mrps22	mitochondrial ribosomal protein S22 [Source:MGI Symbol;Acc:MGI:1928137]	-1.32294	1.5294e-11	3.7216e-10	10.643	11.1707	10.9601	11.0681	10.8785	11.0917	11.7065	11.3634	11.3726	11.9781	12.0944	12.3134	12.2603	12.3144	12.4634	12.3189	12.2908	12.2933
ENSMUSG00000032469	Dbr1	debranching enzyme homolog 1 (S. cerevisiae) [Source:MGI Symbol;Acc:MGI:1931520]	2.91887	1.69555e-12	5.04843e-11	7.98486	6.51902	7.62523	7.66197	7.20419	6.40393	6.75335	5.81839	7.53581	5.4478	4.46333	4.66093	4.7714	5.53487	5.09996	5.54453	5.40665	5.46772
ENSMUSG00000032481	Smarcc1	SWI/SNF related, matrix associated, actin dependent regulator of chromatin, subfamily c, member 1 [Source:MGI Symbol;Acc:MGI:1203524]	1.71464	5.83739e-25	1.37114e-22	7.92339	7.98825	7.81403	7.38638	7.92606	8.0361	7.91545	7.76996	7.66593	7.7059	6.23694	6.9035	6.62405	6.62643	6.60273	6.69583	6.65061	6.97034
ENSMUSG00000032482	Cspg5	chondroitin sulfate proteoglycan 5 [Source:MGI Symbol;Acc:MGI:1352747]	2.06078	1.43152e-12	4.33092e-11	5.38493	6.08143	6.33278	6.06971	6.10547	6.09545	5.77969	6.09913	5.57988	5.10653	4.60238	4.63025	4.82784	4.94732	4.86159	5.20448	4.8161	4.7026
ENSMUSG00000032500	Dclk3	doublecortin-like kinase 3 [Source:MGI Symbol;Acc:MGI:3039580]	-1.286	0.000277856	0.00127278	6.18699	7.60278	6.35851	6.2593	6.90976	7.94397	7.78758	7.7924	6.59822	8.00752	8.16782	7.88691	8.47341	8.55227	8.73033	8.13594	8.24525	8.00177
ENSMUSG00000032501	Trib1	tribbles homolog 1 (Drosophila) [Source:MGI Symbol;Acc:MGI:2443397]	1.50252	0.00129901	0.00488413	4.84858	3.83376	4.30351	5.1276	3.81091	4.93736	4.64226	4.45004	4.49291	4.3676	4.45836	3.49594	3.84531	4.19522	3.8776	3.65491	4.00169	3.65164
ENSMUSG00000032508	Myd88	myeloid differentiation primary response gene 88 [Source:MGI Symbol;Acc:MGI:108005]	1.57007	1.93419e-08	2.41946e-07	7.55433	6.40829	7.30727	7.08849	7.14805	6.65921	6.20846	6.29001	7.27859	6.71186	6.23732	5.91739	5.7845	5.48338	6.09285	5.90283	6.14765	5.99209
ENSMUSG00000032515	Csrnp1	cysteine-serine-rich nuclear protein 1 [Source:MGI Symbol;Acc:MGI:2387989]	2.17459	1.66809e-10	3.28797e-09	4.9954	5.09672	4.57386	5.08229	4.59942	4.39743	5.11928	4.45782	5.01625	4.49056	3.93891	4.07883	4.03957	3.88604	3.78424	4.1633	4.0949	3.68645
ENSMUSG00000032518	Rpsa	ribosomal protein SA [Source:MGI Symbol;Acc:MGI:105381]	1.27234	6.91012e-11	1.46446e-09	10.7553	9.90947	11.1821	10.586	11.1091	10.7962	10.5801	10.4638	10.5416	9.97582	9.74066	9.89341	9.7345	9.61584	9.80265	9.56682	9.48917	9.72405
ENSMUSG00000032537	Ephb1	Eph receptor B1 [Source:MGI Symbol;Acc:MGI:1096337]	2.27497	0.00145207	0.00538305	3.1575	3.59312	2.67785	3.60834	4.24147	2.36461	2.6311	2.36752	2.91912	2.91741	2.5941	2.65096	2.33741	2.32884	2.73524	2.48082	2.3379	2.34066
ENSMUSG00000032564	Cpne4	copine IV [Source:MGI Symbol;Acc:MGI:1921270]	-1.67598	0.000729226	0.00297316	3.6467	3.46511	3.60277	4.15531	3.40997	3.79247	3.98161	3.60346	3.52136	3.8758	4.24314	4.44611	3.7108	4.68481	4.36499	4.08924	4.35899	3.94915
ENSMUSG00000032570	Atp2c1	ATPase, Ca++-sequestering [Source:MGI Symbol;Acc:MGI:1889008]	-1.00377	2.53451e-10	4.81073e-09	10.4253	11.0647	10.3621	10.5119	10.2578	10.4235	10.383	10.8168	10.4056	10.7411	11.0888	11.1284	11.1505	11.3816	11.1284	11.4732	11.6739	11.4009
ENSMUSG00000032580	Rbm5	RNA binding motif protein 5 [Source:MGI Symbol;Acc:MGI:1933204]	2.10583	9.84597e-09	1.3226e-07	7.88941	8.11191	7.68191	8.40657	6.90223	6.56682	6.68704	6.04843	7.90904	6.99557	6.12059	6.31923	5.7995	5.77823	6.67709	6.10851	5.72752	5.77254
ENSMUSG00000032586	Traip	TRAF-interacting protein [Source:MGI Symbol;Acc:MGI:1096377]	1.06211	2.98508e-06	2.29994e-05	10.53	9.79268	10.3059	10.1986	10.2849	9.89965	9.52666	9.1622	10.5572	9.86747	9.7178	9.5343	9.4786	9.16955	8.91867	9.10743	9.08421	9.06424
ENSMUSG00000032594	Ip6k1	inositol hexaphosphate kinase 1 [Source:MGI Symbol;Acc:MGI:1351633]	1.90819	1.62252e-07	1.64805e-06	5.85264	5.19966	5.58862	6.00091	5.80744	5.2566	5.44369	5.77962	6.08547	4.67353	4.1128	4.48202	4.74597	4.66872	4.84548	4.51762	5.18941	4.39234
ENSMUSG00000032601	Prkar2a	protein kinase, cAMP dependent regulatory, type II alpha [Source:MGI Symbol;Acc:MGI:108025]	-1.11418	6.41281e-06	4.59354e-05	8.53096	9.18149	8.71684	7.68166	7.82634	8.40653	8.0026	8.85793	8.31341	8.59496	8.82098	9.16084	9.02322	9.62954	9.27431	9.5871	9.57873	9.23917
ENSMUSG00000032607	Amt	aminomethyltransferase [Source:MGI Symbol;Acc:MGI:3646700]	-2.64868	0.00015637	0.000771	1.87152	1.62843	1.61184	1.61023	1.60723	1.60707	1.6088	1.60782	1.60196	1.61263	1.83032	1.8413	1.97792	1.82659	1.78117	1.96813	2.12173	2.17016
ENSMUSG00000032615	Nt5m	5',3'-nucleotidase, mitochondrial [Source:MGI Symbol;Acc:MGI:1917127]	-1.35876	3.08723e-06	2.37001e-05	6.17026	6.44506	6.73943	7.07818	5.9583	5.50465	6.78782	5.98993	6.18433	6.85784	7.58757	7.55365	7.58627	7.42812	7.06623	7.40646	7.25769	6.93574
ENSMUSG00000032623	Oas1d	2'-5' oligoadenylate synthetase 1D [Source:MGI Symbol;Acc:MGI:2140770]	1.07492	9.75385e-15	4.42244e-13	15.8469	15.2925	15.4312	15.4271	15.5273	15.4452	15.2198	15.1415	15.3784	15.0698	14.8558	14.6932	14.7712	14.3622	14.4521	14.5659	14.372	14.5056
ENSMUSG00000032679	Cd59a	CD59a antigen [Source:MGI Symbol;Acc:MGI:109177]	-3.2712	1.17799e-11	2.93838e-10	4.17254	4.26874	3.85336	3.6023	4.05789	3.9864	3.69318	3.5705	3.869	5.13183	5.97758	5.70932	5.81962	5.95129	6.27286	5.8992	5.46145	5.92766
ENSMUSG00000032680	6820408C15Rik	RIKEN cDNA 6820408C15 gene [Source:MGI Symbol;Acc:MGI:3045333]	-1.4696	0.0012033	0.00457409	5.55068	5.23874	4.89948	4.80391	4.04211	4.60926	4.27648	3.89008	4.64574	5.19701	5.86405	5.90466	5.47016	5.79895	5.72821	5.27296	5.41767	5.50607
ENSMUSG00000032705	Exd2	exonuclease 3'-5' domain containing 2 [Source:MGI Symbol;Acc:MGI:1922485]	1.37568	0.000125231	0.000635628	5.60041	6.21918	6.80246	6.78015	6.72872	5.65081	6.43184	6.24557	5.80994	4.78141	5.11526	5.52578	5.65673	5.26729	5.53165	5.30736	5.55843	5.50525
ENSMUSG00000032712	2810474O19Rik	RIKEN cDNA 2810474O19 gene [Source:MGI Symbol;Acc:MGI:1914496]	-1.32772	4.97988e-09	7.17375e-08	10.5042	11.6218	10.6236	10.6232	10.884	11.1192	11.043	11.2144	10.4426	11.4935	11.7725	12.0431	11.959	11.8414	11.739	12.4804	12.4975	11.6806
ENSMUSG00000032718	Mansc1	MANSC domain containing 1 [Source:MGI Symbol;Acc:MGI:1914979]	-1.16677	5.03173e-12	1.3486e-10	9.02427	9.30194	8.92027	9.06786	9.24188	9.70034	9.67201	9.51302	8.86929	9.56806	10.3165	10.2579	10.2039	10.1853	10.0107	10.0103	10.1376	10.3814
ENSMUSG00000032724	Abtb2	ankyrin repeat and BTB (POZ) domain containing 2 [Source:MGI Symbol;Acc:MGI:2139365]	1.28529	0.000776184	0.00312705	5.81348	6.53899	6.88091	7.37946	6.28465	5.02366	5.88813	6.76478	6.52495	5.36086	5.47806	5.9411	5.69174	5.92388	5.22944	5.43702	5.62383	5.65932
ENSMUSG00000032740	Ccdc88a	coiled coil domain containing 88A [Source:MGI Symbol;Acc:MGI:1925177]	-1.06342	1.47001e-05	9.66707e-05	6.46919	6.39728	6.30054	6.40146	6.12977	6.42275	5.84949	6.16291	5.87943	6.28157	6.00615	6.78642	6.88401	6.73572	7.0708	7.36582	7.15354	6.82448
ENSMUSG00000032769	Trpa1	transient receptor potential cation channel, subfamily A, member 1 [Source:MGI Symbol;Acc:MGI:3522699]	-1.76812	1.63755e-07	1.66132e-06	5.67323	5.48657	5.29652	5.23452	5.60897	5.10209	4.50848	5.72482	5.91606	6.19197	6.33493	7.05238	6.69623	6.47668	7.01706	6.12365	6.65383	6.55826
ENSMUSG00000032777	Gtf3c1	general transcription factor III C 1 [Source:MGI Symbol;Acc:MGI:107887]	-1.25744	0.00157845	0.00576613	6.15371	5.64821	6.25083	6.22342	5.7799	4.3887	5.6702	6.31424	5.73305	6.93781	6.85042	7.14584	6.79185	6.8994	7.0406	6.98456	7.02344	6.34325
ENSMUSG00000032840	2410131K14Rik	RIKEN cDNA 2410131K14 gene [Source:MGI Symbol;Acc:MGI:1924042]	1.38985	1.41966e-08	1.84262e-07	9.42996	9.57785	9.85728	9.91612	9.95275	9.08541	9.44773	8.60154	10.1649	8.68061	8.73694	8.50063	8.63179	8.05779	8.56068	8.68935	8.5267	8.52586
ENSMUSG00000032845	Alpk2	alpha-kinase 2 [Source:MGI Symbol;Acc:MGI:2449492]	1.5968	6.81996e-05	0.000374235	5.36311	6.57207	5.64635	5.46864	5.69532	5.62724	5.01849	6.26901	5.79509	4.61411	5.09917	4.8492	4.95263	4.13701	4.8541	4.71555	5.31349	4.57784
ENSMUSG00000032867	Fbxw8	F-box and WD-40 domain protein 8 [Source:MGI Symbol;Acc:MGI:1923041]	1.08699	0.000184549	0.000891229	6.56792	6.4268	7.11953	6.05703	6.64606	5.63787	6.63493	6.52749	6.67316	5.84835	6.01926	5.83742	5.83447	5.68673	6.14232	5.37304	6.05239	5.54556
ENSMUSG00000032878	Ccdc85a	coiled-coil domain containing 85A [Source:MGI Symbol;Acc:MGI:2445069]	-2.1732	5.57943e-05	0.000313486	4.6463	7.78489	5.89556	6.16547	5.82252	5.96891	6.11349	7.6102	5.434	7.25001	8.08181	8.57202	8.30285	8.5905	7.91599	8.87707	8.75006	8.06806
ENSMUSG00000032908	Sgpp2	sphingosine-1-phosphate phosphotase 2 [Source:MGI Symbol;Acc:MGI:3589109]	-2.43136	0.000162957	0.000798967	3.35356	3.92836	3.36051	4.07565	3.32228	3.32091	4.12262	3.32729	3.27501	4.46615	4.45057	4.61735	5.46153	5.0119	5.19005	5.34411	4.87297	4.63074
ENSMUSG00000032965	Ift57	intraflagellar transport 57 [Source:MGI Symbol;Acc:MGI:1921166]	-1.85755	0.000765209	0.00309081	2.93791	3.48901	3.11038	2.93525	3.60191	3.27673	3.0776	2.92654	3.29517	3.11877	4.07283	3.90217	3.29493	4.08547	3.22566	3.90284	3.89149	3.52156
ENSMUSG00000032968	Inha	inhibin alpha [Source:MGI Symbol;Acc:MGI:96569]	2.96104	2.81482e-06	2.1757e-05	6.11908	9.42664	6.89594	7.71621	9.78764	9.51943	4.44536	8.63257	10.1197	9.06625	5.68597	5.51705	7.32255	5.82385	6.76236	5.64877	5.85134	6.01998
ENSMUSG00000033004	Mycbp2	MYC binding protein 2 [Source:MGI Symbol;Acc:MGI:2179432]	-1.03962	8.4646e-07	7.34496e-06	9.31081	9.38181	9.80315	8.80272	9.06649	9.50497	9.35068	9.86056	8.77872	9.84284	10.0442	10.1317	9.80216	10.5467	10.1478	10.3348	10.434	10.0821
ENSMUSG00000033029	1700088E04Rik	RIKEN cDNA 1700088E04 gene [Source:MGI Symbol;Acc:MGI:1920774]	1.4911	0.00263408	0.00892558	3.94945	3.85461	3.69452	3.92718	3.54004	4.57174	4.29868	4.62534	4.03248	3.59294	3.58563	3.54437	3.22721	3.7523	3.63683	3.3653	3.18747	3.92854
ENSMUSG00000033063	Cntnap3	contactin associated protein-like 3 [Source:MGI Symbol;Acc:MGI:3588199]	-3.50511	7.76604e-13	2.45036e-11	3.61151	3.81802	4.35369	3.82761	4.25124	3.66135	3.58076	3.77403	4.29951	4.96531	5.95136	5.62558	6.39719	6.18435	6.26921	6.2489	5.72464	5.82302
ENSMUSG00000033075	Senp1	SUMO1/sentrin specific peptidase 1 [Source:MGI Symbol;Acc:MGI:2445054]	1.1895	1.26331e-22	2.15809e-20	10.5655	10.3114	10.7534	10.5971	10.528	10.4551	10.5027	10.4981	10.6572	9.98097	9.53765	9.51802	9.6571	9.50887	9.65394	9.72137	9.55828	9.79757
ENSMUSG00000033096	Apmap	adipocyte plasma membrane associated protein [Source:MGI Symbol;Acc:MGI:1919131]	1.07769	0.00171059	0.00618021	6.47064	6.29171	6.27545	5.9953	6.47183	6.66215	5.77953	6.28174	6.0273	4.96621	5.58283	5.06548	5.4069	6.265	5.02467	5.58689	5.55496	5.51233
ENSMUSG00000033107	Rnf125	ring finger protein 125 [Source:MGI Symbol;Acc:MGI:1914914]	-1.11107	1.83342e-05	0.000117228	7.62635	8.67074	7.94569	7.14747	8.16647	7.62882	8.41371	7.64203	8.25822	8.86834	9.00716	8.77512	9.06565	8.97052	8.99539	8.69557	9.14342	9.00616
ENSMUSG00000033157	Abhd10	abhydrolase domain containing 10 [Source:MGI Symbol;Acc:MGI:2442422]	1.23364	7.16259e-05	0.00039088	7.55339	7.47747	7.47627	7.63797	6.90171	6.79348	6.88338	5.85042	7.53471	6.5444	6.10394	6.33634	6.32978	6.29822	5.85518	6.52396	6.90903	6.24577
ENSMUSG00000033184	Tmed7	transmembrane emp24 protein transport domain containing 7 [Source:MGI Symbol;Acc:MGI:1913926]	1.95675	1.22317e-08	1.61233e-07	8.47445	7.15471	8.20538	7.68654	7.49693	6.12189	7.66165	6.81353	7.34178	6.85932	5.94686	6.18378	6.38213	5.78934	6.59704	5.74837	6.59419	6.16225
ENSMUSG00000033255	Gm5134	predicted gene 5134 [Source:MGI Symbol;Acc:MGI:3646667]	-1.14318	1.18837e-07	1.24908e-06	7.72507	7.61315	7.59544	7.66681	7.87482	8.05741	8.29962	8.68187	7.96501	8.41011	8.69707	9.11455	9.19887	8.99841	8.70097	8.68901	8.54462	8.9156
ENSMUSG00000033285	Wdr3	WD repeat domain 3 [Source:MGI Symbol;Acc:MGI:2443143]	1.22746	0.000837658	0.00334036	6.62716	7.47299	6.71661	7.14953	5.26632	5.98567	5.57356	5.99662	6.57609	6.46311	5.28391	5.8719	5.94486	6.00623	5.73424	6.05822	5.7152	5.46755
ENSMUSG00000033318	Gstt2	glutathione S-transferase, theta 2 [Source:MGI Symbol;Acc:MGI:106188]	1.10334	1.30153e-06	1.0886e-05	10.8939	10.9004	11.0715	11.2157	10.1504	10.3514	10.8652	10.0961	10.8657	9.57806	9.94896	9.91227	9.60252	9.99788	9.99152	9.78388	9.69658	9.89427
ENSMUSG00000033319	Fem1c	fem-1 homolog c (C.elegans) [Source:MGI Symbol;Acc:MGI:2444737]	1.30116	9.38284e-10	1.5603e-08	8.44998	8.08404	8.63667	8.2844	8.12958	7.86582	8.25775	7.2688	8.66388	8.13424	7.34423	7.11828	7.24618	7.44558	7.56278	7.09584	7.25021	7.48578
ENSMUSG00000033323	Ctdp1	CTD (carboxy-terminal domain, RNA polymerase II, polypeptide A) phosphatase, subunit 1 [Source:MGI Symbol;Acc:MGI:1926953]	1.21123	3.26651e-07	3.09767e-06	7.59959	7.87275	8.01923	6.84214	7.19783	7.24239	7.05884	6.93379	7.57545	7.46943	6.7089	6.47677	6.82179	6.77941	6.16166	6.57148	6.61972	6.82572
ENSMUSG00000033392	Clasp2	CLIP associating protein 2 [Source:MGI Symbol;Acc:MGI:1923749]	-1.63469	1.87563e-11	4.46769e-10	10.6384	11.3452	10.4818	10.9713	10.7367	11.3181	11.0517	11.2512	10.2213	11.4705	11.7639	12.1565	12.1023	11.9732	11.7897	12.8791	12.8016	12.1523
ENSMUSG00000033396	Spg11	spastic paraplegia 11 [Source:MGI Symbol;Acc:MGI:2444989]	1.66377	1.22596e-05	8.22106e-05	6.03618	5.40222	5.04334	4.92251	5.24699	4.91536	5.21547	5.18659	5.42334	4.29249	4.25543	4.03946	4.34257	4.39032	4.8983	4.2779	4.5836	4.66595
ENSMUSG00000033405	Nudt15	nudix (nucleoside diphosphate linked moiety X)-type motif 15 [Source:MGI Symbol;Acc:MGI:2443366]	2.71166	3.38868e-10	6.21065e-09	6.92669	6.13847	6.34032	7.19679	6.94145	5.02049	6.31199	5.24481	6.88721	5.53202	5.03877	5.37688	4.28575	4.29221	4.82922	5.10536	4.50618	4.24267
ENSMUSG00000033409	Syce1l	synaptonemal complex central element protein 1 like [Source:MGI Symbol;Acc:MGI:1922247]	-2.49567	0.00142584	0.00529623	0.204589	0.210108	0.204857	0.204358	0.203429	0.203379	0.203912	0.20361	0.201807	0.205104	0.383432	0.236944	0.316543	0.476823	0.393523	0.259211	0.201354	0.354741
ENSMUSG00000033417	Cacul1	CDK2 associated, cullin domain 1 [Source:MGI Symbol;Acc:MGI:1926082]	1.0252	9.26164e-06	6.38536e-05	8.07221	7.32301	8.03435	7.96266	7.73593	7.97479	7.15894	7.5376	7.46079	6.9671	6.89176	7.09051	6.45109	7.221	7.0084	6.83643	7.13976	7.09849
ENSMUSG00000033423	Eri3	exoribonuclease 3 [Source:MGI Symbol;Acc:MGI:2153887]	1.06909	0.000166415	0.000812936	7.80625	7.71678	7.88205	7.82177	9.23827	8.93569	7.95593	8.08841	8.93117	7.98449	7.57297	7.77252	7.61768	7.30451	7.94579	7.35734	7.40641	7.72682
ENSMUSG00000033430	Terf2ip	telomeric repeat binding factor 2, interacting protein [Source:MGI Symbol;Acc:MGI:1929871]	1.89504	5.96396e-06	4.31036e-05	6.18479	5.7741	6.33539	6.23876	4.82852	4.32444	5.39013	5.27708	6.01495	5.01279	4.81713	4.52013	4.8958	4.06135	4.81655	4.71416	4.66164	4.77126
ENSMUSG00000033454	Zbtb1	zinc finger and BTB domain containing 1 [Source:MGI Symbol;Acc:MGI:2442326]	1.41322	9.39802e-09	1.26946e-07	7.4525	7.01061	7.19857	7.68913	6.60765	6.71899	6.78714	7.09674	7.2993	6.20716	6.37335	6.30197	6.20649	6.05667	6.10001	6.23588	6.10179	6.05302
ENSMUSG00000033470	Cysltr2	cysteinyl leukotriene receptor 2 [Source:MGI Symbol;Acc:MGI:1917336]	-2.35965	9.69067e-05	0.000507395	4.99936	3.74152	3.58355	3.56616	3.53224	4.43287	4.87217	3.72851	3.53855	4.28803	5.68987	5.42993	5.08124	5.38104	5.66003	5.95869	4.88248	6.01703
ENSMUSG00000033487	Fndc3a	fibronectin type III domain containing 3A [Source:MGI Symbol;Acc:MGI:1196463]	-1.50104	2.22811e-10	4.2869e-09	8.45614	8.31945	8.94446	7.96045	8.77691	8.84092	9.07488	9.15991	8.28954	9.14255	9.31197	9.86196	9.38489	10.1076	9.7524	10.163	10.3227	9.81313
ENSMUSG00000033491	Prss35	protease, serine 35 [Source:MGI Symbol;Acc:MGI:2444800]	-1.89257	0.000136808	0.000687374	5.11718	6.32406	4.7566	4.07151	5.42938	5.42068	4.47016	5.43667	5.49731	4.10691	6.42771	6.11999	6.82849	6.37153	6.05602	6.79225	6.9708	6.17081
ENSMUSG00000033499	Larp4b	La ribonucleoprotein domain family, member 4B [Source:MGI Symbol;Acc:MGI:106330]	-1.58853	4.94336e-08	5.65261e-07	8.90998	10.0095	8.82304	8.37608	8.23927	8.57766	8.5448	8.10943	8.07067	9.36943	9.9133	10.3226	10.0929	10.1836	10.0827	10.0949	10.0737	9.83511
ENSMUSG00000033576	Apol6	apolipoprotein L 6 [Source:MGI Symbol;Acc:MGI:1919189]	1.76049	2.37108e-09	3.62894e-08	6.82949	7.7683	7.28673	7.41786	7.58919	6.14383	7.0439	7.05895	7.68907	6.28671	5.80583	6.33384	6.01294	5.82085	5.75035	6.26262	6.28778	6.14877
ENSMUSG00000033581	Igf2bp2	insulin-like growth factor 2 mRNA binding protein 2 [Source:MGI Symbol;Acc:MGI:1890358]	-1.08265	3.8387e-18	3.3464e-16	9.94515	9.84441	10.2575	10.0452	9.80839	9.74853	9.98203	10.2584	9.74282	10.2007	10.8432	10.6923	10.6019	10.867	10.7959	10.7362	10.8818	10.9922
ENSMUSG00000033589	Reep4	receptor accessory protein 4 [Source:MGI Symbol;Acc:MGI:1919799]	1.84889	1.12181e-09	1.83305e-08	11.0428	10.2474	10.9994	11.1821	10.5676	9.59856	10.1088	9.3077	11.1868	9.2601	9.4252	9.00239	9.19852	9.12025	9.08464	8.79375	8.98514	9.34346
ENSMUSG00000033629	Hacd3	3-hydroxyacyl-CoA dehydratase 3 [Source:MGI Symbol;Acc:MGI:1889341]	1.42189	1.05712e-05	7.18568e-05	8.34754	9.30403	8.58808	9.06001	7.99314	7.76931	8.03291	7.16218	8.60363	7.37599	7.69354	7.38746	7.80282	7.16797	6.84382	7.17157	7.09887	7.46365
ENSMUSG00000033644	Piwil2	piwi-like RNA-mediated gene silencing 2 [Source:MGI Symbol;Acc:MGI:1930036]	2.495	1.88714e-05	0.000120118	5.62674	4.06121	5.34572	4.89958	4.03834	4.8072	4.44961	4.96532	5.61566	3.7684	3.38045	4.07046	4.13534	3.22436	3.81579	3.35649	3.24771	3.94996
ENSMUSG00000033669	Zfp7	zinc finger protein 7 [Source:MGI Symbol;Acc:MGI:99208]	1.23353	0.0010727	0.00413153	5.67277	5.16154	5.07751	5.48934	6.51702	5.55327	5.07525	5.20502	5.52995	5.23145	5.19411	4.59689	5.22129	4.54853	4.7228	5.32623	4.79967	4.39836
ENSMUSG00000033671	Cep350	centrosomal protein 350 [Source:MGI Symbol;Acc:MGI:1921331]	1.40487	1.22132e-08	1.61115e-07	7.90041	7.26676	7.75079	7.33114	7.2172	8.01892	7.38984	8.10063	7.12873	7.14287	6.38939	6.89696	6.13885	6.87822	6.47008	6.9992	6.53084	6.56742
ENSMUSG00000033685	Ucp2	uncoupling protein 2 (mitochondrial, proton carrier) [Source:MGI Symbol;Acc:MGI:109354]	2.19036	0.000319598	0.00143828	3.33791	5.73898	4.32189	4.48843	6.26145	5.89605	3.31193	3.82971	5.69271	5.35052	3.53948	3.55837	3.88278	4.30371	3.80832	3.63655	3.74054	4.577
ENSMUSG00000033703	Fuk	fucokinase [Source:MGI Symbol;Acc:MGI:1916071]	1.06967	9.18685e-06	6.33897e-05	7.08052	7.37605	7.32132	7.21485	7.21763	7.22649	6.90671	7.56976	7.71785	6.52556	6.7132	6.55255	6.57977	6.639	5.72282	6.60078	6.80322	6.57126
ENSMUSG00000033740	St18	suppression of tumorigenicity 18 [Source:MGI Symbol;Acc:MGI:2446700]	-1.50616	0.00135364	0.00506364	3.47198	3.71333	3.72739	3.76908	3.65478	4.14829	4.46145	4.61889	3.86157	3.81143	4.74211	4.9468	4.50691	4.32633	4.51151	4.94545	4.39053	4.45189
ENSMUSG00000033781	Asb13	ankyrin repeat and SOCS box-containing 13 [Source:MGI Symbol;Acc:MGI:2145525]	-4.32918	5.40014e-15	2.57986e-13	3.21459	3.34281	3.22151	3.31718	3.91492	3.18219	3.19669	3.18851	3.137	3.4536	4.98083	4.9968	4.89994	5.28544	4.94287	5.43771	4.55857	4.83264
ENSMUSG00000033790	Tubgcp5	tubulin, gamma complex associated protein 5 [Source:MGI Symbol;Acc:MGI:2178836]	-1.32487	7.18156e-08	7.92784e-07	7.02705	6.55373	6.89951	6.69608	7.72002	7.09647	6.57069	7.43512	7.11381	7.59514	8.36686	7.73151	7.76333	7.77953	8.15406	8.39829	8.03703	8.11421
ENSMUSG00000033808	Tmem87a	transmembrane protein 87A [Source:MGI Symbol;Acc:MGI:2441844]	-1.9234	1.42468e-29	6.49592e-27	9.69837	9.81528	9.30835	9.6914	8.9844	9.77854	9.37067	9.57271	9.10735	9.99775	11.169	10.8683	11.1135	10.9578	10.9139	11.0793	10.9108	11.0854
ENSMUSG00000033931	Rbm34	RNA binding motif protein 34 [Source:MGI Symbol;Acc:MGI:1098653]	1.11577	1.23729e-06	1.0395e-05	7.78042	7.83729	8.15485	7.8081	7.66824	7.44229	7.85736	7.14383	7.41882	7.09007	7.15531	6.52647	7.1251	6.41484	6.7447	7.25231	6.84091	6.93372
ENSMUSG00000033943	Mga	MAX gene associated [Source:MGI Symbol;Acc:MGI:1352483]	-1.01396	0.00233092	0.00806146	6.59037	7.90547	7.13358	6.19187	6.64452	5.89051	6.73892	7.40222	5.96341	6.62189	7.25456	7.47143	7.42868	7.7683	7.67068	7.41753	7.91009	7.61632
ENSMUSG00000033949	Trim36	tripartite motif-containing 36 [Source:MGI Symbol;Acc:MGI:106264]	-1.99517	3.07278e-18	2.7066e-16	6.2262	6.9835	6.58334	6.95443	7.10433	7.30012	6.93328	7.21355	6.26961	7.35469	8.27046	8.31295	8.38785	8.14951	8.06352	8.68517	8.46158	8.37414
ENSMUSG00000033972	Zfp944	zinc finger protein 944 [Source:MGI Symbol;Acc:MGI:2442394]	-1.20614	4.6115e-07	4.23857e-06	7.51069	7.79264	7.32873	7.31691	7.46152	8.17092	7.72825	7.47769	7.64529	7.88538	8.21181	8.45965	8.70391	8.07963	7.66381	9.11968	8.87587	8.44973
ENSMUSG00000033991	Ttc37	tetratricopeptide repeat domain 37 [Source:MGI Symbol;Acc:MGI:2679923]	-1.08835	6.04849e-05	0.000336598	7.25947	8.0479	7.93079	6.6386	7.81748	8.04321	7.9555	8.73247	8.01923	8.37823	8.7085	8.59583	8.59591	9.10152	8.82577	8.92153	8.93971	8.57984
ENSMUSG00000034083	Ccdc174	coiled-coil domain containing 174 [Source:MGI Symbol;Acc:MGI:2444652]	-1.5158	1.11777e-14	5.01424e-13	8.34074	8.81902	8.26866	8.01601	8.21253	8.44142	8.57449	8.09188	8.67857	9.83504	9.31894	9.76164	9.51085	9.73055	9.46188	9.72874	9.75066	9.69575
ENSMUSG00000034098	Fstl5	follistatin-like 5 [Source:MGI Symbol;Acc:MGI:2442179]	-2.23463	2.59519e-06	2.02257e-05	3.86574	3.65353	3.64756	4.13778	4.25317	4.41443	3.69049	3.91817	3.59261	4.4378	4.87774	5.33861	4.37584	5.28902	5.0114	5.36265	4.20997	5.00863
ENSMUSG00000034105	Tldc1	TBC/LysM associated domain containing 1 [Source:MGI Symbol;Acc:MGI:1921597]	1.07256	0.000334546	0.00149797	8.16173	7.62388	8.20499	7.89777	7.80687	7.76825	7.41801	5.84802	7.88529	7.14021	7.15925	6.79012	7.0605	6.82701	6.99666	7.01991	6.69938	7.13169
ENSMUSG00000034109	Golim4	golgi integral membrane protein 4 [Source:MGI Symbol;Acc:MGI:1920374]	2.27392	0.000854588	0.00339986	2.26912	4.17514	3.01497	2.45812	3.24798	3.0397	2.26163	2.8991	2.80474	2.48601	2.23445	2.45036	2.33151	2.22359	2.54172	2.32772	2.5785	2.29006
ENSMUSG00000034112	Atp2c2	ATPase, Ca++ transporting, type 2C, member 2 [Source:MGI Symbol;Acc:MGI:1916297]	1.06703	9.65729e-08	1.03632e-06	9.05473	9.6888	10.1409	9.89824	9.67927	9.36013	9.29871	9.01341	9.9268	9.40962	9.17409	8.77844	8.66127	8.55775	8.76371	8.72306	8.73953	9.01435
ENSMUSG00000034120	Srsf2	serine/arginine-rich splicing factor 2 [Source:MGI Symbol;Acc:MGI:98284]	1.69951	0.000264997	0.00122049	11.5763	11.4048	10.8395	10.514	11.5424	8.8362	9.13329	9.31647	10.9565	8.37343	9.26313	9.58494	8.72329	8.82518	9.00042	9.47546	9.75218	9.41501
ENSMUSG00000034127	Tspan8	tetraspanin 8 [Source:MGI Symbol;Acc:MGI:2384918]	-2.26152	6.21677e-10	1.08056e-08	5.88323	4.764	5.1362	4.67787	4.94857	5.71186	5.12877	5.11954	5.31831	4.61368	6.60945	6.83055	6.27862	7.21625	6.79325	5.50793	6.52331	6.29034
ENSMUSG00000034152	Exoc3	exocyst complex component 3 [Source:MGI Symbol;Acc:MGI:2443972]	-1.2731	5.67441e-11	1.23191e-09	8.61327	8.37418	8.6332	8.39625	8.51949	8.03922	8.6901	8.32738	8.57764	9.39792	9.49747	9.65521	9.67491	9.4226	9.58755	9.46121	9.7098	9.34045
ENSMUSG00000034154	Ino80	INO80 homolog (S. cerevisiae) [Source:MGI Symbol;Acc:MGI:1915392]	-1.82409	1.28743e-17	1.01743e-15	8.13853	8.16412	8.2351	8.0519	7.55197	8.53721	8.2284	7.53896	7.82581	8.69596	9.19245	9.3896	9.41111	9.36334	9.23967	9.88117	9.74758	9.55069
ENSMUSG00000034165	Ccnd3	cyclin D3 [Source:MGI Symbol;Acc:MGI:88315]	1.97596	2.38893e-07	2.34455e-06	8.30911	7.02601	8.58606	8.45062	8.2024	7.32659	7.82484	6.93929	8.77992	6.80246	6.86067	6.79308	7.18122	5.87318	6.27817	5.4102	6.40024	6.91276
ENSMUSG00000034201	Gas2l1	growth arrest-specific 2 like 1 [Source:MGI Symbol;Acc:MGI:1926176]	2.47705	1.406e-09	2.2496e-08	6.36297	6.04506	5.95306	7.01685	6.41018	5.72619	5.88713	5.68962	6.07976	4.76766	5.14344	4.52078	4.8579	3.85743	4.6485	4.81628	4.64321	4.78697
ENSMUSG00000034245	Hdac11	histone deacetylase 11 [Source:MGI Symbol;Acc:MGI:2385252]	3.19592	7.04378e-07	6.21087e-06	5.16285	2.85335	4.54728	3.35136	4.10129	3.67519	3.95357	2.73392	3.66109	3.96644	2.75456	2.82521	3.19068	2.92231	2.82656	2.67979	2.68268	2.81459
ENSMUSG00000034252	Senp6	SUMO/sentrin specific peptidase 6 [Source:MGI Symbol;Acc:MGI:1922075]	-1.41287	2.81961e-12	7.89491e-11	8.77789	9.57236	9.40481	9.10513	9.49408	9.74761	9.73473	10.0353	9.14141	9.59417	10.0317	10.5491	10.4842	10.9192	10.4471	10.5812	10.6446	10.7559
ENSMUSG00000034269	Setd5	SET domain containing 5 [Source:MGI Symbol;Acc:MGI:1920145]	1.13452	0.00147486	0.00545435	4.61074	5.00786	5.02234	5.16378	5.34236	5.10398	5.22675	5.74328	5.45823	4.78378	4.81888	4.11342	4.40059	4.81247	4.7535	4.84059	4.25565	4.97565
ENSMUSG00000034303	Ccdc15	coiled-coil domain containing 15 [Source:MGI Symbol;Acc:MGI:2444488]	1.08872	1.49504e-07	1.53796e-06	8.1096	7.65179	8.31846	7.49763	7.62675	7.65794	7.55425	7.67253	7.52068	7.96125	6.74713	6.99312	7.105	6.84256	7.53752	7.1416	6.70108	7.10649
ENSMUSG00000034320	Slc26a2	solute carrier family 26 (sulfate transporter), member 2 [Source:MGI Symbol;Acc:MGI:892977]	2.87757	8.69941e-27	2.53663e-24	11.5688	11.1875	11.5123	10.9045	10.9341	9.86661	10.4783	10.3666	11.1678	9.81289	8.88537	8.77162	8.94996	8.34036	8.93986	8.61745	8.34339	8.89507
ENSMUSG00000034333	Zbed4	zinc finger, BED type containing 4 [Source:MGI Symbol;Acc:MGI:2682302]	1.23193	6.96895e-12	1.81601e-10	9.71581	9.86312	10.1025	9.92899	9.90014	10.0952	9.82711	10.5667	9.58345	9.33157	8.8276	8.77185	9.13529	8.98732	8.89184	9.08233	9.21035	9.21649
ENSMUSG00000034343	Ube2f	ubiquitin-conjugating enzyme E2F (putative) [Source:MGI Symbol;Acc:MGI:1915171]	1.90859	7.62515e-26	2.01495e-23	11.8105	11.4682	11.4072	11.4983	11.1433	11.1082	11.3441	12.0117	11.6691	10.8347	9.80796	10.0391	9.99697	10.3491	9.83795	10.2262	10.1092	9.8738
ENSMUSG00000034401	Spata6	spermatogenesis associated 6 [Source:MGI Symbol;Acc:MGI:1915196]	-1.17491	1.53613e-06	1.25685e-05	7.13295	6.97958	7.09802	6.63325	7.23443	7.82004	6.90707	6.36316	7.61539	7.33658	8.08196	8.21465	8.16608	7.82346	7.85015	8.20561	7.69002	7.92152
ENSMUSG00000034402	Kcnh5	potassium voltage-gated channel, subfamily H (eag-related), member 5 [Source:MGI Symbol;Acc:MGI:3584508]	-3.04798	8.89592e-08	9.63791e-07	3.32306	3.60906	4.07962	3.31758	3.29499	3.6637	3.30685	3.29946	3.4271	4.20374	4.66911	4.82042	4.96112	5.13362	5.383	4.8539	4.97234	4.44704
ENSMUSG00000034429	Zfp707	zinc finger protein 707 [Source:MGI Symbol;Acc:MGI:1916270]	4.16562	2.77081e-13	9.58279e-12	7.62081	7.51358	8.77362	8.32019	5.44282	5.26703	6.16301	5.04242	8.11141	4.91126	4.82752	4.09814	4.15332	4.17082	3.98111	4.08351	3.95336	4.64372
ENSMUSG00000034445	Cyb561a3	cytochrome b561 family, member A3 [Source:MGI Symbol;Acc:MGI:2686925]	1.27503	4.69127e-06	3.47672e-05	7.62662	6.73801	7.61262	7.35261	7.32426	7.14394	7.02098	7.10191	6.90552	6.70948	7.0101	6.18399	6.74467	5.95132	5.66298	6.10069	6.29903	6.33907
ENSMUSG00000034462	Pkd2	polycystic kidney disease 2 [Source:MGI Symbol;Acc:MGI:1099818]	-1.5271	0.000694728	0.00285038	5.41727	5.65739	5.12735	3.95813	4.7755	4.83608	4.80129	4.72579	4.71849	3.98322	5.74769	5.56365	5.48866	5.69241	5.80027	6.04372	6.1517	5.49327
ENSMUSG00000034472	Rasd2	RASD family, member 2 [Source:MGI Symbol;Acc:MGI:1922391]	-1.55404	0.000746712	0.00302839	4.64847	4.51442	4.36855	4.68371	4.30401	3.68776	4.1394	3.61745	4.21316	3.99119	5.29313	4.7751	4.89291	5.48311	5.18563	4.73032	4.81123	4.26983
ENSMUSG00000034493	4930556J24Rik	RIKEN cDNA 4930556J24 gene [Source:MGI Symbol;Acc:MGI:1922592]	2.90005	3.0915e-32	2.48969e-29	8.51495	8.31092	8.30191	8.61323	8.17614	7.9189	7.58741	8.45775	7.97465	7.52914	6.47693	6.31475	6.49054	5.76327	5.79724	6.06532	5.86564	6.53885
ENSMUSG00000034555	Tex16	testis expressed gene 16 [Source:MGI Symbol;Acc:MGI:1890545]	-3.34172	5.2352e-06	3.83945e-05	3.3339	3.37989	3.21097	3.19176	3.15387	3.15177	3.17393	3.16148	3.07977	4.40712	5.01583	5.46502	5.16001	4.94736	5.40789	5.98325	6.12319	4.88897
ENSMUSG00000034560	A230046K03Rik	RIKEN cDNA A230046K03 gene [Source:MGI Symbol;Acc:MGI:2441787]	-1.26836	4.10782e-05	0.000239474	4.64777	5.18422	5.18154	5.82651	5.44662	4.89242	4.95824	5.31525	5.66007	5.57569	6.11748	5.72407	5.99294	6.33172	5.81682	5.76211	6.41096	5.91878
ENSMUSG00000034573	Ptpn13	protein tyrosine phosphatase, non-receptor type 13 [Source:MGI Symbol;Acc:MGI:103293]	-1.59246	0.000641351	0.00265716	4.07585	5.3848	4.65016	5.73467	5.48267	4.70001	4.04836	5.23727	5.58545	5.32863	6.36106	6.04664	6.03945	6.02118	6.53609	5.70819	6.09501	6.08076
ENSMUSG00000034587	8430429K09Rik	RIKEN cDNA 8430429K09 gene [Source:MGI Symbol;Acc:MGI:1918773]	1.09569	2.22733e-05	0.00013905	6.49086	5.53756	6.34972	5.88746	6.25702	5.95547	6.0053	6.82508	6.28478	6.27342	5.57133	5.8539	5.87207	5.31926	5.31312	5.54762	5.62811	5.70828
ENSMUSG00000034593	Myo5a	myosin VA [Source:MGI Symbol;Acc:MGI:105976]	-1.12461	8.17947e-06	5.71852e-05	8.1828	8.48993	8.08064	7.43835	7.97713	8.81709	8.56711	9.13865	8.02813	8.57384	8.92333	9.20182	9.09629	9.20069	9.28775	9.46397	9.71852	8.92927
ENSMUSG00000034612	Chst11	carbohydrate sulfotransferase 11 [Source:MGI Symbol;Acc:MGI:1927166]	-1.09894	0.00106596	0.00410929	5.25255	5.91863	4.81472	5.77113	6.18037	5.6595	5.8911	6.75839	5.64485	5.66352	6.23804	6.60753	6.33662	6.45795	6.9415	6.53322	6.661	6.52198
ENSMUSG00000034663	Bmp2k	BMP2 inducible kinase [Source:MGI Symbol;Acc:MGI:2155456]	-1.43237	7.6538e-08	8.42167e-07	11.2174	12.6193	11.0119	11.1726	11.2733	11.839	11.8423	11.7486	10.9133	12.0535	12.3732	12.7093	12.782	12.7234	12.4501	13.2613	13.1675	12.6709
ENSMUSG00000034667	Xpot	exportin, tRNA (nuclear export receptor for tRNAs) [Source:MGI Symbol;Acc:MGI:1920442]	1.93474	0.000502107	0.00213787	4.08476	4.34916	4.15049	3.98242	4.45492	4.8319	3.93603	3.94072	4.77036	3.21348	3.9471	3.15276	3.19204	3.6694	3.67667	3.54563	3.43317	3.29388
ENSMUSG00000034690	Nlrp4c	NLR family, pyrin domain containing 4C [Source:MGI Symbol;Acc:MGI:1890518]	1.51541	7.81235e-09	1.07943e-07	8.97622	9.37157	9.22896	9.08938	8.62108	8.123	8.47797	7.55799	8.83843	8.31757	7.69454	7.6576	7.84827	7.93679	7.8697	7.48607	7.21371	7.47656
ENSMUSG00000034707	Gns	glucosamine (N-acetyl)-6-sulfatase [Source:MGI Symbol;Acc:MGI:1922862]	1.95775	1.78159e-15	9.13114e-14	9.26571	8.73921	9.45433	9.30857	8.98546	8.05658	8.33366	8.60372	8.87889	8.77171	8.07996	7.15884	7.37446	7.48398	7.59556	7.13316	7.18168	7.63855
ENSMUSG00000034744	Nagk	N-acetylglucosamine kinase [Source:MGI Symbol;Acc:MGI:1860418]	1.32684	1.19902e-05	8.05953e-05	6.9474	7.39688	7.75275	7.54011	7.0022	6.84853	7.65213	6.15849	7.67818	6.49484	6.56789	6.3358	5.88154	6.12133	6.48055	6.01382	6.84652	6.44181
ENSMUSG00000034761	Map4k5	mitogen-activated protein kinase kinase kinase kinase 5 [Source:MGI Symbol;Acc:MGI:1925503]	-1.03	1.08258e-07	1.1522e-06	9.77264	9.06033	9.58898	9.17048	9.44359	9.63036	9.68812	10.0917	9.3966	9.70728	10.0157	10.109	9.86045	10.4545	10.3324	10.6214	10.7905	10.4308
ENSMUSG00000034781	Gna11	guanine nucleotide binding protein, alpha 11 [Source:MGI Symbol;Acc:MGI:95766]	1.99371	7.26828e-13	2.3149e-11	8.52461	7.51666	7.92241	8.12629	7.21415	6.77493	7.69753	7.53022	7.45895	7.01928	6.30631	6.41073	6.71182	6.16939	5.95476	6.31118	6.46596	6.24875
ENSMUSG00000034795	Ccdc122	coiled-coil domain containing 122 [Source:MGI Symbol;Acc:MGI:1918358]	2.28823	4.14831e-06	3.0993e-05	9.92067	8.31466	9.27332	7.08921	6.60618	7.72191	7.399	7.37573	6.53421	7.65429	6.28329	6.01916	6.267	6.88843	6.52745	6.53575	7.04227	6.17415
ENSMUSG00000034825	Nrip3	nuclear receptor interacting protein 3 [Source:MGI Symbol;Acc:MGI:1925843]	3.65152	2.17998e-21	3.26264e-19	6.67068	6.36708	6.24873	6.88461	6.83946	6.61135	6.95919	5.6323	6.47057	5.23658	4.66256	4.46764	4.44876	3.63359	4.31039	4.42978	4.42347	4.59765
ENSMUSG00000034829	Nxnl1	nucleoredoxin-like 1 [Source:MGI Symbol;Acc:MGI:1924446]	3.36609	3.57763e-06	2.70594e-05	2.07655	2.33368	1.8715	1.72033	2.21592	1.80397	1.9348	1.81483	1.55762	1.57107	1.55667	1.60188	1.55557	1.55298	1.55741	1.59281	1.55572	1.55657
ENSMUSG00000034867	Ankrd27	ankyrin repeat domain 27 (VPS9 domain) [Source:MGI Symbol;Acc:MGI:2444103]	-1.10988	4.12599e-14	1.60043e-12	7.75487	7.59	7.81005	7.72755	7.95559	7.77758	7.74043	8.28999	7.92134	8.24239	8.54273	8.60326	8.84394	8.80136	8.67773	8.86736	8.59546	8.56444
ENSMUSG00000034903	Cobll1	Cobl-like 1 [Source:MGI Symbol;Acc:MGI:2442894]	-2.41179	8.53802e-17	5.7758e-15	7.8243	8.01794	7.229	6.70217	7.37586	7.80807	8.36977	7.72728	7.13686	8.68818	9.38444	9.74003	9.59443	9.75724	9.389	9.45615	9.71443	9.98054
ENSMUSG00000034906	Ncaph	non-SMC condensin I complex, subunit H [Source:MGI Symbol;Acc:MGI:2444777]	1.33583	1.38076e-17	1.08087e-15	11.6661	11.1071	11.3148	11.5903	11.6652	11.1669	11.2398	10.9209	11.4593	10.8638	10.3046	10.419	10.5398	10.1024	10.3687	10.2645	10.1445	10.4526
ENSMUSG00000034912	Mdga2	MAM domain containing glycosylphosphatidylinositol anchor 2 [Source:MGI Symbol;Acc:MGI:2444706]	-4.82014	2.82315e-26	7.82708e-24	3.76668	3.62189	3.42346	3.40069	3.83307	3.90029	3.37951	3.36469	3.26688	4.15637	5.71392	6.13435	6.00971	6.16589	5.88391	6.01195	6.26151	5.33552
ENSMUSG00000034913	Spert	spermatid associated [Source:MGI Symbol;Acc:MGI:1915176]	-2.15445	1.44143e-11	3.52786e-10	5.33336	6.16035	5.36697	5.0758	5.65573	5.8223	5.73772	5.63761	4.90633	6.6127	7.03784	7.06013	7.26384	7.22447	7.408	7.01328	6.85744	7.0521
ENSMUSG00000034949	Zfr2	zinc finger RNA binding protein 2 [Source:MGI Symbol;Acc:MGI:2143792]	-2.61107	0.000183089	0.00088494	1.91192	1.78895	1.76967	1.90601	1.7643	1.76412	1.83282	1.76499	1.75813	1.7706	2.09973	2.16591	2.18423	2.15118	2.034	1.75593	2.39253	2.31762
ENSMUSG00000034968	Lbx2	ladybird homeobox homolog 2 (Drosophila) [Source:MGI Symbol;Acc:MGI:1342288]	2.2161	9.09991e-21	1.30422e-18	7.99681	7.88798	7.54935	7.15803	7.17179	7.66059	7.44819	7.75869	6.90783	7.83141	6.25363	6.3299	5.89242	5.94188	6.41168	6.35847	5.92872	5.66518
ENSMUSG00000034973	Dopey1	dopey family member 1 [Source:MGI Symbol;Acc:MGI:1289294]	-1.2083	8.62525e-09	1.17857e-07	7.74544	8.02938	8.25344	7.98286	7.24694	8.40153	8.40108	7.81924	8.05158	8.02083	8.63972	8.87755	8.82066	9.44006	9.06658	8.53853	8.92357	8.75185
ENSMUSG00000035057	Mgat4d	MGAT4 family, member C [Source:MGI Symbol;Acc:MGI:1914805]	-1.44206	1.22311e-07	1.28161e-06	6.2313	6.49904	6.11177	6.53146	6.11526	6.00905	6.90847	6.94969	6.03521	6.87623	6.87457	7.47823	7.58964	7.30222	7.62132	7.64564	7.85691	6.80557
ENSMUSG00000035062	Zc4h2	zinc finger, C4H2 domain containing [Source:MGI Symbol;Acc:MGI:2679294]	-2.35827	1.93839e-05	0.000122882	3.94508	4.19042	3.95915	5.60337	4.24028	4.37445	4.82317	5.35392	4.69434	6.21642	6.46349	6.69087	6.14507	6.55885	6.91777	6.72491	6.28953	7.10283
ENSMUSG00000035093	Secisbp2l	SECIS binding protein 2-like [Source:MGI Symbol;Acc:MGI:1917604]	-2.21736	5.33563e-33	4.74927e-30	9.68352	9.43442	9.84147	9.081	9.13638	9.34505	9.70251	9.39083	8.83304	9.88177	10.9315	11.3876	11.2011	11.2282	10.8706	11.2749	11.1584	11.0627
ENSMUSG00000035121	Neil2	nei like 2 (E. coli) [Source:MGI Symbol;Acc:MGI:2686058]	1.73392	1.83072e-12	5.3752e-11	6.83492	6.99303	6.93288	7.05304	6.91361	6.83942	6.63543	7.55291	7.37895	6.54465	6.08426	6.18846	5.93149	6.02015	5.18796	5.86235	5.80785	6.04656
ENSMUSG00000035158	Mitf	microphthalmia-associated transcription factor [Source:MGI Symbol;Acc:MGI:104554]	-1.27655	0.00143105	0.00531327	5.61943	5.60702	5.34348	5.02089	5.96649	5.08011	6.17456	4.17553	5.02722	5.47062	6.41905	6.27696	6.17754	5.93296	6.16218	6.24544	6.64006	5.93106
ENSMUSG00000035164	Zc3h12c	zinc finger CCCH type containing 12C [Source:MGI Symbol;Acc:MGI:3026959]	-2.06651	6.61511e-10	1.1381e-08	7.05907	7.43354	7.18577	7.13948	6.27921	5.1178	6.93347	6.16733	6.84065	7.07341	7.8534	8.41697	8.32504	8.53202	7.96291	8.46571	8.52519	8.63944
ENSMUSG00000035172	Plekhh3	pleckstrin homology domain containing, family H (with MyTH4 domain) member 3 [Source:MGI Symbol;Acc:MGI:2384950]	-1.50222	5.56408e-13	1.80614e-11	7.81779	8.10687	7.43645	7.16572	8.22394	7.53982	7.66604	7.32669	7.94791	8.15097	9.00527	8.85773	8.93117	8.83672	9.0113	8.63583	8.47098	9.10285
ENSMUSG00000035177	Nlrp2	NLR family, pyrin domain containing 2 [Source:MGI Symbol;Acc:MGI:3041206]	-1.0139	3.93087e-05	0.000229951	11.4424	10.6047	10.6758	10.3507	10.1422	10.8363	10.6878	10.7906	10.4812	11.8764	11.7811	11.7467	11.8961	11.6691	11.4653	11.7252	11.5482	11.6025
ENSMUSG00000035181	Heatr5a	HEAT repeat containing 5A [Source:MGI Symbol;Acc:MGI:2444133]	-1.02752	0.000431539	0.00187421	5.86092	4.82659	5.38724	6.08294	5.6967	5.81594	5.12562	6.16877	5.59358	6.12943	6.15715	6.31014	6.25859	6.64381	6.26161	6.33853	6.6242	6.17149
ENSMUSG00000035199	Arl6ip5	ADP-ribosylation factor-like 6 interacting protein 5 [Source:MGI Symbol;Acc:MGI:1929501]	-2.4066	0.00106379	0.00410253	0.848064	0.856902	0.848494	0.847693	0.846199	0.846119	0.846976	0.84649	0.843588	0.989791	0.971033	0.913405	1.06146	1.07018	1.14534	0.956272	0.961366	1.1283
ENSMUSG00000035275	Raver2	ribonucleoprotein, PTB-binding 2 [Source:MGI Symbol;Acc:MGI:2443623]	-1.30102	1.33933e-05	8.89311e-05	6.26847	7.19712	6.66694	6.64911	5.72808	6.0623	5.46727	6.62895	6.06074	5.89232	7.26533	7.26825	6.95196	7.17769	7.33403	6.95795	7.4505	7.31837
ENSMUSG00000035284	Vps13c	vacuolar protein sorting 13C (yeast) [Source:MGI Symbol;Acc:MGI:2444207]	-2.46113	1.20014e-05	8.06064e-05	3.3733	3.92057	3.2778	3.26718	3.90845	4.09452	3.25748	3.2508	3.74584	3.65432	4.74366	4.30474	4.2742	5.40833	4.86446	4.15481	4.34443	4.74761
ENSMUSG00000035295	Wdr38	WD repeat domain 38 [Source:MGI Symbol;Acc:MGI:1923896]	3.00654	7.89372e-05	0.00042529	3.23208	3.17702	3.61016	2.78597	2.09485	2.00435	2.59338	2.00671	2.60306	2.02156	1.98523	1.98692	2.17809	1.97542	1.98716	1.98142	1.98273	1.98496
ENSMUSG00000035310	Lin54	lin-54 homolog (C. elegans) [Source:MGI Symbol;Acc:MGI:2140902]	1.06758	3.09316e-06	2.3724e-05	9.5811	9.16992	9.46372	8.9657	9.32678	9.34556	9.70675	9.53057	9.41236	8.34951	8.17357	8.26653	8.12716	8.59095	8.14722	8.88529	9.00205	8.79706
ENSMUSG00000035311	Gnptab	N-acetylglucosamine-1-phosphate transferase, alpha and beta subunits [Source:MGI Symbol;Acc:MGI:3643902]	-1.87211	4.51014e-10	8.07148e-09	5.85975	5.20215	5.56276	6.21866	5.85071	6.06465	6.10438	6.56396	6.39126	6.9515	7.28769	7.59061	7.16786	7.83837	7.59865	7.10656	7.19937	7.49449
ENSMUSG00000035329	Fbxo33	F-box protein 33 [Source:MGI Symbol;Acc:MGI:1917861]	1.80076	5.88034e-17	4.01001e-15	9.7069	10.2288	10.5632	10.2739	9.77155	9.83927	9.78755	10.3256	9.65507	9.0683	8.78054	8.5337	8.25995	8.57039	8.54867	8.8141	8.5859	9.00033
ENSMUSG00000035364	4930524J08Rik	RIKEN cDNA 4930524J08 gene [Source:MGI Symbol;Acc:MGI:1922379]	3.22383	5.21342e-08	5.92536e-07	4.37239	4.49699	4.22509	5.05175	4.63069	4.04585	4.91299	5.12213	4.02854	3.97642	3.58191	3.83155	3.10601	3.08901	3.11773	3.10377	3.2163	3.2285
ENSMUSG00000035378	Shq1	SHQ1 homolog (S. cerevisiae) [Source:MGI Symbol;Acc:MGI:1919421]	1.00582	0.00136871	0.00511551	6.75012	5.92832	7.1377	6.55326	6.89378	6.32429	5.71292	6.27454	6.04707	6.12319	5.93332	5.45229	5.98094	5.09333	6.00379	6.04317	5.99252	5.97433
ENSMUSG00000035395	Pet2	plasmacytoma expressed transcript 2 [Source:MGI Symbol;Acc:MGI:101758]	1.99495	0.00187114	0.0066733	3.11633	4.515	3.52257	3.48056	5.04343	3.05725	3.93829	5.04621	3.0304	3.82572	3.39545	3.30609	3.04283	3.53578	2.84054	2.82785	2.94537	3.63091
ENSMUSG00000035509	Fbxl21	F-box and leucine-rich repeat protein 21 [Source:MGI Symbol;Acc:MGI:2442921]	2.84102	1.16872e-17	9.41207e-16	8.30641	7.8648	7.76908	7.44097	7.10504	6.83966	7.12437	7.04449	7.45149	6.44361	5.8814	5.88826	5.98059	5.17595	5.76766	5.11768	5.24088	4.98298
ENSMUSG00000035529	Prdm4	PR domain containing 4 [Source:MGI Symbol;Acc:MGI:1920093]	1.20779	5.16756e-16	2.94255e-14	9.67406	9.71063	9.85708	9.91011	10.1206	9.57544	9.38919	9.30254	9.53999	9.29117	8.69368	8.68473	8.75061	8.94816	8.78138	8.85377	8.82784	8.70953
ENSMUSG00000035539	E230008N13Rik	RIKEN cDNA E230008N13 gene [Source:MGI Symbol;Acc:MGI:2685871]	-2.6312	7.34256e-06	5.18984e-05	5.57317	6.86732	6.70773	6.53579	6.70585	6.74361	6.40016	4.53091	4.35756	7.22693	8.43828	8.76149	8.29703	9.38077	8.93424	8.89798	8.62811	7.35795
ENSMUSG00000035557	Krt17	keratin 17 [Source:MGI Symbol;Acc:MGI:96691]	2.34773	2.9542e-07	2.82907e-06	3.77228	3.47171	3.09697	3.8141	4.04808	3.70349	3.95712	3.5322	3.44777	3.74889	3.16243	3.14109	3.10775	3.17645	3.02814	2.96571	3.2021	2.89227
ENSMUSG00000035597	Prpf39	PRP39 pre-mRNA processing factor 39 homolog (yeast) [Source:MGI Symbol;Acc:MGI:104602]	1.24902	1.07168e-14	4.82029e-13	10.2621	10.0171	10.1906	9.78214	9.76949	10.2355	10.1209	10.3949	10.2368	10.2491	8.79161	9.08962	9.15671	9.40474	8.9985	9.41317	9.62637	9.04275
ENSMUSG00000035621	Midn	midnolin [Source:MGI Symbol;Acc:MGI:1890222]	-1.32199	5.65863e-10	9.93757e-09	7.5483	8.35396	7.33013	8.29764	7.76911	8.10321	8.29204	7.82078	7.77764	8.58932	9.0929	9.18991	9.14632	8.65295	8.96075	9.09257	8.8007	9.03944
ENSMUSG00000035637	Grhpr	glyoxylate reductase/hydroxypyruvate reductase [Source:MGI Symbol;Acc:MGI:1923488]	-1.03479	1.77268e-09	2.7682e-08	8.08905	7.66377	7.63833	7.64299	8.11936	7.89964	7.90448	7.52826	8.03533	8.48969	8.52987	8.82042	8.70895	8.65759	8.72901	8.45166	8.66783	8.80236
ENSMUSG00000035638	Muc20	mucin 20 [Source:MGI Symbol;Acc:MGI:2385039]	-1.87856	0.000184864	0.000892243	4.30114	5.86744	5.26643	5.19849	3.94769	4.52227	4.63843	4.22352	4.99025	6.15057	6.4728	6.52012	5.94427	6.97677	6.35107	6.18101	6.29566	5.7007
[truncated: 1,728 more rows]
