# Supplementary material for: SRSF3 maintains transcriptome integrity in oocytes by regulation of alternative splicing and transposable elements
Source: Cell Discov. 2018 Jun 19;4:33. doi: 10.1038/s41421-018-0032-3 (PMC6006335; doi:10.1038/s41421-018-0032-3)
Supplement: Supplementary file 4 — Supplementary Table S3 [file 41421_2018_32_MOESM4_ESM.xlsx]

## Sheet: Table S3_Exon skipping events i
symbol5Prime	description5Prime	seqnames	start	end	strand	log2FoldChange	pvalue	p.global.adjust	IndexN701_N501_M.readCount	IndexN701_N502_M.readCount	IndexN701_N507_M.readCount	IndexN701_N508_M.readCount	IndexN702_N503_M.readCount	IndexN702_N504_M.readCount	IndexN702_N506_M.readCount	IndexN702_N507_M.readCount	IndexN702_N508_M.readCount	IndexN703_N501_M.readCount	IndexN703_N502_C.readCount	IndexN703_N505_C.readCount	IndexN703_N506_C.readCount	IndexN703_N508_C.readCount	IndexN704_N501_C.readCount	IndexN704_N503_C.readCount	IndexN704_N504_C.readCount	IndexN704_N505_C.readCount
Tpra1	transmembrane protein, adipocyte asscociated 1 [Source:MGI Symbol;Acc:MGI:1345190]	chr6	88908073	88909289	+	3.33557	1.87633e-83	1.42215e-78	29	7	28	22	36	10	15	4	49	19	4	4	4	0	1	3	1	0
Npm2	nucleophosmin/nucleoplasmin 2 [Source:MGI Symbol;Acc:MGI:1890811]	chr14	70652237	70653020	-	2.57298	3.47265e-68	1.05282e-63	461	90	478	423	568	183	256	155	759	86	13	12	23	21	18	17	19	33
Mus81	MUS81 endonuclease homolog (yeast) [Source:MGI Symbol;Acc:MGI:1918961]	chr19	5483559	5483929	-	5.17425	1.31031e-57	2.48284e-53	81	18	90	44	63	49	39	9	97	44	0	2	2	0	0	0	0	0
Gtf2a1	general transcription factor II A, 1 [Source:MGI Symbol;Acc:MGI:1933277]	chr12	91572634	91586699	-	5.78274	1.77286e-39	1.79163e-35	94	11	63	66	78	51	61	36	49	15	0	0	0	0	0	0	0	0
Smarce1	SWI/SNF related, matrix associated, actin dependent regulator of chromatin, subfamily e, member 1 [Source:MGI Symbol;Acc:MGI:1927347]	chr11	99220736	99228274	-	2.38378	3.89905e-32	2.3642e-28	25	6	26	31	28	43	51	38	55	22	5	10	2	3	13	1	0	9
Oosp1	oocyte secreted protein 1 [Source:MGI Symbol;Acc:MGI:2149290]	chr19	11668417	11690941	-	0.717764	1.02153e-30	4.89402e-27	155	40	175	228	552	264	269	170	499	107	122	156	144	175	151	125	112	204
1700097N02Rik	RIKEN cDNA 1700097N02 gene [Source:MGI Symbol;Acc:MGI:1914772]	chr17	30622695	30624880	-	5.27042	1.03312e-30	4.89402e-27	39	8	46	48	69	119	128	141	219	53	0	2	11	12	7	0	0	1
Fbxw18	F-box and WD-40 domain protein 18 [Source:MGI Symbol;Acc:MGI:3505704]	chr9	109690648	109693169	-	1.98842	1.21168e-30	5.56596e-27	1318	510	840	747	610	1352	1192	1427	920	786	297	230	344	959	159	452	397	254
Mrpl55	mitochondrial ribosomal protein L55 [Source:MGI Symbol;Acc:MGI:1914462]	chr11	59204256	59205648	+	6.10104	1.73254e-28	6.91137e-25	78	9	41	89	39	72	104	134	65	19	1	0	0	0	5	5	0	0
Rsl1d1	ribosomal L1 domain containing 1 [Source:MGI Symbol;Acc:MGI:1913659]	chr16	11194712	11196472	-	0.655235	8.16141e-28	2.87715e-24	35	7	66	52	36	70	62	52	66	17	0	0	2	3	2	0	2	1
Fbxw18	F-box and WD-40 domain protein 18 [Source:MGI Symbol;Acc:MGI:3505704]	chr9	109328399	109693169	-	2.46605	1.40239e-25	4.42886e-22	124	58	97	96	64	217	139	230	133	78	26	38	48	95	14	52	53	28
Tm2d3	TM2 domain containing 3 [Source:MGI Symbol;Acc:MGI:1915884]	chr7	65693570	65695169	+	1.26268	3.29367e-24	8.91572e-21	70	19	76	100	139	94	113	112	150	36	55	59	55	75	61	71	55	53
Oaz1	ornithine decarboxylase antizyme 1 [Source:MGI Symbol;Acc:MGI:109433]	chr10	80826906	80828460	+	3.00446	6.2736e-24	1.63966e-20	110	16	93	80	154	110	111	44	162	38	33	17	11	15	8	7	5	20
Hsf2bp	heat shock transcription factor 2 binding protein [Source:MGI Symbol;Acc:MGI:1921627]	chr17	32011309	32022765	-	2.04006	1.30549e-23	3.29829e-20	66	23	47	65	27	49	32	44	45	24	7	19	12	16	13	19	14	11
Derl3	Der1-like domain family, member 3 [Source:MGI Symbol;Acc:MGI:1917627]	chr10	75893685	75895038	+	2.00482	3.37926e-23	8.39762e-20	55	20	70	118	173	67	66	44	166	31	34	31	44	48	18	24	25	27
Srsf3	serine/arginine-rich splicing factor 3 [Source:MGI Symbol;Acc:MGI:98285]	chr17	29032787	29040774	+	13.0925	1.58387e-22	3.69379e-19	666	162	520	531	832	527	408	352	696	262	0	0	0	0	0	0	0	0
Popdc2	popeye domain containing 2 [Source:MGI Symbol;Acc:MGI:1930150]	chr16	38369593	38377654	+	2.12356	3.41546e-22	7.61387e-19	19	13	14	34	13	26	28	79	48	17	0	2	5	2	0	2	5	8
Fbxw18	F-box and WD-40 domain protein 18 [Source:MGI Symbol;Acc:MGI:3505704]	chr9	109276316	109693169	-	2.51143	3.92681e-22	8.62692e-19	140	55	98	96	68	223	139	239	128	83	28	35	52	98	17	51	51	27
Fbxw18	F-box and WD-40 domain protein 18 [Source:MGI Symbol;Acc:MGI:3505704]	chr9	109651831	109693169	-	2.46413	1.31388e-21	2.65557e-18	148	100	109	104	80	233	167	247	149	98	22	35	52	110	16	64	75	32
Hnrnpc	heterogeneous nuclear ribonucleoprotein C [Source:MGI Symbol;Acc:MGI:107795]	chr14	52084392	52103888	-	0.933684	5.20102e-20	9.38585e-17	168	90	131	243	250	218	238	232	429	111	181	145	177	218	167	116	156	173
Nadk	NAD kinase [Source:MGI Symbol;Acc:MGI:2183149]	chr4	155587785	155588609	+	4.58799	1.11619e-19	1.96745e-16	23	4	21	19	24	12	27	11	40	8	0	0	0	4	0	0	0	0
Zfp653	zinc finger protein 653 [Source:MGI Symbol;Acc:MGI:2442362]	chr9	22056093	22057286	-	2.08446	3.19344e-19	5.31963e-16	13	7	31	32	27	22	28	8	48	15	7	13	7	6	7	13	10	10
Ilf3	interleukin enhancer binding factor 3 [Source:MGI Symbol;Acc:MGI:1339973]	chr9	21400014	21404059	+	3.02865	4.07859e-19	6.72028e-16	24	17	13	21	14	16	20	6	35	7	2	0	0	0	0	0	1	0
Fbxw18	F-box and WD-40 domain protein 18 [Source:MGI Symbol;Acc:MGI:3505704]	chr9	109384098	109693169	-	2.09555	1.27815e-18	1.99744e-15	119	61	98	96	62	235	145	229	123	87	28	36	52	94	14	51	51	29
Aspscr1	alveolar soft part sarcoma chromosome region, candidate 1 (human) [Source:MGI Symbol;Acc:MGI:1916188]	chr11	120686702	120701143	+	1.18058	1.64489e-18	2.51865e-15	10	3	19	13	31	16	12	4	19	3	0	0	0	4	0	0	0	0
NA	NA	chr15	36790989	36796810	-	0.758006	3.03514e-18	4.42394e-15	146	57	157	147	194	128	116	95	280	91	96	113	135	162	110	102	99	138
Gtf2ird1	general transcription factor II I repeat domain-containing 1 [Source:MGI Symbol;Acc:MGI:1861942]	chr5	134357897	134360237	-	1.95997	4.64617e-18	6.70765e-15	11	4	20	13	17	23	20	32	26	15	0	3	0	9	0	0	0	0
Lrrfip2	leucine rich repeat (in FLII) interacting protein 2 [Source:MGI Symbol;Acc:MGI:1918518]	chr9	111205848	111213812	+	3.1109	9.39556e-18	1.33108e-14	6	1	6	15	8	5	14	2	20	10	1	0	0	0	0	2	0	2
Slc30a3	solute carrier family 30 (zinc transporter), member 3 [Source:MGI Symbol;Acc:MGI:1345280]	chr5	31089473	31090055	-	0.582833	7.76212e-17	9.56622e-14	20	10	25	20	26	12	10	7	46	4	3	0	8	0	3	0	0	3
Ptcd3	pentatricopeptide repeat domain 3 [Source:MGI Symbol;Acc:MGI:1917206]	chr6	71889687	71893381	-	3.57049	1.03605e-16	1.26655e-13	17	0	5	8	14	10	11	3	16	8	0	3	0	0	0	0	0	0
Aaas	achalasia, adrenocortical insufficiency, alacrimia [Source:MGI Symbol;Acc:MGI:2443767]	chr15	102338506	102338816	-	1.17681	1.43963e-16	1.71835e-13	10	5	11	10	11	11	10	0	26	9	0	2	7	4	0	0	0	0
Gm10436	predicted gene 10436 [Source:MGI Symbol;Acc:MGI:3704393]	chr12	88177650	88181739	-	0.80907	2.24167e-16	2.59398e-13	667	217	508	616	912	762	851	653	1226	521	694	780	806	959	651	720	552	861
Ighg1	immunoglobulin heavy constant gamma 1 (G1m marker) [Source:MGI Symbol;Acc:MGI:96446]	chr12	113329299	113329843	-	4.19414	2.67308e-16	3.00153e-13	20	0	3	14	45	9	6	26	140	0	0	0	0	0	0	0	0	0
Fbxw18	F-box and WD-40 domain protein 18 [Source:MGI Symbol;Acc:MGI:3505704]	chr9	109607183	109693169	-	0.600018	2.70321e-16	3.01305e-13	144	98	109	104	81	246	154	258	146	96	25	37	52	112	14	64	64	32
Nup214	nucleoporin 214 [Source:MGI Symbol;Acc:MGI:1095411]	chr2	31991426	31996375	+	3.453	3.78655e-16	4.04222e-13	11	0	14	7	17	17	25	18	19	14	6	1	2	0	2	9	0	0
Nxt1	NTF2-related export protein 1 [Source:MGI Symbol;Acc:MGI:1929619]	chr2	148672836	148675281	+	1.16087	4.04483e-16	4.28775e-13	177	75	156	280	214	231	225	274	490	111	213	201	261	457	207	292	194	281
Tsr3	TSR3 20S rRNA accumulation [Source:MGI Symbol;Acc:MGI:1915577]	chr17	25240365	25241687	+	1.88968	4.31799e-16	4.51417e-13	14	5	9	4	6	10	0	7	8	10	0	0	0	0	0	0	0	0
Mllt10	myeloid/lymphoid or mixed-lineage leukemia (trithorax homolog, Drosophila); translocated to, 10 [Source:MGI Symbol;Acc:MGI:1329038]	chr2	18146873	18170253	+	3.25001	8.01094e-16	8.15009e-13	3	0	6	4	4	2	7	4	7	4	0	0	0	0	0	0	0	0
U2af1l4	U2 small nuclear RNA auxiliary factor 1-like 4 [Source:MGI Symbol;Acc:MGI:2678374]	chr7	30564302	30565094	+	0.910365	9.26411e-16	9.239e-13	88	19	68	58	37	38	71	46	129	21	9	18	6	14	15	9	12	18
Glt8d1	glycosyltransferase 8 domain containing 1 [Source:MGI Symbol;Acc:MGI:1923735]	chr14	31011031	31011484	+	3.58013	1.25491e-15	1.23526e-12	2	0	9	16	5	15	10	3	24	15	0	0	0	4	0	0	0	2
Esrp1	epithelial splicing regulatory protein 1 [Source:MGI Symbol;Acc:MGI:1917326]	chr4	11333474	11359737	-	3.60734	1.68928e-15	1.61053e-12	17	8	27	15	12	22	26	36	46	13	2	5	4	4	0	8	0	0
Fbxw18	F-box and WD-40 domain protein 18 [Source:MGI Symbol;Acc:MGI:3505704]	chr9	109483498	109693169	-	2.10789	2.03401e-15	1.9151e-12	134	75	101	99	66	235	152	235	133	85	24	38	50	107	14	58	57	29
Taf6l	TAF6-like RNA polymerase II, p300/CBP-associated factor (PCAF)-associated factor [Source:MGI Symbol;Acc:MGI:2444957]	chr19	8773107	8774334	-	2.079	3.24522e-15	2.98143e-12	39	9	18	36	24	27	38	34	51	18	13	19	14	27	16	15	11	11
Slc45a3	solute carrier family 45, member 3 [Source:MGI Symbol;Acc:MGI:1922082]	chr1	131978199	131981290	+	4.74209	7.95682e-15	6.93195e-12	28	4	33	15	51	11	8	5	70	3	1	0	1	0	0	2	0	2
Eps15l1	epidermal growth factor receptor pathway substrate 15-like 1 [Source:MGI Symbol;Acc:MGI:104582]	chr8	72384925	72389407	-	3.83891	9.81515e-15	8.48165e-12	10	0	9	21	10	11	10	2	24	7	0	0	0	0	0	0	0	0
Ube2w	ubiquitin-conjugating enzyme E2W (putative) [Source:MGI Symbol;Acc:MGI:1914049]	chr1	16585353	16597950	-	1.70377	1.0155e-14	8.64819e-12	38	8	31	24	52	25	36	29	82	23	28	24	24	43	26	17	9	16
Cnot2	CCR4-NOT transcription complex, subunit 2 [Source:MGI Symbol;Acc:MGI:1919318]	chr10	116504115	116517316	-	2.46023	1.5945e-14	1.28568e-11	6	0	10	3	3	9	12	1	14	15	0	0	0	0	0	0	0	0
Khdc3	KH domain containing 3, subcortical maternal complex member [Source:MGI Symbol;Acc:MGI:1914241]	chr9	73103524	73104342	+	6.0721	2.12759e-14	1.67107e-11	196	17	112	138	233	51	167	237	136	20	0	0	7	3	0	0	0	0
Spc24	SPC24, NDC80 kinetochore complex component, homolog (S. cerevisiae) [Source:MGI Symbol;Acc:MGI:1914879]	chr9	21756296	21760118	-	1.71883	2.40219e-14	1.87703e-11	19	12	10	18	17	24	15	30	30	9	10	12	8	7	4	9	7	5
Orc6	origin recognition complex, subunit 6 [Source:MGI Symbol;Acc:MGI:1929285]	chr8	85299993	85302795	+	0.927344	2.88403e-14	2.21921e-11	98	32	93	134	158	278	195	162	291	85	72	75	120	146	81	119	82	129
Nlrp14	NLR family, pyrin domain containing 14 [Source:MGI Symbol;Acc:MGI:1924108]	chr7	107191230	107196041	+	1.49533	3.52421e-14	2.65785e-11	41	15	34	38	40	34	17	33	55	14	21	29	21	27	16	20	12	18
Anapc15	anaphase prompoting complex C subunit 15 [Source:MGI Symbol;Acc:MGI:1922680]	chr7	101896451	101897732	+	0.965547	7.43259e-14	5.33977e-11	81	25	90	86	115	121	123	88	168	89	74	55	76	115	55	88	73	53
Mapk3	mitogen-activated protein kinase 3 [Source:MGI Symbol;Acc:MGI:1346859]	chr7	126763515	126764233	+	2.14297	1.05282e-13	7.423e-11	25	8	30	21	31	11	23	2	87	14	13	8	7	3	5	10	2	3
Gabrr3	gamma-aminobutyric acid (GABA) receptor, rho 3 [Source:MGI Symbol;Acc:MGI:3588203]	chr16	59440629	59461378	+	1.0596	1.28821e-13	8.83608e-11	61	19	20	31	64	55	54	114	112	24	32	36	37	97	27	49	48	58
Atp6v0b	ATPase, H+ transporting, lysosomal V0 subunit B [Source:MGI Symbol;Acc:MGI:1890510]	chr4	117885874	117886275	-	2.81238	1.82646e-13	1.19857e-10	22	4	14	7	11	4	23	21	22	7	0	0	0	0	2	2	2	5
Oog1	oogenesin 1 [Source:MGI Symbol;Acc:MGI:2679150]	chr12	87602768	87606790	+	0.603859	1.93601e-13	1.26498e-10	1343	375	981	1271	2030	1748	1580	1390	2444	1036	1330	1556	1679	1813	1154	1513	923	1694
Nobox	NOBOX oogenesis homeobox [Source:MGI Symbol;Acc:MGI:108011]	chr6	43304976	43305963	-	4.13151	1.98203e-13	1.28949e-10	46	3	19	10	2	3	17	7	40	9	0	0	4	0	0	0	0	0
Gab3	growth factor receptor bound protein 2-associated protein 3 [Source:MGI Symbol;Acc:MGI:2387324]	chrX	74967986	74969532	-	2.18293	2.64784e-13	1.69359e-10	164	81	83	152	112	235	62	197	49	104	22	38	37	66	43	48	23	29
Lrrc28	leucine rich repeat containing 28 [Source:MGI Symbol;Acc:MGI:1915689]	chr7	67545469	67617992	-	1.68351	4.48125e-13	2.7614e-10	37	11	30	59	54	75	40	89	118	42	15	19	23	14	22	14	13	15
Fbxw18	F-box and WD-40 domain protein 18 [Source:MGI Symbol;Acc:MGI:3505704]	chr9	109557261	109690618	-	3.05725	5.77099e-13	3.5133e-10	231	73	153	135	391	225	199	211	162	556	51	41	52	138	26	80	58	38
Acd	adrenocortical dysplasia [Source:MGI Symbol;Acc:MGI:87873]	chr8	105699492	105699860	-	0.966662	6.49445e-13	3.90667e-10	79	13	89	64	100	55	86	86	201	40	18	25	33	39	24	50	22	36
Cd164	CD164 antigen [Source:MGI Symbol;Acc:MGI:1859568]	chr10	41524146	41528671	+	4.54037	8.44549e-13	5.02053e-10	32	7	16	7	26	62	17	28	62	11	1	0	1	1	0	2	0	0
Trmt5	TRM5 tRNA methyltransferase 5 [Source:MGI Symbol;Acc:MGI:1923607]	chr12	73280633	73282611	-	1.16107	1.04519e-12	6.14102e-10	8	0	3	8	18	15	11	17	13	0	0	0	0	0	1	0	0	0
Pusl1	pseudouridylate synthase-like 1 [Source:MGI Symbol;Acc:MGI:3047787]	chr4	155890670	155891051	-	4.92268	1.17012e-12	6.82214e-10	28	9	32	35	18	28	27	21	73	8	0	0	0	0	1	0	0	0
Samd10	sterile alpha motif domain containing 10 [Source:MGI Symbol;Acc:MGI:2443872]	chr2	181596888	181597427	-	1.9061	1.99043e-12	1.12584e-09	20	0	10	44	65	19	20	3	76	6	23	13	11	10	13	9	8	10
Ythdc1	YTH domain containing 1 [Source:MGI Symbol;Acc:MGI:2443713]	chr5	86832011	86835683	+	3.20774	2.26576e-12	1.26273e-09	5	5	4	2	0	12	7	8	0	6	0	0	0	0	0	2	0	0
Eif2b2	eukaryotic translation initiation factor 2B, subunit 2 beta [Source:MGI Symbol;Acc:MGI:2145118]	chr12	85222840	85224554	+	3.27471	2.3098e-12	1.28255e-09	4	0	11	11	8	15	18	5	21	9	3	5	0	0	0	6	1	3
Fbxw18	F-box and WD-40 domain protein 18 [Source:MGI Symbol;Acc:MGI:3505704]	chr9	109223455	109690618	-	2.83591	3.65429e-12	1.96435e-09	189	94	138	138	327	194	167	239	151	528	53	46	61	162	18	73	58	38
Mdm4	transformed mouse 3T3 cell double minute 4 [Source:MGI Symbol;Acc:MGI:107934]	chr1	133003891	133009136	-	1.557	8.32248e-12	4.16366e-09	39	17	28	34	25	29	53	50	56	15	23	40	39	65	19	47	42	27
Nelfa	negative elongation factor complex member A, Whsc2 [Source:MGI Symbol;Acc:MGI:1346098]	chr5	33899112	33900412	-	4.43488	9.06601e-12	4.49117e-09	7	0	27	0	8	14	7	5	11	4	0	0	0	0	0	0	0	0
Htra2	HtrA serine peptidase 2 [Source:MGI Symbol;Acc:MGI:1928676]	chr6	83053071	83053612	-	2.09713	9.33308e-12	4.60841e-09	6	0	2	5	8	5	3	11	18	5	0	0	0	0	0	0	0	0
Hnrnpa2b1	heterogeneous nuclear ribonucleoprotein A2/B1 [Source:MGI Symbol;Acc:MGI:104819]	chr6	51461434	51463410	-	1.3724	1.34002e-11	6.47859e-09	45	6	54	72	115	53	59	49	158	26	37	28	25	18	11	29	35	37
Taf6l	TAF6-like RNA polymerase II, p300/CBP-associated factor (PCAF)-associated factor [Source:MGI Symbol;Acc:MGI:2444957]	chr19	8772835	8774334	-	7.0506	1.39542e-11	6.70954e-09	23	5	3	10	16	30	5	5	2	13	0	0	0	0	0	0	0	0
Cpne9	copine family member IX [Source:MGI Symbol;Acc:MGI:2443052]	chr6	113294394	113295025	+	0.86932	1.50528e-11	7.13071e-09	7	10	7	20	42	32	16	7	50	17	14	22	25	60	19	20	28	25
C87499	expressed sequence C87499 [Source:MGI Symbol;Acc:MGI:2140706]	chr4	88629356	88634115	-	1.31176	1.67125e-11	7.86775e-09	41	12	15	39	42	82	50	54	82	24	20	19	19	43	18	47	25	34
Nobox	NOBOX oogenesis homeobox [Source:MGI Symbol;Acc:MGI:108011]	chr6	43304976	43305941	-	4.556	3.37882e-11	1.52437e-08	36	3	16	10	1	0	13	1	25	6	0	0	0	0	0	0	0	0
Pabpc4	poly(A) binding protein, cytoplasmic 4 [Source:MGI Symbol;Acc:MGI:2385206]	chr4	123295274	123295929	+	1.47677	3.86418e-11	1.72283e-08	27	7	14	14	18	16	19	15	21	15	6	14	9	14	5	16	8	3
Ddb2	damage specific DNA binding protein 2 [Source:MGI Symbol;Acc:MGI:1355314]	chr2	91212615	91234107	-	1.02781	5.43644e-11	2.3681e-08	21	13	31	32	40	27	43	60	85	14	27	34	37	28	36	30	19	17
Mdm4	transformed mouse 3T3 cell double minute 4 [Source:MGI Symbol;Acc:MGI:107934]	chr1	133003891	133018776	-	2.90125	6.34083e-11	2.73845e-08	2	11	23	10	15	3	17	17	14	0	0	1	0	8	2	0	3	5
Sgol1	shugoshin-like 1 (S. pombe) [Source:MGI Symbol;Acc:MGI:1919665]	chr17	53676712	53679650	-	1.71638	6.51017e-11	2.79565e-08	20	8	12	18	25	31	42	42	21	9	13	8	13	26	5	12	9	13
3110057O12Rik	RIKEN cDNA 3110057O12 gene [Source:MGI Symbol;Acc:MGI:1915468]	chr3	40847137	40894990	+	6.35669	8.8414e-11	3.73329e-08	27	5	22	8	6	10	26	40	18	14	0	7	1	0	0	1	0	0
		chr6	101028373	101067701	+	3.22583	9.71208e-11	4.05575e-08	3	11	14	0	3	11	11	20	20	0	0	0	0	4	0	0	0	0
Arhgap12	Rho GTPase activating protein 12 [Source:MGI Symbol;Acc:MGI:1922665]	chr18	6052924	6061846	-	1.22475	1.05035e-10	4.3622e-08	28	8	36	31	53	32	43	30	43	13	25	15	16	18	6	20	11	13
Fastkd3	FAST kinase domains 3 [Source:MGI Symbol;Acc:MGI:1916827]	chr13	68582351	68585177	+	4.87826	1.09727e-10	4.53223e-08	32	10	59	81	29	8	17	17	71	7	0	0	0	1	1	0	0	0
Gm14820	predicted gene 14820 [Source:MGI Symbol;Acc:MGI:3713695]	chrX	8060287	8074574	+	5.89638	1.22105e-10	5.0298e-08	43	1	29	26	7	16	0	51	74	34	0	0	0	0	0	0	0	0
U2af1l4	U2 small nuclear RNA auxiliary factor 1-like 4 [Source:MGI Symbol;Acc:MGI:2678374]	chr7	30564608	30565094	+	0.753896	1.26572e-10	5.19967e-08	47	13	51	66	83	82	90	141	130	42	39	25	17	57	56	30	67	40
Brd8	bromodomain containing 8 [Source:MGI Symbol;Acc:MGI:1925906]	chr18	34608056	34609804	-	2.65181	1.35788e-10	5.56318e-08	9	6	7	6	11	4	1	15	16	2	0	0	0	0	0	0	0	0
Spc24	SPC24, NDC80 kinetochore complex component, homolog (S. cerevisiae) [Source:MGI Symbol;Acc:MGI:1914879]	chr9	21756296	21757289	-	1.01216	1.62939e-10	6.58656e-08	46	23	35	43	63	65	44	64	70	34	43	25	16	54	30	62	26	43
Fam210a	family with sequence similarity 210, member A [Source:MGI Symbol;Acc:MGI:1914000]	chr18	68276275	68300073	-	0.706722	2.1162e-10	8.37573e-08	68	25	93	86	139	115	117	130	228	47	104	109	142	145	150	164	84	141
Fsd1	fibronectin type 3 and SPRY domain-containing protein [Source:MGI Symbol;Acc:MGI:1934858]	chr17	55996324	55996641	+	2.45686	2.83991e-10	1.08986e-07	6	1	2	0	3	4	2	1	7	0	0	0	0	0	0	0	0	0
Aurkc	aurora kinase C [Source:MGI Symbol;Acc:MGI:1321119]	chr7	6996302	6997513	+	0.883269	3.70248e-10	1.40313e-07	20	13	23	24	27	44	31	33	71	10	15	5	13	29	9	13	11	25
Gm1965	predicted gene 1965 [Source:MGI Symbol;Acc:MGI:3584270]	chr6	89141086	89145158	+	2.0138	4.53278e-10	1.68824e-07	32	0	21	20	43	11	14	29	34	4	8	9	12	9	12	12	12	17
Fbxw18	F-box and WD-40 domain protein 18 [Source:MGI Symbol;Acc:MGI:3505704]	chr9	109483469	109690618	-	2.69327	4.61684e-10	1.71114e-07	206	81	164	127	379	226	198	203	135	557	50	37	54	145	24	81	64	36
Glis1	GLIS family zinc finger 1 [Source:MGI Symbol;Acc:MGI:2386723]	chr4	107623236	107632261	+	4.39824	5.65336e-10	2.06005e-07	3	0	9	17	5	6	3	7	34	3	0	0	0	0	0	0	0	0
Ranbp3	RAN binding protein 3 [Source:MGI Symbol;Acc:MGI:1919060]	chr17	56696790	56702762	+	1.26694	7.48741e-10	2.64569e-07	11	0	16	12	24	9	10	0	18	0	0	0	0	0	0	0	0	0
Atf2	activating transcription factor 2 [Source:MGI Symbol;Acc:MGI:109349]	chr2	73842447	73850588	-	1.76004	1.02496e-09	3.49151e-07	54	3	33	16	20	24	18	23	29	5	2	3	4	9	10	3	2	4
C87977	expressed sequence C87977 [Source:MGI Symbol;Acc:MGI:2140708]	chr4	144208829	144212935	-	2.17838	1.06817e-09	3.62242e-07	609	15	550	338	90	58	47	33	112	318	100	63	104	34	51	64	36	78
Rbpms	RNA binding protein gene with multiple splicing [Source:MGI Symbol;Acc:MGI:1334446]	chr8	33795151	33834303	-	0.965944	1.20984e-09	4.0307e-07	19	28	9	43	28	59	35	30	54	32	68	35	30	80	51	69	52	46
Alkbh7	alkB, alkylation repair homolog 7 (E. coli) [Source:MGI Symbol;Acc:MGI:1913650]	chr17	56997568	56998670	+	1.0345	1.4698e-09	4.79287e-07	48	15	37	76	45	34	52	83	95	60	53	24	66	73	29	64	35	48
Fbxw15	F-box and WD-40 domain protein 15 [Source:MGI Symbol;Acc:MGI:3505701]	chr9	109148157	109559856	-	6.83054	1.50046e-09	4.87047e-07	625	0	0	177	670	0	792	3	54	635	6	3	2	2	3	7	2	3
Dsn1	DSN1, MIND kinetochore complex component, homolog (S. cerevisiae) [Source:MGI Symbol;Acc:MGI:1914184]	chr2	157002763	157005847	-	0.623294	1.77133e-09	5.67678e-07	17	0	13	13	11	25	38	12	45	12	13	9	8	8	9	11	28	18
Arhgap26	Rho GTPase activating protein 26 [Source:MGI Symbol;Acc:MGI:1918552]	chr18	38601698	38676717	+	1.72842	1.99644e-09	6.25283e-07	18	10	14	17	16	37	21	55	8	15	11	14	13	15	6	13	17	18
Fbxo36	F-box protein 36 [Source:MGI Symbol;Acc:MGI:1289192]	chr1	84839969	84881091	+	1.61124	2.14003e-09	6.68873e-07	46	11	14	20	20	58	34	27	14	21	2	10	6	16	26	12	7	8
Plekhj1	pleckstrin homology domain containing, family J member 1 [Source:MGI Symbol;Acc:MGI:1925920]	chr10	80797840	80798080	-	1.3023	2.54472e-09	7.88854e-07	27	0	28	24	53	26	36	11	78	18	23	13	17	17	11	24	23	18
Hcfc1r1	host cell factor C1 regulator 1 (XPO1-dependent) [Source:MGI Symbol;Acc:MGI:2663619]	chr17	23674069	23674883	+	2.82863	3.60287e-09	1.07935e-06	18	37	34	23	43	46	29	49	87	16	11	2	7	20	2	2	6	18
Khdc3	KH domain containing 3, subcortical maternal complex member [Source:MGI Symbol;Acc:MGI:1914241]	chr9	73103485	73104342	+	8.68235	4.11095e-09	1.2243e-06	44	9	45	41	69	13	49	141	54	14	0	0	0	0	0	0	0	0
Dnah7c	dynein, axonemal, heavy chain 7C [Source:MGI Symbol;Acc:MGI:3639762]	chr1	46654184	46657076	+	1.18179	4.90014e-09	1.44233e-06	26	74	38	44	58	76	47	134	74	104	20	31	28	45	34	62	40	37
Nat9	N-acetyltransferase 9 (GCN5-related, putative) [Source:MGI Symbol;Acc:MGI:1913426]	chr11	115185117	115187118	-	1.32655	5.77483e-09	1.6738e-06	35	9	35	39	26	61	36	16	63	31	17	25	28	22	13	47	11	23
Zfr	zinc finger RNA binding protein [Source:MGI Symbol;Acc:MGI:1341890]	chr15	12140653	12152800	+	1.63476	7.27802e-09	2.04687e-06	3	0	3	4	11	7	2	2	32	0	0	0	0	0	0	0	0	0
Qrich1	glutamine-rich 1 [Source:MGI Symbol;Acc:MGI:1916482]	chr9	108528919	108541687	+	5.09184	7.86442e-09	2.18343e-06	28	7	35	21	26	16	13	3	41	5	0	0	0	0	1	0	0	0
Atf7ip	activating transcription factor 7 interacting protein [Source:MGI Symbol;Acc:MGI:1858965]	chr6	136582467	136593075	+	6.25679	8.67626e-09	2.37404e-06	7	1	9	11	20	10	14	18	28	4	0	0	0	0	0	0	0	0
AU016765	expressed sequence AU016765 [Source:MGI Symbol;Acc:MGI:3034888]	chr17	64520017	64555555	-	2.04551	1.27254e-08	3.32588e-06	4	5	14	9	18	39	32	7	42	6	8	1	11	17	3	7	3	7
E2f4	E2F transcription factor 4 [Source:MGI Symbol;Acc:MGI:103012]	chr8	105300617	105304184	+	5.59343	1.43366e-08	3.70864e-06	2	0	7	3	4	6	8	7	12	0	0	0	0	0	0	0	0	0
Tubg1	tubulin, gamma 1 [Source:MGI Symbol;Acc:MGI:101834]	chr11	101124320	101124969	+	2.82405	1.47903e-08	3.81255e-06	18	1	22	5	1	0	11	0	27	20	0	0	0	0	0	0	0	0
Psmg4	proteasome (prosome, macropain) assembly chaperone 4 [Source:MGI Symbol;Acc:MGI:1916916]	chr13	34163250	34177980	+	1.51881	1.52569e-08	3.91329e-06	46	32	56	63	97	72	40	55	106	44	79	85	93	94	62	71	44	50
Stoml2	stomatin (Epb7.2)-like 2 [Source:MGI Symbol;Acc:MGI:1913842]	chr4	43028294	43029278	-	3.04338	1.53295e-08	3.92528e-06	3	0	4	4	0	5	3	0	4	3	0	0	0	0	0	0	0	0
Lhx8	LIM homeobox protein 8 [Source:MGI Symbol;Acc:MGI:1096343]	chr3	154307006	154316742	-	1.71245	1.67649e-08	4.22854e-06	11	0	12	4	21	5	0	6	23	2	1	0	0	1	0	0	0	0
Gtf2h2	general transcription factor II H, polypeptide 2 [Source:MGI Symbol;Acc:MGI:1345669]	chr13	100460421	100468914	-	1.00444	1.82504e-08	4.5205e-06	12	2	4	10	14	19	9	21	21	0	5	5	8	22	6	9	5	6
Thyn1	thymocyte nuclear protein 1 [Source:MGI Symbol;Acc:MGI:1925112]	chr9	27006448	27007157	+	1.24129	1.95729e-08	4.78551e-06	4	5	13	10	18	11	21	22	36	17	13	23	10	27	12	11	8	23
4933413J09Rik	RIKEN cDNA 4933413J09 gene [Source:MGI Symbol;Acc:MGI:1918356]	chr14	26357369	26364261	+	3.89293	2.23244e-08	5.3973e-06	10	0	13	4	4	15	2	4	18	7	0	0	0	0	0	0	0	0
Dnah7b	dynein, axonemal, heavy chain 7B [Source:MGI Symbol;Acc:MGI:2684953]	chr1	46221777	46224608	+	1.58329	2.24363e-08	5.41572e-06	14	23	16	19	26	27	17	46	27	34	5	17	7	17	14	30	14	43
Thap7	THAP domain containing 7 [Source:MGI Symbol;Acc:MGI:1916259]	chr16	17529076	17530777	-	1.30999	2.35484e-08	5.6482e-06	18	0	10	14	14	9	15	12	30	0	5	4	4	4	13	4	5	6
Pkmyt1	protein kinase, membrane associated tyrosine/threonine 1 [Source:MGI Symbol;Acc:MGI:2137630]	chr17	23735373	23736323	+	2.64363	2.436e-08	5.77885e-06	10	0	0	27	12	7	9	0	5	3	1	0	0	0	0	0	0	3
Alg13	asparagine-linked glycosylation 13 [Source:MGI Symbol;Acc:MGI:1914824]	chrX	144318122	144319898	+	0.913384	3.32914e-08	7.70471e-06	460	157	282	311	231	459	372	483	404	201	296	260	327	541	358	397	339	418
Mtmr14	myotubularin related protein 14 [Source:MGI Symbol;Acc:MGI:1916075]	chr6	113270702	113280602	+	1.02431	4.19956e-08	9.50153e-06	80	32	76	44	75	45	52	59	78	50	30	31	40	43	36	20	29	37
NA	NA	chr2	119218848	119236779	-	1.49143	5.60857e-08	1.22683e-05	20	6	31	32	32	22	34	20	38	5	5	5	7	5	4	0	7	9
Nobox	NOBOX oogenesis homeobox [Source:MGI Symbol;Acc:MGI:108011]	chr6	43304973	43305963	-	3.91928	5.82289e-08	1.2664e-05	21	0	8	7	0	10	0	3	17	5	0	0	0	0	0	0	0	0
Zfp932	zinc finger protein 932 [Source:MGI Symbol;Acc:MGI:1916754]	chr5	109996634	110006943	+	1.08228	5.93592e-08	1.28729e-05	54	11	29	35	46	47	40	51	83	25	32	36	41	114	51	43	53	52
BC004004	cDNA sequence BC004004 [Source:MGI Symbol;Acc:MGI:2136782]	chr17	29277948	29294006	+	1.4567	7.54716e-08	1.5934e-05	11	5	4	3	14	10	11	4	3	1	2	6	4	0	5	4	0	0
Ercc1	excision repair cross-complementing rodent repair deficiency, complementation group 1 [Source:MGI Symbol;Acc:MGI:95412]	chr7	19345718	19348400	+	0.74323	7.65934e-08	1.61483e-05	40	7	26	21	29	27	49	21	67	33	22	49	46	76	54	55	45	35
Mtcp1	mature T cell proliferation 1 [Source:MGI Symbol;Acc:MGI:102699]	chrX	75405219	75411217	-	3.8994	8.34652e-08	1.74274e-05	3	0	1	6	4	9	0	8	20	0	0	0	0	2	0	0	0	0
Palb2	partner and localizer of BRCA2 [Source:MGI Symbol;Acc:MGI:3040695]	chr7	122123709	122128922	-	2.61359	9.45477e-08	1.91158e-05	3	0	3	6	3	5	2	0	9	5	0	0	0	0	0	0	0	0
Pan2	PAN2 polyA specific ribonuclease subunit homolog (S. cerevisiae) [Source:MGI Symbol;Acc:MGI:1918984]	chr10	128318034	128318944	+	2.14714	9.89909e-08	1.99811e-05	5	1	6	2	5	9	7	0	8	1	0	0	0	0	0	0	0	0
Taz	tafazzin [Source:MGI Symbol;Acc:MGI:109626]	chrX	74288514	74289298	+	1.68477	1.08346e-07	2.16105e-05	3	4	1	3	7	2	2	12	16	5	1	1	1	1	0	6	0	2
Usp15	ubiquitin specific peptidase 15 [Source:MGI Symbol;Acc:MGI:101857]	chr10	123146939	123163592	-	0.731372	1.16271e-07	2.28306e-05	34	22	40	24	44	48	42	36	53	28	33	41	63	41	38	60	32	28
Tmem33	transmembrane protein 33 [Source:MGI Symbol;Acc:MGI:1915128]	chr5	67261034	67284139	+	2.758	1.21314e-07	2.37317e-05	8	2	2	10	0	0	4	10	12	0	0	0	0	0	0	0	0	0
Sfta2	surfactant associated 2 [Source:MGI Symbol;Acc:MGI:3643293]	chr17	35628164	35650370	+	6.17377	1.77059e-07	3.29325e-05	5	0	4	0	12	15	17	17	10	10	0	0	0	0	0	0	0	0
Fbxw19	F-box and WD-40 domain protein 19 [Source:MGI Symbol;Acc:MGI:3505706]	chr9	109402058	109493577	-	3.26782	1.80214e-07	3.33556e-05	39	26	4	139	100	6	209	6	164	0	12	5	2	3	5	6	5	5
Izumo1r	IZUMO1 receptor, JUNO [Source:MGI Symbol;Acc:MGI:1929185]	chr9	14886345	14900732	-	0.786951	1.84569e-07	3.39545e-05	56	12	18	20	40	37	32	12	43	26	36	37	30	42	28	22	7	25
Gm6792	predicted gene 6792 [Source:MGI Symbol;Acc:MGI:3643580]	chr7	6252893	6263906	+	0.908019	2.05813e-07	3.70972e-05	33	37	64	0	11	80	52	82	70	23	40	66	76	122	65	83	100	50
Ltc4s	leukotriene C4 synthase [Source:MGI Symbol;Acc:MGI:107498]	chr11	50237099	50237340	-	1.19632	2.24931e-07	4.01611e-05	23	15	17	31	22	43	35	40	82	27	24	20	7	38	16	15	26	16
Mier2	mesoderm induction early response 1, family member 2 [Source:MGI Symbol;Acc:MGI:1917677]	chr10	79541200	79542404	-	2.6165	2.25859e-07	4.02795e-05	6	2	34	19	26	7	8	0	52	1	0	0	8	0	0	0	2	0
Gm13990	predicted gene 13990 [Source:MGI Symbol;Acc:MGI:3651766]	chr2	116854593	116877012	-	0.636139	2.28374e-07	4.05847e-05	37	56	80	112	59	183	158	163	170	156	148	146	165	180	167	171	165	149
Hnrnpab	heterogeneous nuclear ribonucleoprotein A/B [Source:MGI Symbol;Acc:MGI:1330294]	chr11	51601479	51602592	-	0.966763	2.45681e-07	4.32044e-05	69	30	116	75	96	44	107	41	132	11	15	21	28	38	27	22	19	15
Nlrp9a	NLR family, pyrin domain containing 9A [Source:MGI Symbol;Acc:MGI:2675292]	chr7	26558812	26564839	+	1.52978	2.74928e-07	4.77386e-05	12	0	7	3	4	11	3	0	3	7	0	0	0	3	1	2	0	1
Atf2	activating transcription factor 2 [Source:MGI Symbol;Acc:MGI:109349]	chr2	73845554	73850588	-	3.55449	3.22826e-07	5.49232e-05	12	0	8	6	5	4	4	12	6	0	0	0	0	0	0	0	0	0
Nsun4	NOL1/NOP2/Sun domain family, member 4 [Source:MGI Symbol;Acc:MGI:1919431]	chr4	116040230	116043200	-	0.835399	3.54962e-07	5.97866e-05	55	18	37	44	55	32	38	30	115	34	85	62	67	83	58	42	46	74
Pfdn6	prefoldin subunit 6 [Source:MGI Symbol;Acc:MGI:95908]	chr17	33939819	33940296	-	4.56763	3.93848e-07	6.51776e-05	6	0	3	2	6	12	2	1	0	3	0	0	0	0	0	0	0	1
Slain2	SLAIN motif family, member 2 [Source:MGI Symbol;Acc:MGI:1923241]	chr5	72958287	72975996	+	6.08114	3.95501e-07	6.52718e-05	7	3	8	9	7	7	4	6	6	6	0	0	0	0	0	0	0	0
Zmym1	zinc finger, MYM domain containing 1 [Source:MGI Symbol;Acc:MGI:1915560]	chr4	127051426	127060995	-	0.664477	3.97477e-07	6.53301e-05	11	3	15	22	8	10	24	15	9	3	0	0	1	0	0	0	0	1
Sfta2	surfactant associated 2 [Source:MGI Symbol;Acc:MGI:3643293]	chr17	35601782	35650370	+	1.78361	3.97786e-07	6.53301e-05	26	10	26	25	22	14	24	31	30	23	13	3	7	7	8	12	10	7
BC030867	cDNA sequence BC030867 [Source:MGI Symbol;Acc:MGI:2387601]	chr11	102250730	102257886	+	1.89857	4.48856e-07	7.27809e-05	28	2	10	6	6	10	0	3	10	0	0	0	0	0	0	0	0	0
Zfr	zinc finger RNA binding protein [Source:MGI Symbol;Acc:MGI:1341890]	chr15	12140653	12149527	+	1.38622	4.75157e-07	7.65442e-05	1	0	3	5	5	0	1	7	10	4	0	0	0	0	0	0	0	0
Khdc3	KH domain containing 3, subcortical maternal complex member [Source:MGI Symbol;Acc:MGI:1914241]	chr9	73103365	73104342	+	7.60798	4.84624e-07	7.77388e-05	31	2	54	18	19	16	41	24	3	4	0	0	0	0	0	0	0	0
Gm20395	predicted gene 20395 [Source:MGI Symbol;Acc:MGI:5141860]	chr19	44774065	44784235	-	0.924229	4.978e-07	7.95997e-05	87	40	76	99	111	139	108	100	219	66	38	37	38	59	34	26	38	58
Asgr2	asialoglycoprotein receptor 2 [Source:MGI Symbol;Acc:MGI:88082]	chr11	70097892	70098227	+	1.24715	5.44059e-07	8.63589e-05	8	12	18	22	9	16	10	22	33	5	4	4	12	12	5	20	3	10
Fbxo34	F-box protein 34 [Source:MGI Symbol;Acc:MGI:1926188]	chr14	47507447	47529174	+	3.72319	5.49817e-07	8.70905e-05	15	2	17	12	4	0	11	5	9	3	3	0	0	1	0	0	1	2
D6Ertd474e	DNA segment, Chr 6, ERATO Doi 474, expressed [Source:MGI Symbol;Acc:MGI:1196315]	chr6	143247895	143295613	+	0.669248	7.13379e-07	0.000109232	13	22	40	85	116	59	69	107	179	53	74	57	52	126	62	77	45	104
Cyc1	cytochrome c-1 [Source:MGI Symbol;Acc:MGI:1913695]	chr15	76343693	76344581	+	2.03721	7.26993e-07	0.000110869	5	0	3	7	6	1	4	2	5	0	0	0	0	2	0	0	0	0
Gfra4	glial cell line derived neurotrophic factor family receptor alpha 4 [Source:MGI Symbol;Acc:MGI:1341873]	chr2	131040326	131041015	-	2.46412	7.33705e-07	0.00011178	0	7	8	12	13	17	3	0	18	8	8	9	4	8	4	9	0	3
Oog1	oogenesin 1 [Source:MGI Symbol;Acc:MGI:2679150]	chr12	87602768	87958624	+	0.723424	8.17023e-07	0.00012299	1217	404	883	1226	1883	1476	1539	1324	2409	1007	1171	1359	1404	1831	1085	1274	855	1461
2310057M21Rik	RIKEN cDNA 2310057M21 gene [Source:MGI Symbol;Acc:MGI:1915527]	chr7	131343805	131357459	-	3.75214	8.4389e-07	0.000126783	9	0	4	3	6	7	1	0	11	4	0	4	0	0	0	1	0	1
Shf	Src homology 2 domain containing F [Source:MGI Symbol;Acc:MGI:3613669]	chr2	122354198	122357082	-	2.66072	9.0457e-07	0.00013483	0	0	2	9	7	5	8	2	13	8	6	2	0	9	4	5	1	0
Ubl4a	ubiquitin-like 4A [Source:MGI Symbol;Acc:MGI:95049]	chrX	74367587	74368152	-	6.10116	9.67937e-07	0.00014287	5	0	5	11	5	1	0	0	9	5	0	0	0	0	0	0	0	0
Tnip1	TNFAIP3 interacting protein 1 [Source:MGI Symbol;Acc:MGI:1926194]	chr11	54915588	54917255	-	2.04039	1.05687e-06	0.000154047	6	0	4	7	0	4	0	0	3	4	0	0	0	0	0	0	0	0
Anapc15	anaphase prompoting complex C subunit 15 [Source:MGI Symbol;Acc:MGI:1922680]	chr7	101896451	101897941	+	0.882402	1.17827e-06	0.000170593	60	32	28	91	67	99	95	92	74	60	51	45	72	99	35	28	47	61
1810055G02Rik	RIKEN cDNA 1810055G02 gene [Source:MGI Symbol;Acc:MGI:1919306]	chr19	3708437	3715637	+	4.0462	1.58524e-06	0.000221201	7	0	7	5	11	4	7	0	26	0	0	0	0	0	0	0	0	3
Ap3m1	adaptor-related protein complex 3, mu 1 subunit [Source:MGI Symbol;Acc:MGI:1929212]	chr14	21041091	21052139	-	0.796156	1.67215e-06	0.000231698	2	4	8	8	3	2	8	3	21	0	1	2	3	0	0	0	0	0
H2afy	H2A histone family, member Y [Source:MGI Symbol;Acc:MGI:1349392]	chr13	56084286	56089757	-	1.99444	1.90893e-06	0.00026046	12	10	23	13	7	16	4	7	13	3	3	5	3	2	0	6	10	4
Fbxw19	F-box and WD-40 domain protein 19 [Source:MGI Symbol;Acc:MGI:3505706]	chr9	109446637	109493577	-	4.81244	1.91473e-06	0.000261016	0	6	8	139	111	0	217	2	167	5	1	8	7	6	1	11	9	5
Supt6	suppressor of Ty 6 [Source:MGI Symbol;Acc:MGI:107726]	chr11	78207770	78208851	-	4.64555	2.03052e-06	0.000275069	0	0	3	0	1	3	0	7	4	20	0	0	0	1	0	0	0	0
Sec31a	Sec31 homolog A (S. cerevisiae) [Source:MGI Symbol;Acc:MGI:1916412]	chr5	100363948	100368293	-	2.59625	2.08219e-06	0.000281315	11	0	3	4	8	2	0	0	2	0	0	0	0	0	0	0	0	0
Paqr6	progestin and adipoQ receptor family member VI [Source:MGI Symbol;Acc:MGI:1916207]	chr3	88365803	88366904	+	6.83297	2.09054e-06	0.000282191	6	3	13	8	3	4	4	0	4	1	0	0	0	0	0	0	0	0
Mcee	methylmalonyl CoA epimerase [Source:MGI Symbol;Acc:MGI:1920974]	chr7	64392844	64411834	+	1.10939	2.19144e-06	0.000292683	26	5	21	15	27	36	28	8	39	20	13	9	21	32	17	16	17	13
Dnah7b	dynein, axonemal, heavy chain 7B [Source:MGI Symbol;Acc:MGI:2684953]	chr1	46221777	46657076	+	1.00938	2.19039e-06	0.000292683	39	82	39	55	78	68	57	150	74	120	25	42	30	60	47	86	34	61
Zfpl1	zinc finger like protein 1 [Source:MGI Symbol;Acc:MGI:1891017]	chr19	6081965	6082398	-	3.52793	2.32732e-06	0.000308927	12	4	1	4	3	2	18	9	6	6	7	0	11	7	3	0	2	0
Tarbp2	TAR (HIV) RNA binding protein 2 [Source:MGI Symbol;Acc:MGI:103027]	chr15	102518845	102521120	+	1.67314	2.34476e-06	0.000310425	2	2	11	6	1	2	2	11	11	5	0	0	2	1	1	0	0	4
Pgap2	post-GPI attachment to proteins 2 [Source:MGI Symbol;Acc:MGI:2385286]	chr7	102236543	102237400	+	4.99819	2.37627e-06	0.000314298	7	0	5	10	2	11	2	0	6	0	0	0	0	0	0	0	0	0
Khdc3	KH domain containing 3, subcortical maternal complex member [Source:MGI Symbol;Acc:MGI:1914241]	chr9	73103563	73104342	+	4.44982	2.65359e-06	0.000347069	76	14	84	72	152	27	89	226	114	30	0	0	18	2	0	0	0	0
Txndc16	thioredoxin domain containing 16 [Source:MGI Symbol;Acc:MGI:1917811]	chr14	45213525	45218995	-	0.73638	2.91482e-06	0.000377328	144	18	110	92	123	122	122	62	113	27	34	44	45	60	45	59	49	46
Atp5c1	ATP synthase, H+ transporting, mitochondrial F1 complex, gamma polypeptide 1 [Source:MGI Symbol;Acc:MGI:1261437]	chr2	10056162	10058995	-	0.907537	3.03549e-06	0.000391278	32	5	9	15	14	17	22	18	27	20	18	15	28	35	12	13	10	19
Peli1	pellino 1 [Source:MGI Symbol;Acc:MGI:1914495]	chr11	21142658	21147257	+	6.31369	3.177e-06	0.000407367	0	0	7	3	10	0	2	4	4	0	0	0	0	0	0	0	0	0
Tfe3	transcription factor E3 [Source:MGI Symbol;Acc:MGI:98511]	chrX	7765621	7767438	+	4.54317	3.2469e-06	0.000415001	10	0	3	5	12	9	2	4	12	0	0	0	0	0	0	0	0	0
Fam160a1	family with sequence similarity 160, member A1 [Source:MGI Symbol;Acc:MGI:2444746]	chr3	85665967	85676070	-	3.22755	3.58205e-06	0.000452874	12	0	3	11	4	42	9	11	11	3	0	0	0	0	1	0	0	3
Mkln1	muskelin 1, intracellular mediator containing kelch motifs [Source:MGI Symbol;Acc:MGI:1351638]	chr6	31496772	31507624	+	1.04595	3.80057e-06	0.000477316	15	4	12	1	17	4	15	26	19	3	0	5	3	19	9	7	4	6
Npm2	nucleophosmin/nucleoplasmin 2 [Source:MGI Symbol;Acc:MGI:1890811]	chr14	70652415	70653020	-	0.534615	4.02095e-06	0.000501964	16	3	15	16	17	3	3	7	18	0	0	0	0	0	0	0	0	0
Ift20	intraflagellar transport 20 [Source:MGI Symbol;Acc:MGI:1915585]	chr11	78536577	78538833	+	1.17541	4.09699e-06	0.000509479	21	16	14	19	38	20	43	17	46	16	25	38	21	23	23	13	24	7
Oog4	oogenesin 4 [Source:MGI Symbol;Acc:MGI:2684051]	chr4	143439235	143450252	-	4.35221	4.17613e-06	0.000516776	113	0	75	38	0	3	13	10	14	61	1	0	5	22	0	4	11	1
Smim8	small integral membrane protein 8 [Source:MGI Symbol;Acc:MGI:1913541]	chr4	34769148	34778278	-	3.22906	4.22669e-06	0.000521756	2	0	2	4	3	8	1	0	4	0	0	1	0	0	0	1	0	0
Rnf38	ring finger protein 38 [Source:MGI Symbol;Acc:MGI:1920719]	chr4	44138832	44143447	-	2.99957	4.45506e-06	0.000545504	7	2	3	4	0	5	0	16	0	0	0	0	0	0	0	0	0	0
Use1	unconventional SNARE in the ER 1 homolog (S. cerevisiae) [Source:MGI Symbol;Acc:MGI:1914273]	chr8	71367370	71367769	+	1.38534	4.60939e-06	0.000562131	5	7	2	7	14	6	12	10	9	5	0	6	2	0	1	0	0	3
Supt20	suppressor of Ty 20 [Source:MGI Symbol;Acc:MGI:1929651]	chr3	54714797	54715533	+	3.04957	4.91393e-06	0.000593819	1	0	8	0	3	3	3	5	7	2	0	0	0	0	0	0	0	0
Dpp7	dipeptidylpeptidase 7 [Source:MGI Symbol;Acc:MGI:1933213]	chr2	25354294	25356028	-	7.56719	5.18848e-06	0.00062224	16	7	15	15	3	22	14	1	12	0	0	0	0	0	0	0	0	0
Dnajb6	DnaJ (Hsp40) homolog, subfamily B, member 6 [Source:MGI Symbol;Acc:MGI:1344381]	chr5	29753653	29757547	+	0.725378	5.50283e-06	0.000653733	32	2	60	26	75	23	37	39	62	13	45	16	27	18	12	13	20	22
Khdc3	KH domain containing 3, subcortical maternal complex member [Source:MGI Symbol;Acc:MGI:1914241]	chr9	73103010	73104342	+	5.1481	5.74287e-06	0.000673303	10	0	33	46	13	6	7	43	143	2	0	0	0	0	0	0	3	0
Fbxw19	F-box and WD-40 domain protein 19 [Source:MGI Symbol;Acc:MGI:3505706]	chr9	109285338	109493577	-	3.16895	5.74341e-06	0.000673303	41	20	5	161	114	5	213	21	161	11	13	23	6	13	9	12	17	24
Nap1l4	nucleosome assembly protein 1-like 4 [Source:MGI Symbol;Acc:MGI:1316687]	chr7	143514638	143520383	-	1.03155	5.81235e-06	0.000679323	9	1	10	7	12	4	1	0	24	7	8	13	5	3	2	3	5	6
B4galt2	UDP-Gal:betaGlcNAc beta 1,4- galactosyltransferase, polypeptide 2 [Source:MGI Symbol;Acc:MGI:1858493]	chr4	117877630	117881314	-	4.63738	6.80505e-06	0.000778538	6	0	4	4	9	1	0	9	8	0	0	2	0	0	1	0	0	0
Gm813	predicted gene 813 [Source:MGI Symbol;Acc:MGI:2685659]	chr16	58614715	58616841	-	0.731427	7.0484e-06	0.000803952	11	11	24	23	20	44	50	31	69	26	63	36	45	115	70	81	74	60
NA	NA	chr14	50935360	50959514	+	3.22881	7.17628e-06	0.000816696	6	0	0	4	14	5	3	3	2	0	0	0	0	0	0	0	0	0
Fam173b	family with sequence similarity 173, member B [Source:MGI Symbol;Acc:MGI:1915323]	chr15	31602150	31616870	+	1.81322	7.23104e-06	0.00082231	17	0	12	19	18	10	31	18	34	16	6	11	5	21	6	0	6	9
Snai3	snail family zinc finger 3 [Source:MGI Symbol;Acc:MGI:1353563]	chr8	122455035	122460538	-	5.50249	7.37818e-06	0.000836533	9	0	0	21	5	0	6	0	12	0	0	0	0	0	0	0	0	0
Nat9	N-acetyltransferase 9 (GCN5-related, putative) [Source:MGI Symbol;Acc:MGI:1913426]	chr11	115183450	115184482	-	2.60243	7.55218e-06	0.000854343	12	7	14	0	11	5	9	13	10	4	2	5	0	4	0	0	2	0
1600002D24Rik	RIKEN cDNA 1600002D24 gene [Source:MGI Symbol;Acc:MGI:1917026]	chr16	95843258	95916615	-	0.894833	7.56969e-06	0.000855685	33	5	38	70	56	91	20	30	123	42	38	38	27	72	33	43	70	41
Nup153	nucleoporin 153 [Source:MGI Symbol;Acc:MGI:2385621]	chr13	46683270	46686622	-	5.20685	8.43531e-06	0.000937458	5	2	2	3	2	3	1	2	0	1	0	0	0	0	0	0	0	0
Hirip3	HIRA interacting protein 3 [Source:MGI Symbol;Acc:MGI:2142364]	chr7	126862927	126864562	+	0.640316	9.06792e-06	0.00100189	9	0	21	4	7	3	7	21	23	2	2	0	0	0	1	0	0	2
Dpp7	dipeptidylpeptidase 7 [Source:MGI Symbol;Acc:MGI:1933213]	chr2	25353517	25354232	-	7.45678	9.27013e-06	0.00102199	15	8	9	6	4	28	10	0	18	0	0	0	0	0	0	0	0	0
Mtmr14	myotubularin related protein 14 [Source:MGI Symbol;Acc:MGI:1916075]	chr6	113269560	113270521	+	0.773949	9.4027e-06	0.00103585	76	12	79	61	67	60	31	47	124	40	54	33	40	35	28	51	31	50
Alg13	asparagine-linked glycosylation 13 [Source:MGI Symbol;Acc:MGI:1914824]	chrX	144353629	144356795	+	2.73527	9.5634e-06	0.00104914	9	0	3	0	3	4	2	9	3	1	0	2	0	0	0	0	0	0
Zfp414	zinc finger protein 414 [Source:MGI Symbol;Acc:MGI:1915641]	chr17	33630682	33631541	+	2.26223	1.03759e-05	0.00112427	2	1	5	6	4	5	2	13	12	0	0	4	0	3	3	0	0	0
D7Ertd443e	DNA segment, Chr 7, ERATO Doi 443, expressed [Source:MGI Symbol;Acc:MGI:1196431]	chr7	134324576	134348711	-	1.24063	1.05122e-05	0.00113499	3	9	3	3	18	15	20	5	38	20	17	18	18	23	19	23	14	7
Mms22l	MMS22-like, DNA repair protein [Source:MGI Symbol;Acc:MGI:2684980]	chr4	24500087	24502931	+	3.90703	1.22494e-05	0.00129669	13	3	8	5	2	0	4	1	10	0	0	0	0	0	0	0	0	0
Gm16026	predicted pseudogene 16026 [Source:MGI Symbol;Acc:MGI:3783243]	chr1	85272510	85273765	+	4.36448	1.23593e-05	0.00130578	6	16	0	10	20	0	13	2	6	26	0	6	0	5	0	2	0	2
Crebbp	CREB binding protein [Source:MGI Symbol;Acc:MGI:1098280]	chr16	4115958	4119032	-	2.08038	1.26399e-05	0.00133244	7	0	2	2	0	5	4	0	1	0	0	0	0	0	0	0	0	0
Gosr2	golgi SNAP receptor complex member 2 [Source:MGI Symbol;Acc:MGI:1927204]	chr11	103679398	103686581	-	1.2418	1.3674e-05	0.00142657	15	5	18	26	22	23	44	19	46	20	10	6	9	24	13	25	7	0
Tpra1	transmembrane protein, adipocyte asscociated 1 [Source:MGI Symbol;Acc:MGI:1345190]	chr6	88910402	88911682	+	0.724369	1.44667e-05	0.00149999	24	1	11	4	6	10	18	0	20	6	6	0	4	0	1	2	0	7
Pdlim7	PDZ and LIM domain 7 [Source:MGI Symbol;Acc:MGI:1914649]	chr13	55507881	55508779	-	0.519215	1.48906e-05	0.00153763	172	47	147	176	151	214	119	131	216	83	73	44	82	149	83	65	55	68
Sall4	sal-like 4 (Drosophila) [Source:MGI Symbol;Acc:MGI:2139360]	chr2	168748533	168755765	-	7.09	1.52288e-05	0.00156827	1	0	2	26	2	32	10	0	3	0	0	0	0	0	0	0	0	0
Nobox	NOBOX oogenesis homeobox [Source:MGI Symbol;Acc:MGI:108011]	chr6	43304942	43305941	-	1.74923	1.53858e-05	0.00157798	326	34	234	131	94	47	136	44	363	54	90	44	4	56	31	70	46	3
Gm166	predicted gene 166 [Source:MGI Symbol;Acc:MGI:2685012]	chr7	127585054	127585453	-	3.26769	1.66605e-05	0.00167809	2	0	1	9	14	6	7	0	21	1	0	3	3	0	0	0	0	2
Pum2	pumilio RNA-binding family member 2 [Source:MGI Symbol;Acc:MGI:1931751]	chr12	8729150	8743760	+	1.17805	1.73591e-05	0.00173806	9	2	5	2	9	5	12	1	18	2	5	12	6	13	6	7	5	8
Pias4	protein inhibitor of activated STAT 4 [Source:MGI Symbol;Acc:MGI:2136940]	chr10	81157118	81157436	-	2.31992	1.82859e-05	0.00181053	7	1	15	6	4	0	2	0	5	5	0	0	0	2	0	0	0	0
		chr9	109482010	109520735	-	3.40778	1.9139e-05	0.0018754	0	2	12	26	58	179	106	69	3	4	3	10	4	3	5	7	4	4
Rab3il1	RAB3A interacting protein (rabin3)-like 1 [Source:MGI Symbol;Acc:MGI:1922010]	chr19	10027638	10030149	+	0.657122	1.94095e-05	0.00189334	27	5	31	27	55	25	29	9	97	22	56	35	39	17	13	36	15	22
Xlr4c	X-linked lymphocyte-regulated 4C [Source:MGI Symbol;Acc:MGI:3574099]	chrX	73081602	73242613	-	1.10674	1.95213e-05	0.00190058	41	56	18	33	35	63	33	18	35	76	80	34	64	73	40	69	55	37
Gorasp2	golgi reassembly stacking protein 2 [Source:MGI Symbol;Acc:MGI:2135962]	chr2	70688473	70711039	+	3.29762	2.20323e-05	0.00210715	2	0	0	0	15	8	5	15	0	2	0	0	0	0	0	0	0	0
Tmem138	transmembrane protein 138 [Source:MGI Symbol;Acc:MGI:1920232]	chr19	10571605	10575239	-	4.7138	2.24603e-05	0.00213998	9	0	3	4	3	0	0	3	6	2	0	0	0	0	0	0	0	0
Tbpl2	TATA box binding protein like 2 [Source:MGI Symbol;Acc:MGI:2684058]	chr2	24093894	24096466	-	3.8932	2.36211e-05	0.00222541	14	0	0	13	0	16	3	13	1	1	0	0	0	0	0	0	0	0
Larp1b	La ribonucleoprotein domain family, member 1B [Source:MGI Symbol;Acc:MGI:1914604]	chr3	41024552	41033944	+	5.63385	2.41505e-05	0.00226263	0	0	2	1	0	3	1	0	3	0	0	0	0	0	0	0	0	0
Fbxw14	F-box and WD-40 domain protein 14 [Source:MGI Symbol;Acc:MGI:1354703]	chr9	109224488	109329406	-	3.55908	2.47132e-05	0.00230395	8	260	295	379	14	22	10	826	5	16	29	39	18	56	29	21	13	21
Rnf14	ring finger protein 14 [Source:MGI Symbol;Acc:MGI:1929668]	chr18	38300591	38307864	+	1.59023	2.76964e-05	0.00253529	24	6	12	17	18	4	5	4	46	1	3	9	20	9	6	13	2	4
Sgsm3	small G protein signaling modulator 3 [Source:MGI Symbol;Acc:MGI:1916329]	chr15	81008435	81009223	+	0.674524	2.85731e-05	0.0026061	12	4	6	4	7	2	3	2	15	0	1	0	4	1	0	0	1	0
Med27	mediator complex subunit 27 [Source:MGI Symbol;Acc:MGI:1916225]	chr2	29380005	29413387	+	0.501242	2.88636e-05	0.00262943	138	59	61	86	136	115	168	143	327	84	164	115	81	171	137	156	118	187
Fbxo34	F-box protein 34 [Source:MGI Symbol;Acc:MGI:1926188]	chr14	47505133	47529174	+	3.52333	2.94423e-05	0.00267251	13	0	13	7	7	6	1	18	6	1	0	0	0	0	0	0	3	3
Dpm2	dolichol-phosphate (beta-D) mannosyltransferase 2 [Source:MGI Symbol;Acc:MGI:1330238]	chr2	32570913	32572958	+	4.34388	3.09658e-05	0.00279907	2	0	9	3	1	2	0	3	8	1	0	0	0	2	0	0	0	0
Josd2	Josephin domain containing 2 [Source:MGI Symbol;Acc:MGI:1913374]	chr7	44468970	44471414	+	1.886	3.1026e-05	0.00280285	26	2	12	0	14	22	25	20	38	2	7	4	5	2	4	4	4	7
Fam53a	family with sequence similarity 53, member A [Source:MGI Symbol;Acc:MGI:1919225]	chr5	33600881	33610431	-	6.04094	3.33499e-05	0.0029808	5	1	2	13	4	17	8	5	6	0	0	0	0	0	0	0	0	0
Ccnh	cyclin H [Source:MGI Symbol;Acc:MGI:1913921]	chr13	85190877	85202332	+	1.27288	3.50292e-05	0.00309441	0	2	6	9	1	7	3	4	0	0	0	0	0	0	0	0	0	0
Cnot2	CCR4-NOT transcription complex, subunit 2 [Source:MGI Symbol;Acc:MGI:1919318]	chr10	116501318	116517316	-	1.27401	3.53636e-05	0.00311569	10	0	12	9	0	11	6	15	10	13	0	2	11	6	3	12	3	2
3110009E18Rik	RIKEN cDNA 3110009E18 gene [Source:MGI Symbol;Acc:MGI:1920353]	chr1	120162077	120166134	+	1.26793	3.69264e-05	0.00321701	6	3	10	4	18	17	9	8	26	10	1	22	9	43	19	26	17	13
Pomgnt1	protein O-linked mannose beta 1,2-N-acetylglucosaminyltransferase [Source:MGI Symbol;Acc:MGI:1915523]	chr4	116124117	116138705	+	2.16275	3.96565e-05	0.00341021	30	4	20	14	50	47	28	43	33	8	12	4	2	11	0	0	13	11
Tmem116	transmembrane protein 116 [Source:MGI Symbol;Acc:MGI:1924712]	chr5	121489332	121493630	+	1.97876	4.08842e-05	0.00349946	0	3	0	7	4	7	15	5	6	4	0	7	14	16	11	13	2	11
Gm2042	predicted gene 2042 [Source:MGI Symbol;Acc:MGI:3800544]	chr12	87954583	87958624	+	0.669329	4.13493e-05	0.00353529	676	202	470	620	993	857	875	730	1279	524	644	729	796	984	610	755	472	835
Atp5l	ATP synthase, H+ transporting, mitochondrial F0 complex, subunit G [Source:MGI Symbol;Acc:MGI:1351597]	chr9	44913467	44920609	-	5.69763	4.13951e-05	0.0035372	0	1	5	5	1	3	2	0	4	4	0	0	0	0	0	0	0	0
Ybx3	Y box protein 3 [Source:MGI Symbol;Acc:MGI:2137670]	chr6	131370415	131379357	-	1.11907	4.22839e-05	0.00360908	14	4	12	6	10	18	11	21	3	10	5	10	9	47	12	9	19	6
Col25a1	collagen, type XXV, alpha 1 [Source:MGI Symbol;Acc:MGI:1924268]	chr3	130585737	130589959	+	4.82542	4.36636e-05	0.00370806	3	0	5	7	6	2	5	3	13	0	1	0	0	0	0	0	0	0
Cox18	cytochrome c oxidase assembly protein 18 [Source:MGI Symbol;Acc:MGI:2448532]	chr5	90219037	90222230	-	4.08121	4.64077e-05	0.00388666	6	0	1	0	3	10	0	0	6	0	0	0	0	0	0	0	0	0
Rhot1	ras homolog gene family, member T1 [Source:MGI Symbol;Acc:MGI:1926078]	chr11	80255958	80265741	+	0.86479	4.64523e-05	0.0038871	21	3	13	7	13	11	9	12	35	20	21	16	12	24	6	14	18	12
Tbx3os1	T-box 3, opposite strand 1 [Source:MGI Symbol;Acc:MGI:3780472]	chr5	119612559	119639993	-	1.70844	4.64899e-05	0.0038871	9	7	16	15	10	9	6	7	32	7	3	4	3	6	8	13	2	0
Yipf3	Yip1 domain family, member 3 [Source:MGI Symbol;Acc:MGI:106280]	chr17	46250926	46251363	+	2.15435	4.6826e-05	0.00390658	6	0	0	5	6	0	2	2	7	2	1	0	0	0	0	0	0	0
Mapk1ip1	mitogen-activated protein kinase 1 interacting protein 1 [Source:MGI Symbol;Acc:MGI:1916796]	chr7	138836927	138845956	-	0.545206	4.86331e-05	0.00402193	43	13	52	60	42	58	37	38	93	31	67	58	42	101	42	61	51	51
Smarcal1	SWI/SNF related matrix associated, actin dependent regulator of chromatin, subfamily a-like 1 [Source:MGI Symbol;Acc:MGI:1859183]	chr1	72583439	72587050	+	1.06455	5.25096e-05	0.00428639	6	0	4	0	9	4	3	1	10	0	0	0	0	0	0	0	0	0
Hnrnpa2b1	heterogeneous nuclear ribonucleoprotein A2/B1 [Source:MGI Symbol;Acc:MGI:104819]	chr6	51464212	51465178	-	0.714356	5.41085e-05	0.0043909	46	4	67	61	96	45	33	32	117	18	39	31	48	31	18	44	21	62
Mfsd2a	major facilitator superfamily domain containing 2A [Source:MGI Symbol;Acc:MGI:1923824]	chr4	122948709	122949266	-	0.553665	5.4846e-05	0.00443886	36	9	26	40	42	23	34	24	88	24	57	69	69	47	41	37	50	77
NA	NA	chr11	76997142	77009951	+	5.25299	5.54288e-05	0.00447811	4	0	0	0	1	15	0	19	0	4	0	0	0	0	0	0	0	0
Mpzl1	myelin protein zero-like 1 [Source:MGI Symbol;Acc:MGI:1915731]	chr1	165593678	165604609	-	0.65154	5.61405e-05	0.00452461	41	34	45	128	98	40	43	45	119	41	51	34	48	79	55	57	46	51
Nupl1	nucleoporin like 1 [Source:MGI Symbol;Acc:MGI:1919094]	chr14	60243495	60247323	-	1.58734	6.02456e-05	0.00477642	13	0	9	2	18	2	0	0	8	0	0	0	0	0	0	0	0	0
Esrp1	epithelial splicing regulatory protein 1 [Source:MGI Symbol;Acc:MGI:1917326]	chr4	11338832	11359737	-	4.07255	6.1794e-05	0.00487877	2	0	8	7	0	10	0	1	0	1	0	0	0	0	0	0	0	0
Epb4.1	erythrocyte protein band 4.1 [Source:MGI Symbol;Acc:MGI:95401]	chr4	131935868	131957642	-	2.90077	6.42452e-05	0.00503297	2	0	2	6	1	5	6	4	4	2	0	0	1	0	0	0	0	2
Hdhd2	haloacid dehalogenase-like hydrolase domain containing 2 [Source:MGI Symbol;Acc:MGI:1924237]	chr18	76944186	76951112	+	1.89672	6.72434e-05	0.00523807	7	6	4	7	12	11	10	3	30	9	1	3	5	0	1	0	2	2
Mllt3	myeloid/lymphoid or mixed-lineage leukemia (trithorax homolog, Drosophila); translocated to, 3 [Source:MGI Symbol;Acc:MGI:1917372]	chr4	87794012	87873837	-	2.35393	7.22909e-05	0.00555373	2	0	2	2	0	6	0	0	4	0	0	0	0	0	0	0	0	0
1600002H07Rik	RIKEN cDNA 1600002H07 gene [Source:MGI Symbol;Acc:MGI:1919266]	chr17	24219207	24220251	-	2.09905	7.28445e-05	0.00558824	1	0	0	3	7	5	3	0	9	4	4	3	0	0	1	0	0	4
Cmc2	COX assembly mitochondrial protein 2 [Source:MGI Symbol;Acc:MGI:1913781]	chr8	116894160	116921350	-	0.898127	7.80349e-05	0.00591651	8	3	22	43	17	11	12	24	32	10	21	18	15	20	19	10	18	17
Cyc1	cytochrome c-1 [Source:MGI Symbol;Acc:MGI:1913695]	chr15	76343693	76344811	+	1.63312	8.31644e-05	0.0062194	1	0	0	3	2	2	0	1	7	1	0	0	0	0	0	0	0	0
Gm26608	predicted gene, 26608 [Source:MGI Symbol;Acc:MGI:5477102]	chr5	28020687	28070921	-	2.85252	8.58493e-05	0.00638554	23	5	13	19	20	27	13	17	13	11	0	0	0	0	0	0	0	7
Fbxw20	F-box and WD-40 domain protein 20 [Source:MGI Symbol;Acc:MGI:3584372]	chr9	109193241	109233464	-	4.1445	8.74435e-05	0.00648819	3	0	3	5	6	10	9	7	19	5	0	0	0	0	0	1	0	2
Zfp715	zinc finger protein 715 [Source:MGI Symbol;Acc:MGI:1917180]	chr7	43296449	43301610	-	2.44508	8.978e-05	0.00661558	3	2	17	3	12	1	15	17	18	5	0	0	0	1	0	0	0	4
Tmem208	transmembrane protein 208 [Source:MGI Symbol;Acc:MGI:1913570]	chr8	105328459	105328771	+	3.33804	9.41767e-05	0.00686349	0	0	10	4	9	5	10	0	15	0	0	0	0	0	0	0	0	1
Gm11827	predicted gene 11827 [Source:MGI Symbol;Acc:MGI:3649801]	chr4	11123781	11126362	+	1.424	9.52368e-05	0.00692078	3	2	5	10	21	8	23	14	24	16	4	15	1	12	9	21	15	11
Leprot	leptin receptor overlapping transcript [Source:MGI Symbol;Acc:MGI:2687005]	chr4	101652475	101657837	+	2.63383	9.81366e-05	0.0070941	4	0	10	0	5	5	2	0	6	0	0	0	0	0	0	0	0	0
Tmem108	transmembrane protein 108 [Source:MGI Symbol;Acc:MGI:1932411]	chr9	103489600	103609710	-	3.18163	0.000100038	0.00719365	8	0	2	0	0	12	2	12	2	17	0	0	0	4	0	0	0	0
Bcl2l12	BCL2-like 12 (proline rich) [Source:MGI Symbol;Acc:MGI:1922986]	chr7	44991455	44994362	-	2.17784	0.000100297	0.00720559	5	0	1	1	6	2	1	7	8	0	0	0	0	0	0	0	0	0
Mdm4	transformed mouse 3T3 cell double minute 4 [Source:MGI Symbol;Acc:MGI:107934]	chr1	133018885	133027303	-	1.51565	0.000100391	0.00720893	8	4	1	12	1	21	15	12	5	6	0	5	7	22	9	6	11	6
Wdr20	WD repeat domain 20 [Source:MGI Symbol;Acc:MGI:1916891]	chr12	110779479	110793372	+	1.10368	0.000102125	0.00731955	19	8	4	15	45	19	19	18	61	11	3	10	17	9	10	14	1	18
2210015D19Rik	RIKEN cDNA 2210015D19 gene [Source:MGI Symbol;Acc:MGI:1913774]	chr11	5765572	5783891	+	4.815	0.000102714	0.0073514	5	0	0	0	3	0	6	0	11	3	0	0	0	0	0	0	0	0
3110045C21Rik	RIKEN cDNA 3110045C21 gene [Source:MGI Symbol;Acc:MGI:1914553]	chr1	169969576	169971781	+	3.56097	0.000106299	0.00755446	0	2	9	14	17	13	9	0	20	0	0	1	0	0	2	4	1	0
Gm36307	predicted gene, 36307 [Source:MGI Symbol;Acc:MGI:5595466]	chr1	175574460	175577714	+	2.07862	0.000106792	0.00757885	0	0	0	0	12	0	6	7	2	5	5	5	6	7	5	0	1	4
Ddb2	damage specific DNA binding protein 2 [Source:MGI Symbol;Acc:MGI:1355314]	chr2	91212615	91217306	-	1.47146	0.000107435	0.00761732	0	4	4	0	3	1	5	0	10	3	0	0	0	0	1	0	0	0
Atraid	all-trans retinoic acid induced differentiation factor [Source:MGI Symbol;Acc:MGI:1918918]	chr5	31052269	31052762	+	1.70235	0.000107827	0.00763798	4	5	6	1	0	13	5	4	16	0	0	0	2	0	1	2	2	0
Dnah7a	dynein, axonemal, heavy chain 7A [Source:MGI Symbol;Acc:MGI:2685838]	chr1	53522380	53524937	-	1.58876	0.000113377	0.00793473	2	7	3	7	5	9	4	12	8	7	2	2	3	4	1	6	3	10
Nlrp9b	NLR family, pyrin domain containing 9B [Source:MGI Symbol;Acc:MGI:2675377]	chr7	20024690	20028454	+	0.555456	0.000113983	0.00796611	23	7	36	23	19	37	32	29	42	10	55	41	61	66	60	43	55	53
Atg101	autophagy related 101 [Source:MGI Symbol;Acc:MGI:1915368]	chr15	101284546	101290267	+	4.02201	0.000114666	0.00800279	6	0	7	0	4	0	5	0	8	0	0	0	0	0	0	0	0	0
Gm17751	predicted gene, 17751 [Source:MGI Symbol;Acc:MGI:5009832]	chr1	76494525	76500331	+	1.27724	0.000122997	0.00845953	21	5	28	14	8	47	23	33	27	7	41	42	27	72	40	47	28	40
Gm815	predicted gene 815 [Source:MGI Symbol;Acc:MGI:2685661]	chr19	26885997	26887754	+	1.04655	0.000125032	0.00858393	15	9	10	13	37	21	29	8	56	11	16	5	13	18	14	8	27	4
Tmem39a	transmembrane protein 39a [Source:MGI Symbol;Acc:MGI:1915096]	chr16	38564302	38581969	+	3.54007	0.000130847	0.00893278	0	0	1	3	3	4	3	0	13	0	2	0	0	0	0	0	0	0
Arhgap10	Rho GTPase activating protein 10 [Source:MGI Symbol;Acc:MGI:1925764]	chr8	77257418	77277147	-	0.839001	0.000137659	0.00932831	2	0	2	3	0	2	5	0	5	3	0	0	0	0	1	1	0	0
Fbxw14	F-box and WD-40 domain protein 14 [Source:MGI Symbol;Acc:MGI:1354703]	chr9	109224488	109277319	-	3.15388	0.000147946	0.0099222	9	13	30	343	220	20	9	980	5	19	30	36	20	57	32	16	15	21
Brd3	bromodomain containing 3 [Source:MGI Symbol;Acc:MGI:1914632]	chr2	27459829	27463454	-	4.8242	0.000149433	0.00998011	0	0	0	2	3	1	3	0	4	2	0	0	0	0	0	0	0	0
Rgl2	ral guanine nucleotide dissociation stimulator-like 2 [Source:MGI Symbol;Acc:MGI:107483]	chr17	33935657	33936862	+	2.37942	0.000151671	0.0101106	0	0	0	3	0	3	2	0	5	1	0	0	0	0	0	0	0	0
Asun	asunder, spermatogenesis regulator [Source:MGI Symbol;Acc:MGI:1918427]	chr6	146554647	146556130	-	1.02349	0.000152369	0.0101436	9	3	5	3	3	2	5	6	0	0	0	0	0	0	0	0	0	0
Sec31a	Sec31 homolog A (S. cerevisiae) [Source:MGI Symbol;Acc:MGI:1916412]	chr5	100368353	100375207	-	2.07415	0.000156353	0.0103183	0	0	4	2	0	1	3	2	1	0	0	0	0	0	0	0	0	0
Rif1	Rap1 interacting factor 1 homolog (yeast) [Source:MGI Symbol;Acc:MGI:1098622]	chr2	52116395	52116834	+	0.803803	0.000164206	0.010743	20	7	7	4	3	14	9	27	21	11	10	5	3	14	11	10	7	9
Nlrp9c	NLR family, pyrin domain containing 9C [Source:MGI Symbol;Acc:MGI:3028627]	chr7	26380582	26384299	-	0.915969	0.000171568	0.0111049	24	15	18	22	20	51	20	18	21	13	13	22	26	34	13	52	43	35
Pou4f1	POU domain, class 4, transcription factor 1 [Source:MGI Symbol;Acc:MGI:102525]	chr14	104464545	104467610	-	2.28716	0.000190558	0.0120813	24	4	29	23	98	19	23	1	70	3	0	1	3	9	3	9	0	3
Mtmr14	myotubularin related protein 14 [Source:MGI Symbol;Acc:MGI:1916075]	chr6	113269560	113277789	+	0.661474	0.000194163	0.0122688	4	1	1	3	3	1	4	5	5	0	0	0	0	0	0	0	0	0
Luzp1	leucine zipper protein 1 [Source:MGI Symbol;Acc:MGI:107629]	chr4	136521444	136540355	+	0.570481	0.000195545	0.0123406	31	37	61	50	62	51	73	57	73	26	43	75	51	85	55	40	65	53
Gpx4	glutathione peroxidase 4 [Source:MGI Symbol;Acc:MGI:104767]	chr10	80054609	80054967	+	2.16222	0.000199018	0.012513	11	1	8	2	7	5	6	1	7	0	2	0	0	0	0	0	4	3
Cd300c	CD300C antigen [Source:MGI Symbol;Acc:MGI:3032626]	chr11	114956426	114969075	-	2.87138	0.000203508	0.0127635	5	0	13	3	9	0	1	10	13	4	0	0	5	9	1	0	0	2
Slc26a6	solute carrier family 26, member 6 [Source:MGI Symbol;Acc:MGI:2159728]	chr9	108856443	108856940	+	1.18915	0.000207147	0.0129649	1	2	1	1	0	3	0	0	9	1	0	0	0	0	0	0	0	1
Dmrtb1	DMRT-like family B with proline-rich C-terminal, 1 [Source:MGI Symbol;Acc:MGI:1927125]	chr4	107677070	107680645	-	5.96761	0.000222478	0.0137317	1	0	3	3	3	7	4	0	0	0	0	0	0	0	0	0	0	0
Ptpn1	protein tyrosine phosphatase, non-receptor type 1 [Source:MGI Symbol;Acc:MGI:97805]	chr2	167974891	167976424	+	2.20177	0.000228546	0.0140093	19	2	18	10	0	13	7	0	22	7	0	0	1	0	2	0	1	0
Zbed4	zinc finger, BED type containing 4 [Source:MGI Symbol;Acc:MGI:2682302]	chr15	88751803	88779408	+	3.77614	0.000234218	0.0142703	0	0	4	1	0	1	6	0	1	4	0	0	0	0	0	0	0	0
Pdzd11	PDZ domain containing 11 [Source:MGI Symbol;Acc:MGI:1919871]	chrX	100623428	100623861	-	0.657871	0.000261216	0.0156202	17	6	15	18	30	11	24	8	25	0	0	10	2	11	4	0	0	0
Gorasp2	golgi reassembly stacking protein 2 [Source:MGI Symbol;Acc:MGI:2135962]	chr2	70684104	70711039	+	2.76784	0.000265928	0.0158457	36	7	24	59	35	37	34	0	58	13	0	0	0	0	0	18	0	0
Cphx1	cytoplasmic polyadenylated homeobox 1 [Source:MGI Symbol;Acc:MGI:2145733]	chr14	25942395	26091668	+	1.07478	0.000266772	0.0158898	0	0	0	2	1	3	4	2	0	10	0	0	0	0	0	0	0	0
Ppan	peter pan homolog (Drosophila) [Source:MGI Symbol;Acc:MGI:2178445]	chr9	20889685	20890638	+	2.01659	0.000276105	0.0163174	1	3	2	0	2	2	0	0	1	0	0	0	0	0	0	0	0	0
Zc3h11a	zinc finger CCCH type containing 11A [Source:MGI Symbol;Acc:MGI:1917829]	chr1	133647530	133653972	-	0.721094	0.000278031	0.0163955	58	19	54	23	69	96	73	59	63	37	37	31	58	102	43	80	49	58
4933413J09Rik	RIKEN cDNA 4933413J09 gene [Source:MGI Symbol;Acc:MGI:1918356]	chr14	26357369	26372970	+	2.3598	0.000280061	0.0164614	12	5	3	11	8	0	6	2	11	4	0	0	0	0	0	0	0	5
Rbpms	RNA binding protein gene with multiple splicing [Source:MGI Symbol;Acc:MGI:1334446]	chr8	33795151	33862985	-	0.613555	0.000314587	0.0181806	0	0	0	0	4	8	16	5	3	0	0	0	0	0	0	0	0	0
Ube3a	ubiquitin protein ligase E3A [Source:MGI Symbol;Acc:MGI:105098]	chr7	59229272	59247172	+	1.60721	0.000321189	0.0185057	7	0	10	6	7	7	1	9	14	6	0	3	2	13	3	5	2	7
Otud5	OTU domain containing 5 [Source:MGI Symbol;Acc:MGI:1859615]	chrX	7872200	7874232	+	1.67736	0.000321557	0.0185128	0	0	11	6	3	6	4	16	6	3	0	0	0	4	1	0	0	4
Gm15941	predicted gene 15941 [Source:MGI Symbol;Acc:MGI:3802081]	chr15	37403398	37432413	-	3.15615	0.0003219	0.0185255	18	4	17	5	0	0	4	2	2	2	0	0	0	0	0	7	0	0
Pnpla8	patatin-like phospholipase domain containing 8 [Source:MGI Symbol;Acc:MGI:1914702]	chr12	44299292	44307918	+	1.1363	0.000347311	0.0196302	6	0	10	8	18	11	5	4	10	0	0	2	2	0	0	0	0	6
0610040F04Rik	RIKEN cDNA 0610040F04 gene [Source:MGI Symbol;Acc:MGI:1922644]	chr6	108582755	108613131	-	1.55417	0.000363111	0.020348	4	0	1	14	12	14	18	11	21	14	10	0	14	22	0	9	9	6
Gm166	predicted gene 166 [Source:MGI Symbol;Acc:MGI:2685012]	chr7	127585525	127586822	-	4.03338	0.000367671	0.0205359	0	0	0	8	4	0	4	0	9	0	0	0	0	0	0	0	0	0
Eef1e1	eukaryotic translation elongation factor 1 epsilon 1 [Source:MGI Symbol;Acc:MGI:1913393]	chr13	38646311	38658906	-	2.56516	0.000379793	0.0210655	0	0	0	4	2	6	9	0	3	3	0	0	0	0	0	0	0	0
Odf2	outer dense fiber of sperm tails 2 [Source:MGI Symbol;Acc:MGI:1098824]	chr2	29892277	29893443	+	0.82572	0.000386901	0.0213504	45	11	32	33	27	14	35	14	55	16	16	2	27	19	9	5	12	19
Arhgap26	Rho GTPase activating protein 26 [Source:MGI Symbol;Acc:MGI:1918552]	chr18	38676806	38737911	+	3.14089	0.00038993	0.0214941	6	0	0	7	7	0	10	0	4	0	1	0	0	1	1	0	2	0
Fxr1	fragile X mental retardation gene 1, autosomal homolog [Source:MGI Symbol;Acc:MGI:104860]	chr3	34064320	34068160	+	0.507748	0.000394757	0.0216735	24	8	14	11	14	8	30	24	44	32	63	64	68	100	58	81	70	48
Clip1	CAP-GLY domain containing linker protein 1 [Source:MGI Symbol;Acc:MGI:1928401]	chr5	123611939	123617335	-	1.03591	0.000395233	0.0216917	2	0	1	2	9	8	8	0	6	1	0	0	0	3	0	1	0	2
Dnlz	DNL-type zinc finger [Source:MGI Symbol;Acc:MGI:106559]	chr2	26350559	26351772	-	1.19827	0.000398946	0.0218467	12	10	16	30	34	29	16	32	59	8	10	29	11	35	6	35	41	10
Fam160a1	family with sequence similarity 160, member A1 [Source:MGI Symbol;Acc:MGI:2444746]	chr3	85722551	85741150	-	2.5782	0.000412206	0.0224364	10	0	3	2	6	5	4	2	9	4	0	0	0	0	0	0	2	1
Gtf2a1l	general transcription factor IIA, 1-like [Source:MGI Symbol;Acc:MGI:1919078]	chr17	88671562	88711440	+	3.0152	0.000417251	0.0226866	3	0	4	6	0	5	0	4	0	0	0	0	0	0	0	1	0	0
Cnot2	CCR4-NOT transcription complex, subunit 2 [Source:MGI Symbol;Acc:MGI:1919318]	chr10	116504115	116549032	-	1.00992	0.000418191	0.0227051	1	1	0	0	1	8	7	0	1	4	0	0	0	0	0	0	0	0
l7Rn6	lethal, Chr 7, Rinchik 6 [Source:MGI Symbol;Acc:MGI:96738]	chr7	89923716	89940968	-	0.745238	0.00042014	0.0227816	11	18	26	32	34	44	31	28	52	26	37	30	56	84	69	37	33	65
Gm27164	predicted gene 27164 [Source:MGI Symbol;Acc:MGI:5521007]	chr9	33942410	34006911	+	5.34266	0.000428845	0.0231929	0	2	0	6	0	0	13	4	11	4	0	0	0	0	0	0	0	0
Sfta2	surfactant associated 2 [Source:MGI Symbol;Acc:MGI:3643293]	chr17	35642005	35650370	+	2.01889	0.000430661	0.0232572	9	3	12	12	10	6	24	2	10	16	5	0	3	0	5	0	4	6
Celf1	CUGBP, Elav-like family member 1 [Source:MGI Symbol;Acc:MGI:1342295]	chr2	91006696	91009201	+	0.726211	0.000434042	0.0233732	11	0	9	3	4	10	0	0	10	1	0	0	0	0	0	0	0	0
Fbxw15	F-box and WD-40 domain protein 15 [Source:MGI Symbol;Acc:MGI:3505701]	chr9	109486010	109559856	-	4.0768	0.000450468	0.0241206	0	1	174	0	224	352	317	0	0	248	10	1	5	8	5	29	6	9
Clta	clathrin, light polypeptide (Lca) [Source:MGI Symbol;Acc:MGI:894297]	chr4	44030269	44032400	+	0.859441	0.000470895	0.0250171	16	3	23	10	51	23	14	16	39	3	13	10	21	20	19	6	13	14
Kdm2b	lysine (K)-specific demethylase 2B [Source:MGI Symbol;Acc:MGI:1354737]	chr5	122881059	122881963	-	1.35126	0.000498391	0.0262054	1	0	1	0	1	2	0	0	5	0	0	0	0	0	0	0	0	0
A530040E14Rik	RIKEN cDNA A530040E14 gene [Source:MGI Symbol;Acc:MGI:3612703]	chr1	85111960	85273765	+	7.08477	0.000514353	0.0268306	4	7	0	0	13	0	0	0	0	14	0	0	0	0	0	0	0	0
Zfr	zinc finger RNA binding protein [Source:MGI Symbol;Acc:MGI:1341890]	chr15	12118339	12140433	+	0.851613	0.000526732	0.0273353	0	0	0	0	11	1	2	8	2	2	0	0	0	0	0	0	0	0
Immt	inner membrane protein, mitochondrial [Source:MGI Symbol;Acc:MGI:1923864]	chr6	71851881	71856911	+	0.552313	0.000530581	0.0275162	10	3	4	15	14	2	2	3	3	7	5	0	4	2	0	0	0	5
Nlrp9a	NLR family, pyrin domain containing 9A [Source:MGI Symbol;Acc:MGI:2675292]	chr7	26535111	26562445	+	1.02161	0.00054433	0.0280469	19	5	1	7	2	3	5	6	14	4	7	6	12	8	5	2	9	8
Fbxw14	F-box and WD-40 domain protein 14 [Source:MGI Symbol;Acc:MGI:1354703]	chr9	109277236	109330755	-	1.50676	0.000547541	0.0281836	34	8	8	17	26	9	30	57	57	45	28	13	15	36	7	25	17	17
Fbxw18	F-box and WD-40 domain protein 18 [Source:MGI Symbol;Acc:MGI:3505704]	chr9	109286507	109701338	-	2.98843	0.000585204	0.0296193	10	5	12	88	68	6	8	262	9	4	6	8	1	11	14	1	0	26
Nobox	NOBOX oogenesis homeobox [Source:MGI Symbol;Acc:MGI:108011]	chr6	43304973	43305941	-	2.63322	0.000586638	0.0296721	3	0	4	2	0	4	4	0	2	0	0	0	0	0	0	0	0	0
Papd4	PAP associated domain containing 4 [Source:MGI Symbol;Acc:MGI:2140950]	chr13	93185898	93192093	-	0.502201	0.000613945	0.0307395	0	0	4	11	5	3	8	0	6	0	0	0	0	0	0	0	0	0
Uqcrq	ubiquinol-cytochrome c reductase, complex III subunit VII [Source:MGI Symbol;Acc:MGI:107807]	chr11	53429151	53430781	-	3.32381	0.000614524	0.0307542	4	1	9	0	0	2	7	1	6	0	0	0	0	0	0	1	0	0
Fbxw16	F-box and WD-40 domain protein 16 [Source:MGI Symbol;Acc:MGI:2443324]	chr9	109217568	109432473	-	3.87997	0.000622718	0.0310817	311	4	0	0	148	3	316	19	28	39	2	0	2	26	11	17	26	0
Mtdh	metadherin [Source:MGI Symbol;Acc:MGI:1914404]	chr15	34118111	34131163	+	1.00658	0.000654255	0.0322265	7	7	15	8	17	5	6	11	19	20	6	11	12	4	10	4	8	16
Gm12942	predicted gene 12942 [Source:MGI Symbol;Acc:MGI:3758095]	chr4	127126194	127128853	+	1.43368	0.00066618	0.0326688	14	11	8	7	13	5	7	10	18	6	0	3	2	1	1	7	11	2
Gm15941	predicted gene 15941 [Source:MGI Symbol;Acc:MGI:3802081]	chr15	37403398	37432241	-	2.27739	0.000670914	0.0328341	21	0	2	4	3	14	12	15	2	8	2	3	3	2	0	0	0	8
NA	NA	chr1	190433370	190446860	-	1.708	0.00068701	0.0334541	3	4	30	15	8	25	8	3	11	19	2	3	1	6	0	0	2	8
Mia3	melanoma inhibitory activity 3 [Source:MGI Symbol;Acc:MGI:2443183]	chr1	183327654	183329745	-	0.637595	0.000704944	0.0341518	2	0	3	9	0	0	0	7	5	0	0	0	1	0	0	0	0	0
Ubqln1	ubiquilin 1 [Source:MGI Symbol;Acc:MGI:1860276]	chr13	58179669	58183181	-	0.761993	0.000705881	0.0341754	28	10	21	37	42	21	24	21	60	4	8	21	15	8	11	20	10	11
Mpzl1	myelin protein zero-like 1 [Source:MGI Symbol;Acc:MGI:1915731]	chr1	165615348	165634302	-	2.03224	0.000716807	0.0345939	1	0	3	3	0	7	4	0	9	0	0	0	0	1	0	0	0	0
Cadm1	cell adhesion molecule 1 [Source:MGI Symbol;Acc:MGI:1889272]	chr9	47813946	47848166	+	1.70637	0.000735567	0.0352078	3	14	14	20	7	1	11	0	22	14	0	6	2	25	2	11	8	0
Timm9	translocase of inner mitochondrial membrane 9 [Source:MGI Symbol;Acc:MGI:1353436]	chr12	71132087	71133899	-	0.626167	0.000794864	0.0374448	23	10	24	58	58	51	32	69	63	18	38	28	35	52	36	35	22	40
Lrr1	leucine rich repeat protein 1 [Source:MGI Symbol;Acc:MGI:1916956]	chr12	69169063	69178579	+	1.23649	0.000817628	0.0382067	5	4	3	0	3	0	1	0	2	2	0	0	0	0	0	0	0	0
Snrpf	small nuclear ribonucleoprotein polypeptide F [Source:MGI Symbol;Acc:MGI:1917128]	chr10	93584095	93589538	-	4.01709	0.000818175	0.0382205	0	0	3	0	8	2	3	0	10	0	0	0	0	0	0	0	0	0
D6Ertd474e	DNA segment, Chr 6, ERATO Doi 474, expressed [Source:MGI Symbol;Acc:MGI:1196315]	chr6	143246014	143295613	+	1.22519	0.000829154	0.0385907	3	0	3	0	10	10	5	7	16	0	0	3	0	0	0	3	2	1
Umps	uridine monophosphate synthetase [Source:MGI Symbol;Acc:MGI:1298388]	chr16	33956936	33961568	-	2.06461	0.000863618	0.0398278	0	3	11	3	5	2	3	7	7	1	2	0	2	0	0	0	4	0
Mthfs	5, 10-methenyltetrahydrofolate synthetase [Source:MGI Symbol;Acc:MGI:1340032]	chr9	89211482	89239841	+	1.36474	0.000886501	0.0406359	1	0	0	3	2	4	0	15	8	0	0	0	0	0	2	3	0	0
Cox5b	cytochrome c oxidase subunit Vb [Source:MGI Symbol;Acc:MGI:88475]	chr1	36692285	36693196	+	2.8123	0.00089509	0.0409306	6	0	5	0	1	12	0	0	6	0	0	0	0	0	0	0	0	0
Rbpj	recombination signal binding protein for immunoglobulin kappa J region [Source:MGI Symbol;Acc:MGI:96522]	chr5	53590725	53627382	+	1.76543	0.000900576	0.0411238	11	3	9	9	5	3	2	0	3	4	1	0	0	3	0	2	2	4
Tubd1	tubulin, delta 1 [Source:MGI Symbol;Acc:MGI:1891826]	chr11	86557890	86565684	+	0.871018	0.000908461	0.0413922	3	4	4	12	10	3	13	10	11	0	3	3	5	9	8	6	0	2
Tarbp2	TAR (HIV) RNA binding protein 2 [Source:MGI Symbol;Acc:MGI:103027]	chr15	102518603	102521120	+	0.898951	0.000933498	0.0421654	18	4	19	33	8	11	7	5	52	12	34	12	15	16	11	8	8	6
Mettl17	methyltransferase like 17 [Source:MGI Symbol;Acc:MGI:1098577]	chr14	51890729	51891366	+	1.47901	0.00094888	0.0427045	7	0	1	0	3	0	0	3	1	0	0	0	0	0	0	0	0	0
Fnbp4	formin binding protein 4 [Source:MGI Symbol;Acc:MGI:1860513]	chr2	90767542	90768515	+	4.41517	0.000954817	0.0428602	0	0	1	1	0	0	0	0	3	5	0	0	0	0	0	0	0	0
Elavl2	ELAV (embryonic lethal, abnormal vision, Drosophila)-like 2 (Hu antigen B) [Source:MGI Symbol;Acc:MGI:1100887]	chr4	91254180	91263991	-	4.5577	0.000967572	0.0433429	0	0	0	2	2	2	1	13	3	0	0	0	0	0	0	1	0	0
Pgap2	post-GPI attachment to proteins 2 [Source:MGI Symbol;Acc:MGI:2385286]	chr7	102210592	102236447	+	2.72136	0.000973549	0.043564	15	0	18	9	10	0	1	3	19	5	0	0	0	8	3	0	0	1
Atxn2	ataxin 2 [Source:MGI Symbol;Acc:MGI:1277223]	chr5	121779597	121783856	+	4.59115	0.000985261	0.0439534	2	0	2	0	1	0	0	0	0	0	0	0	0	0	0	0	0	0
Cnot2	CCR4-NOT transcription complex, subunit 2 [Source:MGI Symbol;Acc:MGI:1919318]	chr10	116504115	116527826	-	0.939933	0.00101574	0.0450085	4	0	4	0	0	2	0	2	6	3	0	0	0	1	0	0	0	0
Nup153	nucleoporin 153 [Source:MGI Symbol;Acc:MGI:2385621]	chr13	46681243	46682996	-	4.14459	0.00102127	0.0451742	1	0	4	0	0	4	1	0	2	0	0	0	0	0	0	0	0	0
Glcci1	glucocorticoid induced transcript 1 [Source:MGI Symbol;Acc:MGI:2179717]	chr6	8579740	8582579	+	0.527223	0.0010235	0.04522	14	5	18	15	23	17	17	21	26	15	71	111	40	151	123	129	110	97
Fgfr1op2	FGFR1 oncogene partner 2 [Source:MGI Symbol;Acc:MGI:1914779]	chr6	146590037	146595175	+	1.24802	0.001031	0.0454589	10	5	8	11	18	13	18	10	27	1	7	0	0	0	3	5	0	3
Alg13	asparagine-linked glycosylation 13 [Source:MGI Symbol;Acc:MGI:1914824]	chrX	144322151	144324015	+	0.588817	0.00103807	0.045651	556	209	368	468	288	646	548	582	512	215	422	443	573	901	607	726	595	545
Ube2w	ubiquitin-conjugating enzyme E2W (putative) [Source:MGI Symbol;Acc:MGI:1914049]	chr1	16563746	16581926	-	1.65784	0.00104328	0.0458268	5	0	3	0	12	4	11	0	3	0	0	0	0	0	3	0	0	0
Itpk1	inositol 1,3,4-triphosphate 5/6 kinase [Source:MGI Symbol;Acc:MGI:2446159]	chr12	102650868	102675442	-	0.650829	0.00106257	0.0464855	0	1	4	4	6	0	3	3	0	0	0	0	0	0	0	0	0	0
Scnm1	sodium channel modifier 1 [Source:MGI Symbol;Acc:MGI:1341284]	chr3	95129884	95132824	-	0.663256	0.00106226	0.0464855	5	0	9	25	8	27	35	98	64	33	17	17	45	40	25	33	53	31
NA	NA	chr12	105136406	105180548	+	1.47197	0.00108001	0.0470235	16	5	39	16	56	18	18	21	41	5	15	32	75	15	32	8	8	31
Celf1	CUGBP, Elav-like family member 1 [Source:MGI Symbol;Acc:MGI:1342295]	chr2	91006696	91009204	+	0.654994	0.0010872	0.0473039	8	0	0	0	8	9	2	6	5	1	0	0	0	0	0	0	0	0
Dpm2	dolichol-phosphate (beta-D) mannosyltransferase 2 [Source:MGI Symbol;Acc:MGI:1330238]	chr2	32571296	32572958	+	4.54245	0.001109	0.0480684	2	0	3	0	0	4	0	8	0	1	0	0	0	0	0	0	0	0
Mrpl55	mitochondrial ribosomal protein L55 [Source:MGI Symbol;Acc:MGI:1914462]	chr11	59202660	59205648	+	2.62922	0.00110868	0.0480684	2	0	7	14	4	0	13	12	3	0	0	0	2	2	3	0	0	4
Celf1	CUGBP, Elav-like family member 1 [Source:MGI Symbol;Acc:MGI:1342295]	chr2	91009316	91012698	+	0.702572	0.00111154	0.0481252	12	3	0	1	7	3	3	8	6	0	0	0	0	0	0	1	1	0
Secisbp2l	SECIS binding protein 2-like [Source:MGI Symbol;Acc:MGI:1917604]	chr2	125771545	125775552	-	1.31369	0.00115037	0.0492605	0	0	3	0	1	0	0	2	7	0	0	0	0	0	0	0	0	0
