# Supplementary material for: SRSF3 maintains transcriptome integrity in oocytes by regulation of alternative splicing and transposable elements
Source: Cell Discov. 2018 Jun 19;4:33. doi: 10.1038/s41421-018-0032-3 (PMC6006335; doi:10.1038/s41421-018-0032-3)
Supplement: Supplementary file 5 — Supplementary Table S4 [file 41421_2018_32_MOESM5_ESM.xlsx]

## Sheet: Table S4_Upregulated B2 SINE tr
repeatFamilies	padj	log2FoldChange	seqnames	start	end	C_mean	M_mean	C_median	M_median	IndexN703_N502_C	IndexN703_N505_C	IndexN703_N506_C	IndexN703_N508_C	IndexN704_N501_C	IndexN704_N503_C	IndexN704_N504_C	IndexN704_N505_C	IndexN701_N501_M	IndexN701_N502_M	IndexN701_N507_M	IndexN701_N508_M	IndexN702_N503_M	IndexN702_N504_M	IndexN702_N506_M	IndexN702_N507_M	IndexN702_N508_M	IndexN703_N501_M
B2_Mm1a	0.00423132	4.66075	chr1	9763554	9763732	6.97198	11.6327	6.82731	11.8786	7.45473	6.86304	8.36729	7.83116	6.46046	6.79158	6.66755	5.34004	12.1759	12.5663	12.0868	11.5496	9.86492	12.0208	12.5514	11.4535	11.7364	10.3215
B2_Mm1a	0.00423132	4.27737	chr1	35703983	35704171	-0.172001	4.10537	-0.27355	3.97048	1.59494	1.86575	-1.94236	0.777996	0.278748	-2.10703	-1.01821	-0.825848	4.32502	3.98325	5.27276	7.22231	3.95772	3.5153	3.93047	4.2029	2.45924	2.18469
B2_Mm1a	0.00423132	5.81712	chr1	47993183	47993372	-1.09035	4.72676	-0.632137	5.03569	-0.734597	2.18006	-0.949975	-8.68546	0.856097	-0.529676	0.974178	-1.83346	5.59539	5.06875	5.24346	5.6567	4.20008	4.21551	5.37854	5.00264	3.62997	3.27662
B2_Mm1a	0.00423132	4.03463	chr1	54994873	54995058	2.04111	6.07573	1.86869	6.25009	1.46602	3.21076	1.54015	2.76044	1.47176	0.723413	2.95907	2.19724	5.58076	7.47448	6.42943	6.29883	6.03813	6.20135	6.34784	7.51446	4.38415	4.48788
B2_Mm1a	0.00423132	6.17988	chr1	58435406	58435589	-0.204448	5.97543	-0.33003	6.06134	0.311696	-0.680532	0.903674	-1.35325	2.01787	-1.06835	0.0204715	-1.78717	4.7142	7.26479	7.49802	5.89062	6.31832	6.23205	5.63429	5.84644	7.76963	2.58594
B2_Mm1a	0.00423132	3.77989	chr1	58757148	58757339	10.3959	14.1758	10.3962	14.3149	10.2218	10.8624	10.5714	10.5707	9.92403	10.2137	10.6257	10.1773	14.7659	14.5459	14.4413	14.8536	14.1588	14.1884	14.0651	14.4814	13.4625	12.7947
B2_Mm1a	0.00423132	4.72392	chr1	63014655	63014851	-1.06279	3.66114	0.067594	3.89369	0.213206	0.805941	-2.00217	0.87019	0.540867	-0.166835	-0.0780183	-8.68546	4.19121	2.33848	5.23433	4.24193	3.68845	3.63606	4.09893	4.46502	3.39943	1.31753
B2_Mm1a	0.00423132	3.77834	chr1	74159882	74160071	9.14994	12.9283	9.07002	13.1043	8.68536	9.60409	9.62415	9.6909	8.60987	9.07642	9.06363	8.84514	13.0468	13.6838	12.9603	13.377	12.7072	13.2439	13.175	13.1618	12.5506	11.3764
B2_Mm1a	0.00423132	4.96758	chr1	98483987	98484149	1.35355	6.32113	0.989396	6.49407	0.48653	2.19474	2.91501	0.406548	1.49226	0.428417	0.195305	2.70959	6.60892	7.03134	6.35093	6.98092	6.5984	6.15284	6.38975	7.22805	5.75575	4.11441
B2_Mm1a	0.00423132	2.99964	chr1	109185724	109185915	1.66857	4.66821	1.72202	4.78959	1.05765	2.34553	0.842273	2.22921	1.95647	1.67761	1.76643	1.47336	4.76173	5.47991	4.61022	4.81744	4.89547	5.12485	4.73267	4.84314	4.25468	3.16197
B2_Mm1a	0.00423132	4.76885	chr1	127930112	127930315	-1.76799	3.00086	-1.09047	3.00584	-1.83717	1.63004	-1.05254	-1.50211	-8.68546	-0.632246	-1.12839	-0.936031	2.98037	4.05364	3.18396	3.65722	1.96001	3.25311	2.49836	3.03131	2.42306	2.9676
B2_Mm1a	0.00423132	4.76953	chr1	131568634	131568792	2.62014	7.38967	2.70088	7.23911	1.98181	3.95641	3.83056	3.96595	2.61557	2.78619	1.81611	0.00847364	8.4619	8.27409	7.19074	7.26731	6.9749	7.21092	7.481	8.19372	6.64555	6.19655
B2_Mm1a	0.00423132	4.16405	chr1	131919928	131920106	-0.197334	3.96671	-0.361305	3.74682	0.67337	0.944177	-0.278972	-0.72854	-0.642825	-0.443637	-0.939782	-0.162459	3.25144	4.79864	2.74453	6.49565	3.95597	4.14627	4.60754	3.50372	3.53767	2.62569
B2_Mm1a	0.00423132	5.93711	chr1	132173119	132173312	-2.00126	3.93586	-1.45468	4.00372	-1.76465	1.24312	-1.98003	-8.68546	-0.758923	-1.1447	-2.05588	-0.863519	4.8234	3.62365	4.0759	5.2468	3.95852	3.61513	4.04892	3.90219	4.40246	1.6616
B2_Mm1a	0.00423132	5.24221	chr1	136448282	136448477	-1.2216	4.02061	-0.776586	4.11247	-0.779452	2.22832	0.327099	1.14057	-0.77372	-2.15949	-1.07068	-8.68546	4.19855	4.77878	3.15421	4.10489	5.20359	5.06374	3.60671	4.12006	3.48078	2.4948
B2_Mm1a	0.00423132	5.34779	chr1	152951285	152951476	-1.33731	4.01049	-0.29627	3.92362	0.835258	0.258067	-1.96508	-0.829687	-0.743972	-8.68546	0.280999	0.151432	5.72184	4.05364	3.09085	3.7936	4.45346	4.22955	4.73267	3.7245	3.14279	3.16197
B2_Mm1a	0.00423132	5.3612	chr1	180603560	180603738	-0.318289	5.04291	1.08121	4.89203	1.52137	2.60714	1.30599	0.856423	1.81661	-0.0285991	-1.93978	-8.68546	4.47383	6.01277	4.49456	5.66028	5.4414	4.68684	4.87962	6.02728	4.90445	3.84808
B2_Mm1a	0.00423132	2.72588	chr1	191565999	191566187	2.00483	4.73072	2.36412	5.02146	2.44294	2.60272	1.05764	0.608071	2.60068	2.28529	2.56675	1.87459	5.73101	5.16382	4.8791	5.84016	4.36297	5.41577	4.08659	5.52483	3.60363	2.69927
B2_Mm1a	0.00423132	7.2778	chr1	191611217	191611411	2.57067	9.84847	2.58715	9.71682	1.03528	3.72755	2.81991	2.9553	2.48159	2.37145	2.52167	2.65263	10.1052	11.1683	9.48689	11.1538	9.58811	9.67902	10.1554	9.75462	8.59563	8.79782
B2_Mm1a	0.00423132	5.71292	chr1	192219521	192219712	-1.77297	3.93995	-1.58218	4.01822	-1.7497	0.258067	0.619881	-1.41465	-8.68546	-2.12975	0.766426	-1.84857	3.37269	4.1411	3.99131	4.20863	3.97347	4.04512	4.47891	5.32314	3.51052	2.35462
B2_Mm1a	0.00423132	6.62304	chr1	9692857	9693046	0.661653	7.28469	2.07193	7.4117	2.17229	2.36064	-8.68546	0.770383	1.97157	1.5858	2.55914	2.55886	6.65369	8.34952	7.52099	8.45448	6.82811	7.03543	7.33661	7.70308	7.48679	5.47825
B2_Mm1a	0.00423132	4.99769	chr1	9710868	9711062	3.01126	8.00895	2.91915	8.10804	2.39785	4.30179	3.81991	2.65045	3.18786	1.84789	3.36297	2.52138	8.43576	8.90164	8.69881	7.89224	8.17688	7.87166	8.03919	8.47974	6.81008	6.78346
B2_Mm1a	0.00423132	3.50711	chr1	17788321	17788512	3.0977	6.60481	3.20169	6.86421	2.2503	3.78163	3.35685	3.44333	3.01092	3.57069	3.04653	2.32136	6.58028	6.84806	6.75381	7.06662	6.88036	6.95201	7.00247	6.93951	6.34847	4.67655
B2_Mm1a	0.00423132	4.16819	chr1	59191609	59191798	8.36687	12.5351	8.11584	12.6978	8.10775	9.27529	8.66013	8.77226	8.00245	8.08012	8.12393	7.91305	12.985	12.8536	12.694	13.1334	12.6038	12.7015	12.5945	12.8736	11.8664	11.0448
B2_Mm1a	0.00423132	4.63042	chr1	60074626	60074817	-1.60789	3.02253	-1.08534	2.84535	-1.7497	0.579996	-8.68546	-1.41465	0.84099	-1.12975	-1.04093	-0.263606	3.93457	2.6386	3.93884	4.20863	2.5329	2.17065	3.17079	2.91714	2.77356	1.93958
B2_Mm1a	0.00423132	5.23835	chr1	75390481	75390673	0.668495	5.90685	0.515297	6.18295	0.564729	2.33804	1.48686	0.385211	1.70796	-1.13724	-0.463461	0.465865	5.23966	6.92879	6.23174	6.37906	5.70673	6.18553	6.18037	6.51846	5.1811	4.51705
B2_Mm1a	0.00423132	4.46881	chr1	88002030	88002218	0.151119	4.61993	-0.0885133	4.78804	-0.142022	0.280788	-0.357399	-0.0700009	1.27875	-0.107026	-0.433246	0.759114	4.90998	6.07636	4.66611	5.15735	5.78169	3.93034	4.47362	4.92172	3.73488	2.54726
B2_Mm1a	0.00423132	5.9143	chr1	88675418	88675605	0.469898	6.3842	1.5629	5.98966	0.280669	3.19533	1.76573	-0.0623473	2.87136	1.36006	3.03384	-8.68546	8.98085	8.64626	4.42378	4.08701	6.45636	5.52295	3.6162	4.85441	7.61771	9.63647
B2_Mm1a	0.00423132	3.77345	chr1	136081710	136081870	0.337124	4.11057	0.579432	4.08134	-0.495659	0.512113	1.61089	0.646751	0.0950359	-1.8757	1.21312	0.99044	4.32188	4.11504	3.75993	4.04764	5.20841	3.69772	5.74676	4.87163	3.14308	2.19363
B2_Mm1a	0.00423132	5.43618	chr1	136649612	136649802	1.77722	7.2134	2.06805	7.31538	2.06518	3.2198	2.12991	1.49978	2.07092	-0.53725	2.28853	1.48089	7.13765	8.48744	7.30523	7.74599	7.32553	6.82204	7.48644	7.52161	6.69198	5.61008
B2_Mm1a	0.00423132	5.334	chr1	153030721	153030909	-1.81233	3.52167	-1.26309	3.821	0.594944	-1.71921	-1.94236	-0.806966	-1.72125	-0.522063	0.303719	-8.68546	3.52665	4.16382	3.90712	3.90943	3.20769	3.19337	4.08659	4.52483	3.73488	0.962301
B2_Mm1a	0.00423132	6.29269	chr1	153509522	153509713	3.30049	9.59318	3.36582	9.80356	-0.749704	4.88742	6.52276	2.04478	1.06338	5.90368	3.08835	3.64328	9.75516	9.85454	9.85195	11.0949	10.5429	9.439	7.09588	10.1445	9.7403	8.41261
B2_Mm1a	0.00423132	6.60858	chr1	156558003	156558194	0.925271	7.53385	1.70275	7.55215	1.57222	2.95851	-8.68546	1.83328	1.25603	2.67761	5.63855	0.151432	7.34669	6.6386	8.28724	6.73846	8.79298	8.18001	6.50639	7.75761	7.29712	7.79341
B2_Mm1a	0.00423132	3.68825	chr1	164024890	164025081	8.7823	12.4706	8.85541	12.6146	8.18987	9.20278	8.83096	8.88856	8.36063	8.87728	9.07476	8.83355	12.584	12.866	12.2563	13.0233	12.6452	12.9439	12.5795	12.8112	11.883	11.1133
B2_Mm1a	0.00423132	4.82664	chr1	164324585	164324778	0.144088	4.97073	-0.287148	5.15758	-0.764655	0.82808	2.01997	-0.429599	-0.758923	-0.144696	1.26605	-0.863519	5.2692	6.73913	5.0759	5.77865	3.83988	4.59311	5.23925	4.88405	5.36347	2.92463
B2_Mm1a	0.00423132	3.83839	chr1	164348142	164348310	4.22373	8.06212	4.38447	8.26184	3.86064	4.934	4.44782	4.83552	2.96367	4.32112	4.84359	3.58344	8.18404	8.64287	8.84377	8.61768	8.17641	8.55113	7.79228	8.33963	7.70583	5.76752
B2_Mm1a	0.00423132	8.11728	chr1	166168602	166168759	-0.578975	7.5383	0.345874	7.41394	0.11644	1.12421	-8.68546	0.451495	-0.46279	1.15144	0.240253	1.43261	7.18636	8.70551	7.22002	7.93276	8.30822	7.22882	7.94535	7.37225	7.45562	6.02812
B2_Mm1a	0.00423132	3.38576	chr1	166266733	166266928	7.38127	10.767	7.47339	11.0169	6.58687	7.77328	7.5995	7.67843	7.1028	7.40275	7.54403	7.36248	11.0344	11.2266	10.5151	11.3657	10.6317	11.1465	10.9993	11.0576	10.1774	9.51593
B2_Mm1a	0.00423132	4.99102	chr1	172465810	172466003	0.52379	5.51481	0.785892	5.56317	1.0427	1.94356	1.4794	-0.844637	1.04843	-0.144696	0.529083	-0.863519	6.14533	6.99289	5.33893	4.82595	5.78741	5.18545	5.95335	6.84705	5.03163	3.04011
B2_Mm1a	0.00423132	2.81875	chr1	180618048	180618230	2.31713	5.13588	2.42488	5.22221	0.904521	3.13469	2.68914	1.65461	2.32529	2.52448	3.27626	2.02805	6.2095	5.1229	5.16011	5.33101	6.18712	5.28431	5.54817	5.03952	3.46731	4.00884
B2_Mm1a	0.00423132	5.47788	chr1	183273659	183273856	2.74513	8.22301	3.35877	8.6113	-0.209136	3.63994	5.05661	0.540957	1.67107	3.21818	4.54403	3.49935	8.74172	9.13853	8.13391	8.86745	7.73372	8.87669	8.11778	8.61691	8.60568	5.39769
B2_Mm1a	0.00423132	3.64145	chr1	189640601	189640794	7.63157	11.273	7.66991	11.5298	7.18663	8.49223	7.6746	7.80761	7.20397	7.33508	7.66522	7.68723	11.1767	12.1567	10.4305	11.8756	11.7048	11.5974	11.4622	12.0362	10.5506	9.73948
B2_Mm1a	0.00423132	3.95681	chr1	191351296	191351487	9.8773	13.8341	9.9718	13.9425	9.01434	10.1687	10.3393	10.2001	9.49324	9.77489	10.2835	9.74436	13.9878	14.6001	13.4488	14.3293	13.7494	13.8971	14.0263	14.6037	13.5878	12.1108
B2_Mm1a	0.00423132	3.99309	chr2	3454184	3454369	11.3324	15.3255	11.3451	15.4846	10.8204	11.8735	11.6205	11.5338	11.1029	11.4041	11.2861	11.0182	15.2073	15.7978	15.4809	15.7151	15.4884	15.5337	15.4581	15.5942	14.9958	13.9841
B2_Mm1a	0.00423132	8.52383	chr2	4531088	4531280	-0.621193	7.90264	0.699112	8.00666	0.564729	1.71	1.61239	-2.42214	0.833496	-8.68546	-0.0484235	1.46587	7.98968	8.93793	7.86296	8.38105	8.06234	7.52071	8.02364	8.25838	7.73569	6.25401
B2_Mm1a	0.00423132	5.9802	chr2	23040766	23040959	3.1976	9.1778	3.49027	9.43499	3.5929	4.39286	3.4794	3.50114	2.24108	3.28157	4.37039	0.721444	9.18095	9.02738	8.29571	10.0354	9.82564	9.68903	9.73075	8.511	9.99781	7.48433
B2_Mm1a	0.00423132	2.77799	chr2	25367773	25368066	3.08141	5.85939	3.08052	5.91746	2.44294	2.92876	3.59013	3.5556	3.16488	1.95598	4.01679	2.99615	4.57511	6.97031	6.16916	5.23778	6.0592	5.62919	5.80039	6.43583	5.68241	6.03453
B2_Mm1a	0.00423132	4.75134	chr2	25451734	25451920	-1.35839	3.39295	-0.658608	3.27712	-8.68546	1.75557	-1.92701	0.208381	1.10145	-0.506715	-2.00286	-0.8105	3.1059	5.17917	4.22202	3.44834	3.01154	2.87169	3.62389	4.09271	2.39659	1.97765
B2_Mm1a	0.00423132	4.2559	chr2	29086915	29087107	7.86147	12.1174	7.96781	12.3261	7.47882	8.68311	8.13595	8.10924	6.81078	7.8343	8.10132	7.73826	12.3589	12.6141	11.5553	12.7395	12.343	12.1458	12.3092	12.6113	11.9623	10.5345
B2_Mm1a	0.00423132	4.41655	chr2	29442020	29442214	-0.062306	4.35425	1.24121	4.53815	-8.68546	2.04305	1.01255	1.46987	0.555588	-0.567151	1.63714	2.03595	4.9122	5.78616	3.74655	4.81854	4.25776	5.08688	3.61408	5.45549	3.07312	2.79168
B2_Mm1a	0.00423132	6.98005	chr2	29781217	29781408	0.414757	7.39481	1.52566	7.03782	1.05765	3.61562	1.73536	-8.68546	1.57796	2.26257	0.280999	1.47336	8.16276	8.77474	8.51263	7.55204	7.03843	6.39305	6.8765	7.01728	7.03722	6.58344
B2_Mm1a	0.00423132	2.61863	chr2	31681131	31681319	9.21737	11.836	9.32384	11.9876	7.75683	9.19143	9.24499	9.35542	9.83812	9.29225	9.61251	9.44736	12.3306	12.6512	11.1939	12.0065	11.7119	12.4748	11.9688	12.6809	10.8581	10.4832
B2_Mm1a	0.00423132	7.28824	chr2	35630927	35631123	1.37546	8.66371	1.26935	8.64617	1.38313	2.3909	1.31976	1.00769	1.21894	2.47702	0.506944	0.699305	8.61924	9.35863	9.21564	9.45139	7.98995	8.24209	9.5358	7.94829	8.67311	7.60293
B2_Mm1a	0.00423132	3.99794	chr2	71094204	71094396	8.40813	12.4061	8.39808	12.5639	7.45469	9.107	9.0097	8.28522	7.95071	8.27533	8.51095	8.67141	12.5083	13.0123	12.6184	12.8293	12.5095	12.7705	12.244	12.7512	11.8425	10.9747
B2_Mm1a	0.00423132	7.1145	chr2	73551611	73551776	-1.0088	6.10569	0.271938	6.30257	1.26757	0.0529531	-0.755159	0.795274	-8.68546	-1.91982	0.490922	0.683283	5.43822	6.49238	4.88573	6.61233	7.02293	5.5505	7.05448	7.23559	6.11276	4.652
B2_Mm1a	0.00423132	4.45102	chr2	73564324	73564509	8.43725	12.8883	8.24668	13.0393	8.12582	9.41501	9.04145	8.32028	7.81753	8.04534	8.55946	8.17308	13.0208	14.013	12.5646	13.4489	13.0685	13.0578	13.0038	13.3706	12.0678	11.2669
B2_Mm1a	0.00423132	4.42449	chr2	91237871	91238062	7.21702	11.6415	7.26964	11.7564	7.08635	7.63961	7.85669	7.67546	6.5368	6.78613	7.45293	6.70218	11.6838	12.0929	11.6753	12.3589	11.7878	12.1058	11.7493	11.7636	11.1947	10.003
B2_Mm1a	0.00423132	5.00546	chr2	104517265	104517457	0.170896	5.17635	-0.118728	5.38855	0.242801	2.4985	-0.387614	-0.100216	-0.751467	-0.13724	0.273505	-0.2711	5.34791	6.02343	5.44325	5.79808	5.03998	5.27864	5.42919	5.48254	3.98846	3.93209
B2_Mm1a	0.00423132	2.67205	chr2	104771156	104771342	0.133588	2.80564	0.251239	2.63141	-0.711636	-0.118902	0.657949	0.208381	0.294096	1.23025	1.31907	-1.8105	2.71888	2.41364	2.54395	3.2467	2.34857	3.87169	3.67452	3.33372	1.9271	1.97765
B2_Mm1a	0.00423132	7.59057	chr2	119883452	119883639	-0.923432	6.66714	0.243544	6.61939	1.86563	0.288441	-8.68546	0.200687	0.286401	-1.09937	-1.01056	0.766768	6.5026	8.48062	6.58937	8.1483	6.76154	6.2814	7.96619	5.65901	6.64942	3.63292
B2_Mm1a	0.00423132	4.52431	chr2	127212994	127213185	2.76138	7.2857	2.81573	7.43178	2.2503	3.81266	3.28285	2.22921	2.95647	1.67761	3.207	2.67499	7.42331	8.30631	7.5891	7.70689	7.30674	7.27569	7.44025	8.15746	6.54174	5.10951
B2_Mm1a	0.00423132	3.87973	chr2	134529743	134529929	0.993628	4.87336	1.12496	5.00403	-0.711636	1.8811	1.65795	1.08285	-0.120942	0.715677	1.16706	2.27696	5.1059	4.61527	5.1993	5.0947	4.91336	5.56627	4.79382	3.80321	5.9271	3.71461
B2_Mm1a	0.00423132	3.34538	chr2	140105520	140105714	-0.354531	2.99085	-0.476725	3.08927	-0.772072	0.820662	0.819906	-2.43702	-0.181377	0.847886	-1.0633	-0.870936	3.48156	3.83863	3.68515	2.9518	3.22674	2.26376	3.27967	2.27329	2.25369	2.65418
B2_Mm1a	0.00423132	4.3352	chr2	143113641	143113832	2.22666	6.56186	2.32956	6.65063	2.33776	3.06542	1.61988	2.7948	2.71546	2.19218	0.766426	2.32136	6.95191	6.84806	6.19518	6.91461	7.18497	7.12872	6.42952	6.4532	6.40291	5.10951
B2_Mm1a	0.00423132	5.45467	chr2	146276155	146276347	-1.25189	4.20278	0.0477568	4.34871	0.827764	0.250573	-8.68546	-1.42214	-1.75147	0.670115	-0.0484235	0.143937	4.2208	5.71857	4.13066	5.12714	4.47294	3.33308	4.4434	4.4457	1.88154	4.25401
B2_Mm1a	0.00423132	5.35742	chr2	152015049	152015241	0.583973	5.94139	0.445092	5.90854	-0.172236	2.25057	1.02742	-0.422144	1.70796	-0.13724	1.2735	-0.856063	6.61673	6.86633	5.83467	6.53742	5.8678	5.22205	4.9409	7.23158	5.94928	4.34712
B2_Mm1a	0.00423132	4.38699	chr2	158354445	158354634	1.62553	6.01252	1.60925	6.06719	0.265403	1.97361	2.85738	1.92239	0.856097	1.20729	1.29611	2.62597	5.86584	6.92673	5.53891	6.44871	6.81747	6.37558	5.77086	6.26853	4.78866	5.32392
B2_Mm1a	0.00423132	6.99265	chr2	160615580	160615768	-0.965849	6.0268	0.068363	5.8517	-0.142022	1.08814	-8.68546	-2.39193	0.278748	1.0629	1.30372	-0.240886	5.95729	7.22611	5.71447	7.10418	5.78169	5.58569	5.62137	5.92172	6.25023	5.10526
B2_Mm1a	0.00423132	9.01644	chr2	164682240	164682431	-2.04005	6.97638	-0.939725	7.1829	-0.749704	-0.741933	-0.380119	-8.68546	-0.743972	-1.12975	-2.04093	-1.84857	7.14024	8.70469	7.58056	7.91737	6.00167	6.43118	7.22555	7.2887	6.62739	4.84647
B2_Mm1a	0.00423132	6.13668	chr2	164877783	164877972	0.489345	6.62603	0.340494	7.67819	-0.734597	0.273174	1.63499	0.407813	-1.72887	0.207289	1.88107	1.97389	7.78664	8.82029	7.56975	8.32808	5.53507	4.8862	8.09964	4.85825	7.8367	2.53965
B2_Mm1a	0.00423132	7.28821	chr2	168736834	168737019	-2.04669	5.24152	-1.25333	5.29545	-0.703901	-0.696129	-1.91928	0.216117	-0.698168	-2.08394	-8.68546	-1.80276	5.23563	6.07673	0.229759	8.43435	9.02165	3.27535	3.34784	5.35526	8.8683	2.57035
B2_Mm1a	0.00423132	8.10641	chr2	170448734	170448927	-0.379993	7.72642	-0.19345	7.70306	-0.764655	1.24312	1.3419	0.377756	-1.75892	-2.1447	0.529083	-1.86352	7.33174	9.10478	7.94708	8.434	8.36164	7.22895	8.25938	7.33849	7.45905	5.7991
B2_Mm1a	0.00423132	4.06726	chr2	181363020	181363207	-1.82607	2.24119	-1.15949	2.22718	-0.134368	0.873404	-0.934708	-1.38428	-8.68546	-0.51441	-2.01056	-1.81819	2.91763	2.89137	1.21433	2.23901	2.21535	2.78599	2.13077	2.71305	1.91941	1.38499
B2_Mm1a	0.00423132	4.54976	chr2	3136062	3136254	1.38184	5.9316	1.10682	6.05863	2.2428	3.83554	3.11489	0.899784	-0.166504	-0.13724	-0.0484235	1.31386	4.49644	7.48078	8.17646	6.41059	6.84733	4.33308	4.90026	5.70666	6.52983	4.43459
B2_Mm1a	0.00423132	6.019	chr2	18019597	18019791	0.371389	6.39038	0.333254	6.91875	1.22793	-0.179338	0.0125506	-2.43702	0.23366	0.432849	1.74406	1.93642	3.958	8.33505	6.41898	6.98328	6.97464	7.53774	7.31452	6.86287	5.23232	4.28645
B2_Mm1a	0.00423132	3.62838	chr2	25192703	25192895	10.2694	13.8977	10.295	14.0319	9.25752	10.6565	10.4667	10.2394	10.2667	10.3232	10.8605	10.0843	14.0845	14.4689	13.9794	14.8623	13.6366	13.8434	14.1724	14.1277	13.181	12.6214
B2_Mm1a	0.00423132	5.3394	chr2	26853947	26854137	0.0254586	5.36486	0.758944	5.64003	-8.68546	1.58753	-0.372585	3.20759	2.26356	0.685143	0.77396	0.743928	6.17773	5.94382	4.04947	5.90547	4.9619	5.37458	6.15233	6.35764	4.71969	4.00601
B2_Mm1a	0.00423132	4.37503	chr2	26968850	26969040	1.80495	6.17998	1.70497	6.07231	1.25783	3.02049	1.74289	1.05232	-0.151476	3.36964	1.66704	2.48089	6.05399	6.85559	5.97285	6.58074	6.09063	5.10102	6.01482	7.5971	6.52705	5.00601
B2_Mm1a	0.00423132	4.99465	chr2	29650416	29650608	-1.04045	3.9542	-0.0685203	3.78046	-8.68546	-0.164465	0.0274239	-0.837181	-0.751467	0.184688	0.951576	0.951292	3.43231	3.63111	4.82032	5.56571	3.88797	4.41109	3.47142	3.98004	3.67295	2.66905
B2_Mm1a	0.00423132	4.31502	chr2	30944435	30944594	2.09358	6.4086	2.24234	6.61426	0.0982925	3.8065	2.54588	1.54883	1.32642	1.94064	2.54403	2.93803	6.22068	7.28246	6.34181	6.95064	6.56601	6.66251	7.00151	7.01812	5.51772	4.52454
B2_Mm1a	0.00423132	3.44936	chr2	32040594	32040786	1.4659	4.91526	1.34954	5.08519	2.05016	1.25057	1.83478	1.38521	1.05589	1.18469	1.65202	1.31386	4.90361	5.90413	5.0591	5.33864	5.57603	5.64428	4.85844	5.11128	2.76606	3.99098
B2_Mm1a	0.00423132	3.36915	chr2	59946912	59947105	4.33938	7.70852	4.39286	7.69102	4.32281	4.61816	4.46291	4.31187	3.76464	4.55574	4.81449	3.8644	7.71696	8.62741	8.38089	8.11731	7.46548	7.65289	7.99714	7.66507	7.34106	6.12103
B2_Mm1a	0.00423132	5.05097	chr2	69881522	69881714	1.20379	6.25477	1.62289	6.1554	-0.757199	2.4985	1.83478	0.747781	2.05589	-0.552278	1.41101	2.39186	6.48857	7.28455	6.85594	7.30128	6.03998	5.73807	6.27082	5.77755	5.74334	5.04756
B2_Mm1a	0.00423132	4.26912	chr2	71104393	71104585	-0.992944	3.27618	-0.0363958	3.26801	-0.757199	1.05793	0.0274239	-0.100216	0.248533	-8.68546	0.536539	-0.2711	2.2948	4.43846	3.63589	4.37107	3.71805	2.90012	2.35594	4.54192	2.35103	2.15448
B2_Mm1a	0.00423132	5.35785	chr2	71352943	71353129	0.996949	6.3548	1.18331	6.45255	1.45829	1.8811	0.394915	1.94535	-0.705904	0.908322	1.90403	0.1895	6.4447	7.44926	6.08	7.10468	6.64625	6.23109	6.4604	6.7574	5.22666	5.14757
B2_Mm1a	0.00423132	7.46734	chr2	73048492	73048675	-0.232622	7.23472	1.03202	7.12827	1.3117	2.40693	1.26624	2.50473	-8.68546	-2.06835	0.605434	0.797795	6.28017	7.15944	7.09711	6.18651	8.92137	8.71183	8.10666	8.31304	5.27236	6.29866
B2_Mm1a	0.00423132	6.40817	chr2	90794930	90795124	-0.636038	5.77213	0.570807	6.10187	1.03528	1.04305	1.01255	-1.43702	2.87752	-8.68546	-1.0633	0.129064	4.84064	6.57043	6.74655	7.09316	6.21097	6.30479	5.86463	5.0647	5.99278	3.03269
B2_Mm1a	0.00423132	5.46775	chr2	91369969	91370158	-0.414322	5.05343	0.915779	4.97015	-1.7346	2.08053	0.0500253	-8.68546	-0.728865	2.05529	1.78153	1.86698	5.61019	5.95139	5.69092	7.40166	3.32561	5.12436	4.81595	3.93225	4.31223	4.36973
B2_Mm1a	0.00423132	7.1123	chr2	110662108	110662290	-1.52241	5.58989	-0.785264	5.55198	0.319558	0.32733	-0.895819	0.461969	-0.67471	-1.06048	-1.97167	-8.68546	5.04963	6.79533	4.74507	5.80146	6.27862	5.34145	6.69322	5.76251	5.20037	4.23124
B2_Mm1a	0.00423132	2.67451	chr2	119609494	119609686	2.71812	5.39263	2.75245	5.37508	2.05016	3.4985	2.83478	1.89978	1.8335	2.67011	3.56629	3.39186	5.39914	5.29407	5.1072	6.27153	5.25721	5.63348	5.52586	5.53024	5.35103	4.55658
B2_Mm1a	0.00423132	3.64478	chr2	121137277	121137467	9.27713	12.9219	9.27498	12.8865	9.47518	9.43302	9.77037	9.11694	8.74939	9.02308	9.6924	8.95663	12.143	13.577	12.6191	13.6382	12.7599	13.7319	13.0131	13.685	12.4002	11.6516
B2_Mm1a	0.00423132	2.98483	chr2	132279105	132279297	0.918056	3.90289	1.05063	3.95248	0.827764	2.4985	0.612386	-1.42214	1.57046	0.670115	1.2735	1.31386	3.97287	5.09054	3.26392	3.20114	4.2099	4.35956	3.16329	4.36908	3.4665	3.93209
B2_Mm1a	0.00423132	4.20167	chr2	136985643	136985832	3.29834	7.50001	3.11837	7.49067	2.17229	4.88788	4.07239	2.84839	2.91499	3.13329	3.10346	3.254	8.40699	8.07998	7.22697	8.07923	7.53181	7.08461	8.52829	7.44953	6.31223	6.30046
B2_Mm1a	0.00423132	3.89371	chr2	143187178	143187363	5.03333	8.92704	5.13506	8.88544	3.61803	5.80372	5.04651	5.22361	4.76126	5.38366	5.50472	4.92516	8.80425	9.68065	8.52668	9.18281	8.6184	8.92841	8.84248	9.15967	9.32252	8.20455
B2_Mm1a	0.00423132	4.1669	chr2	144539691	144539871	3.60426	7.77116	3.55745	7.88099	3.76168	4.20117	3.90139	3.45183	3.66307	3.2773	3.25364	3.32401	8.05417	8.00294	7.75691	8.14924	7.75903	7.75562	8.5864	8.32238	6.66603	6.6589
B2_Mm1a	0.00423132	4.57726	chr2	152232401	152232587	1.72125	6.2985	1.89433	6.51559	2.53629	1.99658	1.88034	0.945347	0.294096	1.90832	1.31907	2.88994	5.7998	6.83318	6.28811	6.64587	6.68247	6.38531	6.87182	6.8669	5.82658	4.785
B2_Mm1a	0.00423132	5.66748	chr2	152392019	152392212	0.493119	6.1606	0.470381	5.92042	-1.76465	2.24312	1.01997	0.377756	0.563006	2.10323	0.266049	-0.863519	5.7336	6.16797	5.64474	6.70465	5.56857	7.02607	7.37085	5.94659	5.54868	5.89426
B2_Mm1a	0.00423132	4.8006	chr2	152426455	152426647	-1.27021	3.53039	-0.221668	3.51213	-0.172236	0.250573	-0.972576	-0.422144	0.248533	-0.13724	-8.68546	-0.2711	4.10216	4.13361	3.34639	4.66057	3.24161	3.16316	3.67787	4.20243	2.42903	2.34712
B2_Mm1a	0.00423132	4.56302	chr2	153341483	153341671	6.58716	11.1502	6.37902	11.3778	6.18591	7.41778	6.80918	6.40897	6.28998	6.31504	6.92137	6.34908	11.3549	11.6396	11.3408	11.8503	11.4007	11.4989	11.284	11.416	10.2375	9.47931
B2_Mm1a	0.00423132	4.72393	chr2	158764836	158765032	6.38609	11.11	6.39195	11.0827	6.21883	7.73668	6.7393	6.56507	5.47633	6.73403	5.69677	5.9217	11.078	11.5352	10.9722	11.0874	10.5573	11.3135	12.4407	11.7044	10.2834	10.1281
B2_Mm1a	0.00423132	5.10598	chr2	167014229	167014388	0.908622	6.0146	1.11968	5.92918	-0.48667	1.10606	1.88292	1.30782	-0.480938	1.13329	0.807068	1.99943	6.12605	7.05814	5.67581	6.87084	6.04386	5.81451	5.28943	5.58617	6.74165	4.93958
B2_Mm1a	0.00423132	4.30057	chr2	167021148	167021341	0.858838	5.15941	1.06403	5.30187	-0.179692	1.56505	2.82732	2.69968	0.563006	-2.1447	-0.0558793	1.59591	5.48898	5.49812	5.31875	6.05167	6.33995	5.28499	4.78589	5.16523	4.15092	3.50959
B2_Mm1a	0.00423132	4.37032	chr2	168789395	168789591	1.12141	5.49173	1.02391	5.35621	1.67264	3.26537	0.582792	0.133224	0.803901	-0.166835	1.24391	1.43627	5.31832	6.97075	5.00485	5.17155	5.4027	5.39409	5.84991	6.83425	4.00949	4.96139
B2_Mm1a	0.00423132	5.30017	chr3	36597946	36598122	-0.0521597	5.24801	-0.379857	5.30691	-0.0473849	2.89899	-1.84772	-0.71233	-0.0416527	-1.01239	1.07643	-0.731211	5.58958	5.41893	5.58671	4.88671	5.07172	5.1949	6.18123	6.43367	3.51541	4.60126
B2_Mm1a	0.00423132	3.63839	chr3	51164984	51165177	4.50852	8.14692	4.41136	8.12446	3.7272	5.56505	4.87795	3.99667	4.12372	4.08412	4.69901	4.99446	8.24387	8.95457	8.00506	9.26836	7.95615	8.26944	7.99714	8.99389	7.11909	6.6616
B2_Mm1a	0.00423132	3.83022	chr3	51496031	51496224	10.2961	14.1263	10.3314	14.1568	9.65425	10.8852	10.3587	10.4536	10.2201	10.3042	10.6339	9.85843	14.061	14.5692	13.7298	14.8011	14.2526	14.4024	13.9837	14.6188	13.8867	12.9575
B2_Mm1a	0.00423132	4.88753	chr3	79412912	79413108	-0.224137	4.6634	0.93664	4.58981	1.21321	0.542906	0.582792	0.87019	-8.68546	1.00309	1.24391	1.43627	6.06222	4.10402	4.46879	4.99936	4.71082	3.834	5.5358	6.88005	2.39943	3.63946
B2_Mm1a	0.00423132	10.8342	chr3	86117268	86117461	0.726808	11.561	2.06277	11.6491	0.820308	3.56505	2.66382	2.09396	0.563006	2.76219	2.03158	-8.68546	11.3647	12.5928	11.5992	12.9002	10.418	11.658	11.9163	11.9166	11.6401	9.60411
B2_Mm1a	0.00423132	3.56703	chr3	88287898	88288087	1.3185	4.88552	1.3798	5.07564	0.265403	0.595102	2.29795	1.77038	1.27113	0.885361	1.97418	1.48847	5.01784	5.49501	4.55661	5.14974	4.76302	5.40815	5.13343	5.52919	4.11059	3.69165
B2_Mm1a	0.00423132	3.67948	chr3	88428136	88428329	3.01468	6.69416	2.99902	6.89993	2.93578	3.24312	3.72041	3.06225	2.82604	2.02523	3.46768	2.83692	7.33611	7.22852	6.05165	7.10057	6.69928	7.57636	6.38557	7.52863	5.30293	5.73199
B2_Mm1a	0.00423132	2.65055	chr3	89397282	89397475	2.23136	4.88191	2.44947	4.90452	0.557273	2.70255	3.10743	2.65786	2.24108	2.10323	1.64456	2.83692	5.79831	5.24814	4.49093	5.19368	4.88052	4.81867	5.22295	4.43825	4.92853	3.7991
B2_Mm1a	0.00423132	2.97396	chr3	94448529	94448721	7.37246	10.3464	7.3283	10.2381	7.34609	7.87262	7.31051	7.56512	7.3011	6.7994	7.18759	7.59721	10.1214	10.8332	11.8079	10.8301	10.2702	10.1081	9.90797	10.6464	10.2059	8.73299
B2_Mm1a	0.00423132	4.60968	chr3	95705024	95705214	3.69352	8.30319	3.63112	8.45124	2.25783	4.67499	4.9251	3.14747	4.12154	3.46275	3.79949	3.15897	8.59708	9.3373	8.96133	7.71442	8.38592	8.51655	8.11692	8.58289	7.72946	7.09007
B2_Mm1a	0.00423132	3.43754	chr3	96215997	96216190	-1.85266	1.58488	-0.912334	1.66046	-0.764655	-0.17192	-0.980032	-0.844637	-0.17396	-2.1447	-1.05588	-8.68546	1.77277	2.36062	1.16901	1.45672	2.17002	1.57074	2.08545	1.75019	1.17364	0.339668
B2_Mm1a	0.00423132	7.88479	chr3	96802754	96802936	-0.670044	7.21474	0.522616	7.21933	0.904521	1.49726	-8.68546	0.824539	0.910253	-1.06048	0.0283337	0.220694	7.17891	9.61676	6.08611	7.25975	7.69265	7.03866	8.51662	7.61285	6.2294	4.91573
B2_Mm1a	0.00423132	3.71439	chr3	103178975	103179166	7.76938	11.4838	7.72993	11.7211	7.01185	8.13612	8.10101	8.67348	7.83723	7.61845	7.62263	7.15425	12.0843	11.7794	12.149	12.1501	11.1814	11.6628	11.4641	11.8038	10.7496	9.81303
B2_Mm1a	0.00423132	3.85574	chr3	108527031	108527221	1.73784	5.59358	1.55645	5.74969	1.42775	2.43553	2.50188	1.29332	1.26356	1.68514	2.55157	0.743928	5.70215	5.96807	5.40094	5.94952	4.99986	5.96826	5.79723	6.0946	5.60552	4.44961
B2_Mm1a	0.00423132	7.45192	chr3	116830937	116831128	-0.356925	7.095	0.332771	7.01878	0.572224	2.25807	0.0349184	0.170313	-8.68546	0.192182	2.129	0.47336	7.0784	8.16738	6.7462	7.43745	6.95916	6.93442	7.69733	6.81438	7.65212	5.46314
B2_Mm1a	0.00423132	5.63894	chr3	137858857	137859041	3.30406	8.94299	3.45923	8.96164	2.11123	4.35604	3.67346	2.88686	3.47953	2.92384	3.43892	3.56256	9.12141	9.65989	9.30631	9.83359	8.8811	8.87169	8.30576	9.04219	8.35592	8.05206
B2_Mm1a	0.00423132	5.02867	chr3	20076154	20076314	1.63294	6.66161	2.05775	7.00973	3.0279	2.09708	3.64652	1.64675	2.09504	-0.8757	2.02047	-0.594523	7.32188	7.37378	7.68118	7.14638	4.73448	6.82273	7.21739	5.97854	6.87309	5.46665
B2_Mm1a	0.00423132	4.97601	chr3	37744610	37744797	0.998054	5.97406	0.717952	5.93859	0.602597	2.28844	0.650255	0.78565	-0.128636	2.22256	0.574407	0.98916	5.8181	6.96666	7.07852	7.89436	6.0227	5.85447	6.11263	5.52041	5.62836	2.84442
B2_Mm1a	0.00423132	4.66354	chr3	51401398	51401581	1.94152	6.60506	1.70524	6.78429	1.77113	3.6414	0.681281	1.45411	1.63936	2.93165	2.87845	0.53476	7.18132	6.88323	8.07508	6.95373	6.00611	6.07336	6.68536	7.98529	5.46916	4.73795
B2_Mm1a	0.00423132	4.58733	chr3	88259922	88260118	1.50628	6.09361	1.80882	6.34643	-0.201831	2.68041	1.69827	1.00769	1.91938	2.00309	2.50694	0.43627	6.78248	6.86204	6.76158	6.37318	5.21202	6.44947	5.6839	6.31968	5.34133	5.15042
B2_Mm1a	0.00423132	5.36978	chr3	90057928	90058127	0.700358	6.07014	0.365068	5.70793	-1.8086	2.28664	0.297953	0.333812	1.51906	0.396323	2.48514	0.0925379	5.29651	8.65296	6.14743	8.48959	4.91458	4.90184	5.56507	6.19453	5.8508	4.68804
B2_Mm1a	0.00423132	4.42455	chr3	103096579	103096794	0.420515	4.84507	0.39035	5.03257	1.08037	1.8955	1.77188	-1.58457	-0.913897	-0.299671	2.433	-1.01849	5.4543	5.16912	4.40635	6.02056	5.11021	4.95492	4.73783	5.34415	3.74659	3.50662
B2_Mm1a	0.00423132	2.63554	chr3	103281527	103281718	-0.0580823	2.57746	0.0641608	2.36509	-0.749704	0.258067	1.03492	0.585351	-0.15901	-0.129746	0.544033	-1.84857	4.70829	2.37557	2.18396	3.47167	1.04747	1.39305	3.47891	2.98753	1.77356	2.35462
B2_Mm1a	0.00423132	3.67288	chr3	108664331	108664513	2.34633	6.01921	2.64997	6.22845	2.77899	3.18531	2.74804	3.11405	0.910253	0.939517	2.5519	2.54262	7.03832	6.70787	7.27003	6.26885	5.71367	6.08958	6.80774	6.18804	3.25786	4.85015
B2_Mm1a	0.00423132	3.45856	chr3	116606433	116606626	2.88061	6.33917	2.91202	6.41406	3.4448	2.82808	2.77486	3.27084	2.99596	3.06476	2.52908	2.13648	6.7792	7.35157	5.95036	7.0215	5.83988	6.86536	6.04892	6.78484	5.7957	4.95438
B2_Mm1a	0.00423132	3.96449	chr3	116740417	116740605	7.88257	11.8471	7.9205	12.0722	7.21259	8.59254	8.16747	7.91299	7.928	7.7306	8.03843	7.47793	12.116	12.1548	11.8954	12.545	12.0283	12.1168	11.7913	12.1542	11.3481	10.3206
B2_Mm1a	0.00423132	4.88382	chr3	116752477	116752670	-1.10591	3.77791	-1.36846	3.93134	-1.76465	-1.75688	-0.980032	-2.4296	0.241077	0.177232	-0.470917	-1.86352	4.69334	4.28662	4.33893	4.77865	2.95852	3.997	3.71772	3.86567	3.21804	1.92463
B2_Mm1a	0.00423132	4.42519	chr3	129550832	129550978	0.428931	4.85412	0.49884	4.59119	1.80551	0.22832	0.420209	-1.02936	0.963246	0.577472	-0.655639	1.12168	4.53558	6.32157	4.09281	5.90135	4.46839	4.94826	4.52131	5.20932	3.89581	4.6468
B2_Mm1a	0.00423132	3.40315	chr3	129659220	129659417	1.14855	4.5517	1.30282	4.67475	0.790864	2.91411	0.990524	-0.137115	1.7966	-0.589177	1.61512	1.80748	5.1839	5.05364	5.22702	5.831	4.29586	3.67058	4.09163	5.51661	3.63605	3.01066
B2_Mm1a	0.00423132	5.43062	chr3	132212892	132213048	0.67246	6.10308	1.19023	6.32102	0.862565	2.71833	1.32526	-2.12431	1.13133	1.96795	-1.75059	1.24913	5.95721	6.20196	6.44008	6.61999	5.92278	6.53424	6.56067	6.71211	5.15136	4.93036
B2_Mm1a	0.00423132	5.95851	chr3	154108846	154109037	-1.36653	4.59199	-0.391431	4.39895	-1.7497	-0.741933	0.356847	0.585351	-8.68546	-1.12975	-0.040929	0.47336	3.78772	4.37557	4.73854	5.22656	3.935	6.82886	4.42233	7.38963	3.27606	1.93958
B2_Mm1a	0.00423132	5.37726	chr3	154216112	154216304	0.38534	5.7626	0.20281	5.4494	0.242801	2.4205	1.72786	0.162819	-0.751467	-1.13724	1.2735	-0.856063	4.06034	5.87904	8.33885	5.56571	7.9636	5.33308	4.74826	5.90965	5.15838	4.66905
B2_Mm1a	0.00423132	3.40191	chr4	8181114	8181307	0.964924	4.36683	1.11283	4.36575	-0.764655	1.56505	2.01997	0.570401	1.04843	1.17723	1.64456	0.458409	4.52001	4.03869	3.86944	4.87176	4.38302	4.50148	4.34848	5.88405	4.10438	3.14702
B2_Mm1a	0.00423132	4.10348	chr4	32771597	32771786	0.300129	4.40361	0.0753818	4.50576	0.265403	1.97361	0.634988	-0.81458	-0.728865	-0.114639	-0.44086	1.62597	4.35303	4.82364	4.65849	5.68317	3.86993	4.15539	5.43743	4.81978	3.69555	2.53965
B2_Mm1a	0.00423132	4.85935	chr4	34414432	34414626	0.521742	5.38109	0.602549	5.52613	0.549856	1.69513	1.18248	1.46987	0.23366	0.655241	0.258631	-1.87094	4.68592	6.07567	6.18396	6.14046	4.9511	4.5406	5.51099	6.60075	5.54127	3.58018
B2_Mm1a	0.00423132	7.23747	chr4	48614699	48614892	-1.32477	5.9127	-0.629294	5.95196	-8.68546	1.82808	-0.980032	-2.4296	-0.17396	-1.1447	1.26605	-0.278556	5.90793	6.01597	5.6768	6.77262	5.99599	7.67926	5.7408	6.15012	4.42157	4.76593
B2_Mm1a	0.00423132	5.32371	chr4	75146553	75146746	-0.39065	4.93306	0.373816	4.70644	-0.764655	1.56505	2.82732	0.570401	1.04843	0.177232	-8.68546	0.136481	4.72031	6.53054	4.69257	4.91615	4.35445	6.92829	4.67041	5.94659	3.5312	3.04011
B2_Mm1a	0.00423132	4.61561	chr4	99187315	99187504	1.80867	6.42428	1.57674	6.68009	0.587331	3.27317	1.37195	3.15505	1.27113	1.05529	1.78153	1.97389	7.14522	7.26842	6.04455	6.98928	6.83868	5.81997	6.5215	7.45581	4.93162	5.22771
B2_Mm1a	0.00423132	4.73411	chr4	101811839	101811996	8.71102	13.4451	8.6433	13.6269	8.56902	9.4073	8.74236	8.97962	8.24802	8.45522	8.717	8.5696	13.7525	14.1796	13.3286	13.7554	13.5647	13.685	13.5689	13.7741	12.9265	11.916
B2_Mm1a	0.00423132	4.38705	chr4	106516940	106517129	0.0068676	4.39392	0.0178927	4.29394	-0.149635	2.4431	-1.94997	0.18542	-0.728865	-0.529676	0.296106	0.488467	4.45491	5.99949	3.28653	3.98928	4.13297	4.53153	4.85967	5.56452	3.66313	3.45719
B2_Mm1a	0.00423132	4.40969	chr4	115651733	115651922	2.22431	6.634	2.15878	6.7463	2.07276	2.18006	2.13749	2.84839	1.27113	3.50007	2.61803	1.16654	6.79638	7.32614	7.02561	6.69623	6.27203	6.6287	7.06036	6.94571	5.69555	5.89329
B2_Mm1a	0.00423132	3.08873	chr4	116628756	116628944	1.8492	4.93792	1.88519	5.06787	0.594944	2.08814	2.22756	3.19303	2.18564	1.47794	1.68223	1.34408	5.25102	6.12076	4.25107	5.41722	4.87755	5.46639	5.29304	4.88472	4.11821	3.69927
B2_Mm1a	0.00423132	5.12874	chr4	121183890	121184086	-1.23087	3.89787	-0.599135	4.14498	-0.201831	2.02833	-0.417208	-0.866776	-0.781061	-1.16684	0.24391	-8.68546	4.87402	4.01655	5.00485	5.29256	4.27342	2.24904	4.91131	3.01756	2.32143	3.01797
B2_Mm1a	0.00423132	4.64882	chr4	125326422	125326581	1.56189	6.21071	1.53155	6.38335	1.97276	2.98053	2.10531	1.01831	1.84099	0.133289	1.22211	1.22182	6.40327	6.96053	5.75077	6.64959	6.22698	6.92554	6.36343	7.0677	5.33427	4.42501
B2_Mm1a	0.00423132	4.83865	chr4	126911422	126911618	1.26062	6.09927	1.04122	6.01021	0.798169	3.35026	2.16775	0.355617	0.540867	-0.581873	2.16991	1.28427	6.10315	7.02778	6.97976	6.73226	5.91727	5.45549	6.21712	5.82491	5.77356	4.96139
B2_Mm1a	0.00423132	5.08405	chr4	127060285	127060466	0.782717	5.86676	1.85498	6.17198	-8.68546	1.50516	2.91944	1.56941	2.14055	2.47098	2.94313	1.39852	5.62739	6.50585	6.10661	6.47957	6.23734	5.45727	6.23934	6.2723	4.72519	5.01675
B2_Mm1a	0.00423132	5.18	chr4	129667988	129668165	-2.2776	2.90241	-1.7976	3.21836	-8.68546	-1.6327	-1.85585	0.279542	-0.634743	-2.02052	-1.9317	-1.73934	3.33753	3.4848	3.75262	2.90283	3.1567	2.78238	3.28002	3.65864	2.20471	0.463847
B2_Mm1a	0.00423132	6.87668	chr4	130114079	130114233	-0.500293	6.37639	0.673532	6.26502	-1.44087	2.02634	-8.68546	-1.10581	0.886794	1.50102	2.35537	0.46027	6.32263	7.8463	6.03195	7.67936	6.86093	6.20741	6.45363	5.74954	5.62672	4.98538
B2_Mm1a	0.00423132	3.11398	chr4	132222275	132222468	9.04606	12.16	8.90291	12.323	8.58739	9.03347	8.77235	9.77069	8.5172	9.79782	9.47696	8.41261	12.7061	12.0099	11.8165	12.8246	11.8861	13.0959	12.6361	12.6604	11.0643	10.9005
B2_Mm1a	0.00423132	4.81824	chr4	132249868	132250024	0.719277	5.53751	0.787194	5.69241	1.71056	-0.451591	0.32526	1.33512	0.131332	1.62003	-0.165625	1.24913	4.8253	6.86755	6.74108	5.99723	6.6741	5.35177	5.59238	5.79245	4.5664	2.96689
B2_Mm1a	0.00423132	4.23578	chr4	133627439	133627635	3.96837	8.20415	3.77206	8.50894	3.46113	3.30844	4.72575	5.53126	3.17313	4.00309	3.72934	3.81478	8.64545	9.25734	8.61854	9.07241	8.47962	8.10893	7.43487	8.53827	7.50244	6.38362
B2_Mm1a	0.00423132	6.60724	chr4	133802117	133802305	1.71488	8.32212	1.6542	8.44555	2.59494	3.18768	2.96453	2.41543	0.600676	0.892974	0.303719	0.759114	7.49093	9.76811	9.30075	8.53148	9.01153	7.75816	8.35961	8.01668	8.56225	6.42173
B2_Mm1a	0.00423132	4.41888	chr4	133835971	133836164	2.47295	6.89183	2.35167	6.96179	1.55727	3.73497	2.10743	3.76023	1.56301	1.66266	2.8021	2.59591	6.14533	7.09397	7.30856	7.66942	6.5498	7.30883	6.82961	7.75019	6.58304	5.67952
B2_Mm1a	0.00423132	4.68077	chr4	134831004	134831189	1.04087	5.72164	1.30487	6.38526	-0.703901	2.6258	2.08072	1.09059	0.301832	-0.49898	1.91177	1.51916	3.1961	7.32826	3.9302	6.50994	6.18074	6.38638	6.79006	6.71783	6.38415	3.79274
B2_Mm1a	0.00423132	4.45605	chr4	137398602	137398795	2.41197	6.86802	2.68392	6.77721	1.69478	3.33058	3.18989	2.77985	1.82604	2.94277	2.58798	0.943836	8.41043	7.46496	6.86249	6.69194	7.47546	6.60416	5.64616	7.63011	6.00019	5.89426
B2_Mm1a	0.00423132	4.33002	chr4	138060299	138060491	1.34176	5.67178	1.50805	5.78797	1.41273	2.83554	0.0274239	1.03729	1.8335	2.44772	-0.463461	1.60337	5.41582	6.34993	5.17646	6.07888	6.08437	5.49706	6.12853	6.30882	5.33085	4.34712
B2_Mm1a	0.00423132	7.40777	chr4	139151952	139152112	-2.099	5.30876	-1.54222	5.40124	-8.68546	-0.487887	-1.71104	-2.1606	-1.48993	-0.8757	0.213117	-1.59452	5.32188	6.28497	5.7234	5.4806	6.09853	5.266	5.63243	5.15304	4.81768	3.3091
B2_Mm1a	0.00423132	7.78412	chr4	147350879	147351067	0.143444	7.92757	-0.287634	8.96967	-0.142022	-0.719212	-0.942362	3.7166	0.600676	-1.10703	-0.433246	0.174152	4.83598	11.5896	4.63294	9.63309	9.82641	10.4868	4.84559	9.16483	8.77451	5.48586
B2_Mm1a	0.00423132	5.67594	chr4	150622476	150622663	-0.62147	5.05447	0.527604	5.25128	0.865632	0.288441	1.23522	-0.384275	-0.128636	1.07055	-8.68546	0.766768	4.47017	7.0727	4.64059	5.83594	5.80031	5.12386	5.3787	5.72362	3.02632	3.47245
B2_Mm1a	0.00423132	5.64509	chr4	152035657	152035854	-0.94646	4.69863	-0.0918078	5.16952	-1.7941	1.02103	-0.00947571	-0.459043	-8.68546	-0.17414	0.722032	1.80748	4.79396	5.68167	2.84	6.05177	6.22804	3.78922	4.05601	5.69037	5.54508	2.31022
B2_Mm1a	0.00423132	4.90248	chr4	152167721	152167914	2.76706	7.66954	2.88544	7.53057	3.14224	2.94356	2.82732	3.5246	2.70051	1.66266	3.49871	1.83692	9.08436	7.04992	7.86249	9.35658	7.92248	8.2414	6.65226	7.19865	6.7397	6.5876
B2_Mm1a	0.00423132	4.64013	chr4	33087433	33087599	4.12949	8.76962	4.25238	8.9073	2.45155	5.17357	4.465	3.6935	4.12971	4.65647	4.09107	4.37506	9.20677	9.45457	9.93404	8.40311	8.99424	8.82037	8.77577	9.12065	7.89169	7.09504
B2_Mm1a	0.00423132	4.4736	chr4	40232200	40232360	0.648154	5.12175	0.970488	5.25579	2.75227	1.31947	-0.126073	1.00932	-1.48993	0.931655	1.38304	-0.594523	5.21169	6.49751	6.24536	5.22821	5.28337	4.94826	5.74676	5.71963	3.0276	3.3091
B2_Mm1a	0.00423132	4.62907	chr4	48512976	48513168	-1.56825	3.06083	-0.329357	3.27934	-8.68546	-0.164465	-0.387614	-2.42214	-0.751467	0.184688	-0.0484235	-0.2711	3.43231	3.21607	3.70002	4.73719	3.03998	2.97051	3.47142	3.34261	0.766063	1.93209
B2_Mm1a	0.00423132	6.08729	chr4	83528633	83528801	-0.700314	5.38698	0.437245	5.20158	0.434379	1.02711	0.54093	-0.645604	0.440111	-8.68546	0.950509	0.335515	6.5823	5.48565	7.02625	4.65575	5.23155	4.85724	6.43829	5.17162	4.71253	3.70863
B2_Mm1a	0.00423132	5.74117	chr4	99462502	99462698	-0.999181	4.74199	0.0249252	4.78284	0.535134	-0.194059	-8.68546	-1.45174	1.02629	-0.581873	0.24391	1.11434	6.76346	4.40887	4.73183	3.75651	4.81774	5.52588	4.84991	4.74795	5.50023	2.31753
B2_Mm1a	0.00423132	8.22935	chr4	107364874	107365072	-1.10934	7.12001	-0.7985	7.05561	-0.801367	1.79137	1.79061	-8.68546	-0.795634	-1.18141	-0.0925911	-0.900231	7.07337	8.85685	5.4177	8.74193	8.54579	7.03785	5.31177	8.66379	6.44071	5.11031
B2_Mm1a	0.00423132	4.23163	chr4	116552118	116552308	9.67464	13.9063	9.61244	14.2508	9.33398	10.4827	9.88716	9.74485	9.32223	9.48002	9.75124	9.39498	14.3256	14.4007	14.4177	14.773	13.6626	14.2075	13.8271	14.2941	12.9435	12.211
B2_Mm1a	0.00423132	5.02498	chr4	118984945	118985142	0.722925	5.74791	0.613422	5.79459	0.205901	1.21367	0.797879	2.18481	-0.788366	-0.17414	1.91468	0.428966	6.34537	7.50909	6.0222	6.68152	5.51404	4.77011	5.56697	6.46371	4.16657	4.43951
B2_Mm1a	0.00423132	4.3139	chr4	127276019	127276209	1.07421	5.38811	1.44439	5.31357	1.25783	2.07296	1.94934	1.68035	-1.73644	1.33722	1.55157	0.480893	5.75609	5.06118	6.15727	5.92766	5.56597	5.01949	4.87347	5.9603	4.55368	5.00601
B2_Mm1a	0.00423132	3.96304	chr4	128977772	128977960	2.42801	6.39104	2.6159	6.35836	2.66533	2.80435	3.37957	1.778	1.44867	1.79986	2.98179	2.56647	6.26988	7.56821	7.02685	6.60987	6.70826	5.70644	6.28501	6.43172	6.0442	5.25998
B2_Mm1a	0.00423132	5.82009	chr4	129810540	129810743	-0.657937	5.16215	0.798193	5.3328	1.33276	-1.8294	0.947456	1.08285	-8.68546	2.36775	-1.12839	0.648931	6.8471	5.25158	6.26642	6.27498	4.7466	3.62751	3.27597	5.60578	5.41401	4.31155
B2_Mm1a	0.00423132	3.59883	chr4	132682418	132682609	2.86433	6.46316	3.13629	6.71857	1.83526	2.34553	2.55848	3.04478	3.30042	3.22781	3.281	3.32136	6.93457	6.93628	6.20632	6.76322	6.67391	7.09348	7.11832	6.62312	5.50148	4.78088
B2_Mm1a	0.00423132	6.54198	chr4	135360794	135360987	0.0339161	6.5759	1.3571	6.68312	-0.179692	2.24312	2.66382	1.96272	-8.68546	2.37887	0.751476	-0.863519	6.66586	7.86524	6.70039	7.98028	5.41103	6.59311	7.00193	6.86104	6.09251	4.5876
B2_Mm1a	0.00423132	5.91066	chr4	136060364	136060549	-0.237729	5.67293	-0.250467	5.73233	0.618027	-1.69613	-0.919278	-1.36885	-0.698168	1.37549	0.589837	0.197235	5.15546	6.47448	3.03711	7.47167	5.4007	6.56223	4.37886	5.93564	5.52902	6.78413
B2_Mm1a	0.00423132	2.9398	chr4	136300093	136300276	6.27207	9.21187	6.27238	9.48361	5.65155	6.83517	6.05052	6.2688	6.50725	6.27595	6.78202	5.80529	7.69282	11.2629	7.09085	10.0369	8.93033	10.3138	10.5399	10.2189	7.50266	8.52976
B2_Mm1a	0.00423132	5.57242	chr4	136918523	136918708	-1.03856	4.53385	-0.554166	4.76956	-0.703901	1.4738	2.16818	-0.368845	-0.698168	-1.08394	-0.410163	-8.68546	4.90882	4.68441	4.03711	4.79049	4.74863	5.2462	5.63163	5.22598	2.75796	3.30731
B2_Mm1a	0.00423132	4.2225	chr4	137083376	137083566	-0.0477526	4.17475	-0.496255	4.08325	-0.742171	0.587529	1.74289	-0.822153	-0.736439	-1.12221	0.966605	-0.256072	3.84588	4.64614	4.04947	4.64913	5.17602	3.91515	3.30957	4.48539	3.55368	4.11704
B2_Mm1a	0.00423132	4.39146	chr4	140404565	140404751	0.687708	5.07917	0.82676	4.92188	1.45829	2.29614	2.39491	0.208381	0.294096	-0.506715	-2.00286	1.35942	6.14772	6.46675	4.54395	5.29981	4.43604	4.53065	6.06447	6.34753	3.47459	3.48015
B2_Mm1a	0.00423132	7.3723	chr4	140683414	140683606	-0.577175	6.79512	0.702998	6.77403	2.14969	0.835535	2.41974	1.2783	0.570461	-2.13724	-1.04842	-8.68546	6.92124	8.82751	6.46186	7.83921	6.80551	6.8166	6.73676	6.74254	6.02659	4.77339
B2_Mm1a	0.00423132	4.52434	chr4	140745496	140745671	4.26347	8.78781	4.21257	8.64251	3.93042	4.61242	5.39885	3.66508	4.23954	4.18561	3.66956	4.40625	8.66241	9.7566	8.58794	9.87487	9.18311	8.62261	8.14002	9.52003	8.06734	7.46314
B2_Mm1a	0.00423132	3.84661	chr4	148983036	148983223	1.99118	5.8378	2.02946	5.97646	1.6026	2.61037	3.58885	3.10758	2.45633	0.48559	0.574407	1.50373	6.73184	6.3878	5.70618	6.15548	5.99432	5.67135	5.95859	6.27664	5.78882	3.70692
B2_Mm1a	0.00423132	4.90132	chr4	151978598	151978788	-0.750979	4.15034	0.214677	4.02671	-8.68546	0.850564	0.627415	-0.822153	3.43349	0.46275	-0.0333953	-1.84103	3.57287	5.3091	3.58381	4.6756	4.54043	3.84115	4.21227	4.48539	3.75072	3.53208
B2_Mm1a	0.00423132	4.84891	chr4	155106869	155107061	3.63767	8.48658	3.71069	8.76265	1.2428	3.10855	4.31283	6.42335	4.39828	2.32219	2.70646	4.58688	8.58205	9.23102	8.34137	7.00333	8.94326	9.76431	8.98772	9.07857	8.01715	6.91698
B2_Mm1a	0.00423132	4.69355	chr4	155547687	155547877	-0.300549	4.393	-0.557378	4.49933	-0.742171	1.2656	-0.372585	0.177847	1.26356	-1.12221	-2.0334	-0.841035	5.13765	5.10557	4.54904	4.06417	4.09063	3.76315	4.89453	4.92468	2.95102	4.44961
B2_Mm1a	0.00423132	4.9919	chr4	155959005	155959173	4.07371	9.0656	4.09612	9.27848	4.24173	5.19704	4.30646	4.24517	3.52757	3.69819	3.95051	3.42298	9.61257	10.3065	9.68997	9.37571	9.41841	8.79491	8.70571	9.18124	8.37409	7.19691
B2_Mm1a	0.00423132	5.04527	chr5	21077694	21077876	-0.783965	4.2613	0.0688877	4.29299	-8.68546	2.32733	-0.895819	-1.34539	0.647219	0.524479	-0.386704	1.54262	4.63459	5.37083	4.77678	4.95597	4.22107	3.97688	3.24005	4.36492	4.18859	2.88331
B2_Mm1a	0.00423132	4.70122	chr5	23854749	23854939	3.77809	8.47931	3.68963	8.59284	3.50576	4.72503	4.29038	4.95044	2.84852	2.96525	3.8735	3.06586	8.68661	9.00954	7.82811	9.4334	7.87007	8.82324	9.11243	8.49908	8.26759	7.26302
B2_Mm1a	0.00423132	4.33458	chr5	28455261	28455450	1.36943	5.70401	1.45408	5.85847	1.85037	1.27317	1.63499	1.92239	1.27113	0.470324	0.781533	1.7515	6.29926	6.91424	4.75365	8.16156	4.16691	6.44	6.82148	5.41768	5.37363	2.69165
B2_Mm1a	0.00423132	4.5667	chr5	66028658	66028816	0.532037	5.09874	0.76931	5.11945	1.8443	1.11511	-0.693002	-1.14257	1.52811	-0.857666	2.03851	0.423511	4.92487	6.23261	5.31402	5.84529	6.44883	4.78851	4.33595	5.37509	4.18859	3.53359
B2_Mm1a	0.00423132	6.04242	chr5	77224865	77225056	1.22592	7.26834	1.00836	7.46143	1.05765	2.506	0.356847	1.67281	3.06338	0.455217	0.959071	-0.263606	9.12757	10.1021	4.43188	8.76169	8.96753	6.53406	5.43668	6.62312	8.29973	4.39901
B2_Mm1a	0.00423132	5.23538	chr5	103324343	103324516	-1.55176	3.68362	-0.697108	3.92633	0.977277	-8.68546	0.176937	-0.687668	0.398047	-1.98773	-1.89891	-0.706549	4.20985	4.78062	4.37037	3.98292	3.95502	3.89763	3.16842	3.73723	3.65254	1.0816
B2_Mm1a	0.00423132	5.5736	chr5	103506868	103507079	-0.489724	5.08388	0.625556	5.41993	-0.892662	1.70007	2.21389	0.901825	0.434998	-8.68546	0.816113	-0.406564	5.43732	5.40254	4.84835	6.68039	5.44057	4.4651	6.08672	5.76514	3.33104	3.38159
B2_Mm1a	0.00423132	2.88355	chr5	114829405	114829586	2.69121	5.57476	2.93343	5.4592	1.49739	3.7615	3.11209	0.662519	3.91816	2.75478	1.73668	4.08658	5.36132	5.55707	5.04248	6.51077	6.48921	5.89168	5.26503	6.62075	4.62331	4.38598
B2_Mm1a	0.00423132	5.89389	chr5	115322478	115322665	5.8148	11.7087	7.22262	11.787	2.28067	7.3301	7.11514	1.93765	7.69154	4.22256	7.38391	8.55684	13.0683	12.8295	13.4634	11.1097	11.7386	11.4972	12.0786	10.5459	11.8355	8.92027
B2_Mm1a	0.00423132	5.74101	chr5	121489814	121490013	1.75259	7.4936	1.04851	7.48041	2.27886	0.521102	3.80891	0.11142	1.19713	0.81136	4.39203	0.899893	7.58681	6.85273	7.0617	8.29745	7.37401	7.60361	7.03246	8.82634	8.81533	5.48555
B2_Mm1a	0.00423132	4.7737	chr5	121563919	121564108	-0.810827	3.96287	0.300933	3.74262	-0.149635	1.5951	-0.949975	0.770383	-8.68546	-1.11464	1.29611	0.751501	3.80283	4.65371	4.48446	5.47167	3.64754	2.92273	3.79358	3.56452	3.59602	3.69165
B2_Mm1a	0.00423132	6.50784	chr5	122592155	122592342	-0.789488	5.71836	0.319066	5.72478	-1.71933	1.28844	2.38722	1.78565	0.871364	-8.68546	-2.01056	-0.233232	5.61066	5.8389	6.21433	7.7468	5.27948	6.00838	6.92259	5.49595	4.59401	3.47245
B2_Mm1a	0.00423132	6.54054	chr5	122865945	122866303	0.467803	7.00834	0.71144	7.11611	1.04786	2.26208	-2.86796	1.0044	0.160505	1.49094	0.226118	0.418479	6.66245	8.1309	7.71779	8.58002	7.27181	6.46745	6.9604	6.60523	7.32874	4.35863
B2_Mm1a	0.00423132	4.04771	chr5	125361505	125361692	1.93607	5.98377	2.16196	6.13899	-1.71933	3.45837	2.23522	3.13929	1.60833	2.60107	2.07691	2.0887	7.1554	7.10638	5.90083	6.07695	6.26371	6.20103	5.03766	6.42	4.93321	4.74254
B2_Mm1a	0.00423132	3.54531	chr5	125460681	125460881	4.38815	7.93346	4.47409	8.02102	4.04219	5.4681	4.85147	4.33944	2.2774	4.55905	5.17838	4.38912	7.82117	8.38843	7.62566	8.82203	8.30331	8.50687	7.4403	8.22087	7.79846	6.40747
B2_Mm1a	0.00423132	3.18933	chr5	130039550	130039739	1.42456	4.61389	1.72892	4.61757	-0.149635	2.18006	2.05003	1.40781	0.271135	2.40892	2.06164	1.16654	5.06157	4.46107	5.1298	4.85601	4.64754	4.38216	4.77086	4.5876	3.66313	4.57918
B2_Mm1a	0.00423132	3.01847	chr5	134327723	134327914	2.21961	5.23807	2.34854	5.06566	0.835258	3.06542	2.35685	2.34024	2.16292	2.39382	2.86596	1.73639	4.70829	4.96053	5.75381	5.20863	6.40502	4.69421	5.17079	6.07903	4.91652	4.4839
B2_Mm1a	0.00423132	12.9399	chr5	135974926	135975115	2.84438	15.7843	2.9772	15.7194	3.2654	2.5211	1.95692	3.45844	3.02602	3.34479	2.92837	2.254	15.5408	17.2845	15.2749	16.4643	16.3914	15.3063	16.4523	15.2817	15.8981	13.9487
B2_Mm1a	0.00423132	3.8151	chr5	137822996	137823190	4.64334	8.45844	4.55247	8.64676	4.2503	5.69513	5.26994	4.62907	3.78825	4.6423	4.47586	4.39585	8.57087	8.97964	9.12304	8.79655	8.59192	8.70159	8.34856	8.7762	8.42126	6.27477
B2_Mm1a	0.00423132	4.77474	chr5	138142425	138142621	10.0079	14.7827	9.90116	14.923	9.62313	10.8689	10.4288	10.1076	9.57484	9.71198	10.0903	9.65786	14.9565	15.6363	14.8895	15.1202	14.8453	14.8213	14.9612	15.1472	14.0598	13.3896
B2_Mm1a	0.00423132	3.7314	chr5	140599520	140599714	1.45381	5.18521	2.09831	5.24562	0.549856	1.93614	2.26048	0.562983	2.62598	-1.15211	2.39613	2.45099	5.08728	6.40631	5.18396	5.30728	5.893	4.47021	5.41432	5.36726	4.86667	3.85581
B2_Mm1a	0.00423132	5.34809	chr5	144744893	144745078	-1.59545	3.75264	-0.585805	4.32651	-1.7039	-0.111166	-1.91928	-0.368845	-8.68546	0.50102	0.326803	-0.802765	4.61114	5.52571	4.27415	3.18044	2.47179	4.43885	4.37886	4.6183	2.62672	1.40042
B2_Mm1a	0.00423132	6.59409	chr5	147908841	147909035	-1.98134	4.61275	-1.15398	5.06222	-1.77207	-0.7643	0.0125506	-1.43702	-1.76634	-0.567151	-8.68546	-0.870936	3.9122	5.03127	2.62102	5.09316	5.62204	5.55201	5.14842	6.23106	3.99912	2.91721
B2_Mm1a	0.00423132	3.30974	chr5	21758181	21758367	2.24208	5.55181	2.17828	5.63206	2.37583	3.65369	2.77343	1.20838	1.75353	1.81521	1.99714	2.35942	5.67665	6.02245	6.79188	6.19156	5.94352	4.29618	5.43125	5.58748	4.51207	5.06511
B2_Mm1a	0.00423132	4.43197	chr5	23740224	23740385	1.36187	5.79384	1.1857	5.75455	0.495408	3.41007	2.86499	2.15239	1.67107	0.700329	-0.795817	0.396544	5.99367	7.19357	5.15699	6.28157	6.23744	5.50323	5.51544	6.08826	4.87665	5.09158
B2_Mm1a	0.00423132	4.14481	chr5	30754898	30755057	1.24084	5.38565	1.47621	5.54434	-0.48667	2.32846	2.10531	0.848385	2.10402	2.22075	0.807068	-0.000571502	5.15029	6.09804	6.00158	6.41653	4.79593	5.49258	5.59609	5.41284	5.69003	3.20262
B2_Mm1a	0.00423132	3.79326	chr5	53600766	53600962	8.29729	12.0906	8.31415	12.2478	7.47999	8.69062	8.57526	8.29729	8.0003	8.33102	8.7525	8.25133	11.8528	12.8575	11.978	12.9273	12.3177	12.3194	12.1778	12.3634	11.1121	10.9996
B2_Mm1a	0.00423132	3.58949	chr5	65585786	65585980	0.66854	4.25803	0.737573	4.58249	-1.77207	2.48363	0.819906	1.73291	-0.76634	0.655241	1.74406	0.450992	4.57271	4.67513	4.20598	4.59226	4.93199	4.75315	3.56346	5.03228	2.92111	3.33225
B2_Mm1a	0.00423132	3.40464	chr5	66208889	66209048	4.18769	7.59233	4.12686	7.73242	2.32068	6.39762	3.75738	4.60327	4.49634	2.99127	5.99689	2.93803	6.78256	7.70038	8.56593	7.76445	6.84033	8.02115	8.02165	8.64452	6.80478	6.77752
B2_Mm1a	0.00423132	7.23935	chr5	100283908	100284101	3.40315	10.6425	3.47432	10.8324	3.23535	2.998	1.60493	4.53618	4.04843	3.71328	4.63062	2.45841	10.7659	10.4267	9.31621	11.1804	10.7385	11.4657	10.8989	11.4811	11.1572	8.9943
B2_Mm1a	0.00423132	5.97983	chr5	110884275	110884460	1.57377	7.5536	1.50309	7.50425	1.46602	2.7633	1.54015	1.87908	1.10919	1.23799	0.81223	1.7822	7.4856	8.44374	8.1664	8.43832	7.52289	7.99563	7.38652	7.21087	7.25677	5.62924
B2_Mm1a	0.00423132	4.98675	chr5	111388634	111388827	0.141248	5.128	0.00163593	5.19837	-0.179692	2.05047	-0.980032	0.570401	-0.17396	0.177232	0.529083	-0.863519	5.55038	4.68255	5.14629	5.39532	7.28802	4.42872	4.43595	5.9553	5.25046	3.14702
B2_Mm1a	0.00423132	5.51155	chr5	122723069	122723260	0.208547	5.7201	0.61749	6.01064	-1.7497	2.58	0.842273	0.392706	-1.74397	-2.12975	1.86596	1.61086	5.62423	5.98438	6.05432	6.33792	6.30297	6.0369	5.7897	6.2747	5.11933	3.67655
B2_Mm1a	0.00423132	5.14401	chr5	123044887	123045071	0.0301799	5.17419	1.14676	5.25722	-8.68546	2.77108	1.0885	3.44629	-1.69039	0.508798	1.59761	1.20501	5.3738	6.56665	5.59509	5.44808	5.85594	5.115	4.50448	5.14065	4.5641	3.57812
B2_Mm1a	0.00423132	4.50219	chr5	123250802	123250994	0.157503	4.65969	0.278332	4.98956	-0.172236	-1.74943	2.41974	1.38521	-1.75147	-1.13724	1.53654	0.7289	4.95015	6.71857	3.17646	5.02896	4.41849	5.67623	5.05638	6.32919	2.57342	2.66905
B2_Mm1a	0.00423132	4.60476	chr5	123279191	123279345	1.67094	6.2757	1.94459	6.40994	2.6466	2.26735	2.25065	0.701544	-0.435134	1.63852	1.58984	2.7082	6.2434	7.471	6.66272	6.88205	6.80257	5.77717	5.9328	6.57648	5.49743	4.91138
B2_Mm1a	0.00423132	4.98118	chr5	123621187	123621374	2.7261	7.70728	3.07082	7.79199	1.28067	2.98888	3.15275	4.48609	2.53433	3.51534	3.347	0.503733	7.78553	7.53523	7.76892	8.51513	6.49738	7.79846	8.53165	7.90868	7.98052	6.75131
B2_Mm1a	0.00423132	5.88473	chr5	124740477	124740661	0.101556	5.98629	1.10331	5.98514	-0.696123	0.896611	1.25842	0.96086	-8.68546	1.24576	3.82001	2.01237	5.92877	7.12959	7.08929	7.33689	5.56048	5.25398	6.04151	6.05819	5.14907	4.31509
B2_Mm1a	0.00423132	4.92523	chr5	134299761	134299952	4.59986	9.52509	4.75073	9.58775	5.15719	4.70101	3.8929	4.87997	3.89988	4.76507	4.76643	4.73639	10.9523	11.5319	10.1825	8.50142	11.3597	8.99296	6.24608	11.3067	7.474	8.70335
B2_Mm1a	0.00423132	4.05251	chr5	148205955	148206145	1.26608	5.31859	2.0076	5.64008	-1.74217	2.35306	1.94934	0.592885	2.35102	2.27011	0.288533	2.06586	5.52706	6.58474	5.32077	5.04399	5.94253	5.7531	5.92556	5.93367	3.62239	3.53208
B2_Mm1a	0.00423132	5.37925	chr6	29691840	29692027	0.37225	5.7515	0.541601	5.95436	1.08802	1.28844	1.23522	-0.384275	0.286401	-0.51441	0.7968	-0.818195	5.43701	7.0727	6.33327	6.05663	5.91579	5.98239	5.72771	6.09319	5.92633	2.96995
B2_Mm1a	0.00423132	6.53557	chr6	30080766	30080960	-1.37746	5.15811	-0.296712	5.06954	0.81289	0.2357	-8.68546	-0.115089	-0.76634	-2.15211	-0.478334	0.129064	6.60186	6.3532	6.18396	6.74086	4.53607	4.58569	5.16549	4.30077	4.97358	2.13961
B2_Mm1a	0.00423132	3.36262	chr6	38606143	38606334	11.1654	14.528	11.2119	14.6436	10.0697	11.7053	11.4468	11.8876	10.9769	10.8008	11.5063	10.9299	14.975	14.8375	14.6077	15.4048	14.6796	14.5087	14.959	14.5725	13.3668	13.3688
B2_Mm1a	0.00423132	3.37418	chr6	39636642	39636831	3.05952	6.4337	2.82237	6.56826	2.2654	3.36064	3.60461	2.72974	2.91499	2.69272	4.34922	2.55886	6.62483	6.51169	6.32835	6.87909	7.18773	6.68826	6.4302	7.20651	5.52563	4.95469
B2_Mm1a	0.00423132	6.67262	chr6	54044771	54044964	-0.683612	5.989	0.156857	6.44629	-8.68546	2.63543	-1.98003	0.740326	1.56301	0.177232	-0.0558793	0.136481	7.02611	6.32409	5.72359	7.90518	3.29556	7.81867	4.22295	7.10383	3.90156	6.56849
B2_Mm1a	0.00423132	5.37605	chr6	55209207	55209397	0.480348	5.8564	1.36316	6.04983	-0.742171	3.07296	3.46872	3.45087	1.84852	0.877788	0.551567	-8.68546	6.23583	6.2311	5.47689	3.4792	4.19251	7.01529	7.86015	7.88815	5.86855	4.31635
B2_Mm1a	0.00423132	5.88098	chr6	72666296	72666488	-1.71521	4.16578	-1.19736	4.13253	-1.7572	0.250573	-0.972576	-1.42214	-8.68546	0.447722	0.273505	-1.85606	5.18233	5.66086	4.95782	4.55164	3.30301	3.97051	4.29454	3.717	3.08799	2.93209
B2_Mm1a	0.00423132	6.56161	chr6	72756445	72756620	0.261318	6.82293	1.24796	6.95728	2.37583	2.3836	2.24791	1.41132	-8.68546	0.995785	1.0846	0.276962	7.05427	7.96708	7.38095	7.68112	6.64549	7.18695	6.65889	6.8603	6.31413	4.48015
B2_Mm1a	0.00423132	5.14317	chr6	87755739	87755905	3.77506	8.91823	3.81775	9.11453	3.80911	4.24069	4.19037	3.21287	3.26464	3.8264	4.01831	3.63809	9.51142	9.14364	9.16493	9.70083	9.08541	9.23919	8.15216	8.71235	8.3353	8.13708
B2_Mm1a	0.00423132	6.08954	chr6	88145323	88145481	-0.461781	5.62776	0.160846	5.53727	1.8443	1.85208	1.62893	-0.14257	-0.471893	0.464262	-0.183887	-8.68546	5.50038	7.33695	6.11425	5.51634	5.44057	5.55821	5.62041	5.84457	4.58996	4.75598
B2_Mm1a	0.00423132	7.20913	chr6	91687266	91687459	-1.24906	5.96007	-0.129294	6.14392	-1.76465	-0.756883	-0.395069	1.02983	-8.68546	0.177232	0.266049	0.136481	5.77277	7.25786	5.89693	7.00104	5.17002	6.39092	6.50499	6.66241	4.69721	4.24656
B2_Mm1a	0.00423132	4.09348	chr6	113595558	113595746	0.0373281	4.13081	1.34824	4.12395	-8.68546	1.45071	0.379567	0.415426	1.60068	1.35241	2.44122	1.34408	4.25102	3.24629	5.08932	3.99689	4.91819	3.6528	4.75539	5.88472	2.9662	2.54726
B2_Mm1a	0.00423132	5.59947	chr6	118402185	118402376	-0.663168	4.9363	0.525658	4.93106	-8.68546	0.579996	0.842273	1.17031	0.577956	0.192182	-0.455967	0.47336	4.62423	6.30157	5.27142	4.74469	4.95436	5.07754	4.90775	5.561	4.31788	3.60255
B2_Mm1a	0.00423132	8.00622	chr6	120213318	120213476	0.666639	8.67286	0.754544	8.8158	0.844303	2.11511	1.47692	0.664785	-1.47189	0.142334	2.13804	-0.576489	8.52391	10.1379	8.5435	9.1432	9.11267	8.1842	9.0881	8.14342	9.39215	6.45959
B2_Mm1a	0.00423132	4.52596	chr6	124447112	124447304	-1.0137	3.51227	-0.79719	3.40997	-0.757199	-0.749427	0.0274239	-0.837181	-1.75147	-2.13724	-2.04842	0.143937	4.2208	4.8535	3.17646	2.7861	3.5254	4.35956	3.29454	4.04715	2.70466	2.15448
B2_Mm1a	0.00423132	7.77277	chr6	125298539	125298733	0.678956	8.45172	1.98469	8.56402	2.03528	3.62802	2.47198	3.37034	1.9341	1.54833	-8.68546	-0.870936	8.62866	9.34189	10.206	10.9558	5.24233	7.65608	9.57708	8.11201	8.49938	6.29803
B2_Mm1a	0.00423132	4.99861	chr6	134775871	134776062	1.73111	6.72971	1.36469	6.35815	3.00518	-1.74193	1.20484	0.170313	1.25603	3.89262	4.58843	1.47336	6.33792	7.54549	8.10877	7.71643	6.20936	7.59971	6.37838	6.28172	5.88208	5.23726
B2_Mm1a	0.00423132	4.44537	chr6	147037450	147037643	2.50817	6.95354	2.55565	6.97399	1.82031	3.52852	2.41229	2.09396	2.99596	0.855304	2.69901	3.66004	6.55788	7.98121	6.86944	7.25977	6.3253	7.07853	7.23113	7.63555	6.22349	6.37309
B2_Mm1a	0.00423132	5.18257	chr6	149402260	149402444	-0.603941	4.57863	0.152499	4.67061	-0.696123	2.48157	0.410428	-0.361068	-0.105429	-8.68546	1.33458	0.789975	3.20388	5.69219	5.23754	5.79827	5.0829	3.49725	4.25832	5.73626	3.70161	3.57812
B2_Mm1a	0.00423132	6.15452	chr6	35534966	35535158	-1.15453	4.99999	-0.364888	5.28562	-0.757199	1.83554	0.0274239	-1.42214	-8.68546	-1.13724	0.758931	0.143937	4.90361	5.56971	6.66028	5.67363	5.87792	4.41109	3.81537	5.09552	5.47572	2.51705
B2_Mm1a	0.00423132	3.49479	chr6	39593849	39594043	2.43587	5.93065	2.5091	6.08194	1.22793	3.04305	2.91944	2.46987	2.98855	2.54833	2.46027	1.8295	6.06653	6.09736	5.84809	6.52255	5.7366	6.18537	6.13981	6.1653	6.04274	4.50218
B2_Mm1a	0.00423132	5.72211	chr6	52330826	52331017	-0.988731	4.73338	-0.342041	4.86428	0.572224	1.95851	0.356847	-1.41465	-8.68546	-1.12975	-1.04093	1.47336	4.91111	5.18292	6.20632	4.81744	4.31051	4.34058	5.17079	4.70374	5.16587	2.52454
B2_Mm1a	0.00423132	8.27331	chr6	64735965	64736149	1.38113	9.65444	1.37192	9.8067	2.11123	2.89661	0.0884995	1.88686	0.309609	1.73119	1.01265	1.01237	9.82185	10.8016	9.54246	9.9571	10.3246	9.79156	9.9102	9.78386	9.32033	7.29084
B2_Mm1a	0.00423132	5.11773	chr6	67182872	67183058	-0.677894	4.43984	-0.857249	4.70633	-0.711636	0.296136	-1.92701	-1.37658	0.616024	-1.09168	-1.00286	-0.225538	4.06283	5.87307	4.12891	5.0333	2.85107	4.79368	5.22593	5.24799	4.61898	2.56261
B2_Mm1a	0.00423132	5.82126	chr6	72168036	72168225	0.259204	6.08047	1.41514	6.05243	-0.734597	2.73261	-8.68546	0.600458	1.27113	2.40892	1.55914	2.92143	6.22429	6.97564	6.06943	5.6567	5.93047	6.03543	6.73022	6.95017	6.0046	4.22771
B2_Mm1a	0.00423132	7.17121	chr6	87997263	87997455	4.79702	11.9682	4.80005	12.2668	4.22008	5.5993	4.04979	5.38521	4.6748	4.32219	5.1995	4.9253	12.3031	12.6748	11.5512	12.2306	12.4073	12.5038	12.1796	12.5254	11.9371	9.36949
B2_Mm1a	0.00423132	5.30032	chr6	88475164	88475351	-1.31303	3.98729	-0.373821	3.77545	1.08802	-0.126596	-1.93471	0.615725	-0.713599	-0.51441	-8.68546	-0.233232	3.6546	5.33194	4.25872	5.1069	3.34088	3.57026	3.89631	4.92937	3.07695	2.70692
B2_Mm1a	0.00423132	4.81005	chr6	120457344	120457503	0.839554	5.6496	0.473339	5.48663	0.51333	2.10606	0.297953	0.433348	1.51906	-0.281749	2.129	-0.000571502	6.69461	9.88463	6.51308	6.26868	3.31051	4.54916	3.56507	5.47296	4.73703	5.5003
B2_Mm1a	0.00423132	4.01847	chr6	120654597	120654770	3.46816	7.48663	3.32626	7.57779	3.39231	4.64801	4.2644	3.50873	3.15293	3.2602	3.05529	2.46338	8.34639	7.55321	8.08086	7.60237	8.38916	6.83623	7.15411	7.78436	6.37501	6.74456
B2_Mm1a	0.00423132	6.215	chr6	122507926	122508118	1.29446	7.50946	1.2825	7.76777	1.2428	3.80516	0.0274239	1.97017	1.57046	1.32219	-0.0484235	0.465865	8.35658	8.5579	7.68821	6.7247	7.12744	7.84732	8.09065	8.10342	6.92929	5.66905
B2_Mm1a	0.00423132	4.04508	chr6	122713625	122713812	6.26038	10.3055	6.36853	10.4263	5.03556	6.33829	6.92638	6.36392	6.40534	6.07055	6.37315	6.56982	10.1035	10.7723	10.5768	11.1795	10.0874	10.4643	10.4697	10.3884	10.3216	8.69105
B2_Mm1a	0.00423132	6.77904	chr6	122873572	122873764	-1.95285	4.82619	-0.944354	4.73895	-8.68546	-0.749427	-1.97258	-2.42214	-0.751467	-1.13724	-0.0484235	0.143937	4.43231	6.13361	4.79117	5.90158	4.0756	4.68672	4.35594	5.73747	5.09996	3.04756
B2_Mm1a	0.00423132	3.75586	chr6	125224206	125224400	7.18388	10.9397	7.17907	10.8865	6.58548	7.64933	7.27934	7.55025	6.92715	7.47724	7.07881	6.92348	10.8735	11.375	9.74749	11.7504	10.8169	11.2148	10.8995	11.6715	10.783	10.2652
B2_Mm1a	0.00423132	4.86532	chr6	126743126	126743315	0.600409	5.46573	0.43021	5.85269	1.72483	2.5211	0.371953	-0.0776141	1.59306	0.207289	-2.02582	0.488467	6.29926	6.13484	5.81377	5.11127	5.00744	6.14769	5.89161	6.82464	3.41316	4.01358
B2_Mm1a	0.00423132	3.58521	chr6	128366749	128366935	1.57982	5.16503	1.56086	5.41731	1.61029	3.05102	1.07299	-0.0546529	1.2941	2.15625	1.99714	1.51143	4.57303	6.17917	5.56187	5.56863	5.28717	5.41817	5.41645	5.66671	4.41649	3.56261
B2_Mm1a	0.00423132	6.08069	chr6	128530032	128530192	1.30126	7.38194	1.31874	7.19977	0.504341	1.68204	3.96139	1.42436	1.51007	-0.290738	1.21312	0.405477	6.38416	7.94431	6.25818	7.42615	8.82821	6.40198	6.95138	6.97338	7.72109	8.93059
B2_Mm1a	0.00423132	4.04643	chr6	134676688	134676879	1.00861	5.05505	0.993345	5.30264	0.835258	1.7175	0.619881	0.392706	0.256028	1.32969	1.76643	1.15143	4.76173	5.47991	5.97837	5.37856	5.2647	5.34058	4.9484	5.73477	3.91652	3.74694
B2_Mm1a	0.00423132	3.7693	chr6	135054451	135054668	1.58498	5.35427	1.44456	5.26092	0.0670738	3.68956	0.851697	1.72406	1.39473	1.49439	2.16817	1.29014	5.24009	5.15582	5.76892	6.9371	5.20053	5.00238	5.28175	5.85494	5.40625	3.69496
B2_Mm1a	0.00423132	5.26944	chr6	140509816	140509961	2.43216	7.7016	2.52189	7.91382	2.81536	3.29706	1.01502	2.22842	1.23613	3.39468	3.60214	1.8685	7.33551	8.22357	7.84119	8.4214	7.49572	7.98645	8.63713	7.98753	6.87835	6.20919
B2_Mm1a	0.00423132	3.91001	chr6	148990073	148990265	9.30683	13.2168	9.54422	13.2865	8.61675	9.98571	9.51023	9.57821	8.50356	9.71763	9.92492	8.61764	13.3434	14.0089	13.1055	13.4045	12.9351	13.2296	13.0851	13.3645	13.4561	12.2359
B2_Mm1a	0.00423132	5.36587	chr7	15846528	15846723	-0.98408	4.38179	-0.466606	4.36018	1.22055	2.03568	-1.99483	-1.4444	-0.77372	-0.159493	-8.68546	1.92904	3.99502	6.76536	4.32413	4.66431	4.39624	3.84135	4.47664	5.05732	3.6507	2.6468
B2_Mm1a	0.00423132	5.2508	chr7	15913879	15914071	2.09406	7.34486	2.14379	7.45132	1.05016	3.25057	2.83478	1.03729	2.336	1.5632	1.95158	2.7289	8.83706	8.1857	7.44792	7.54099	7.84217	7.45471	6.86373	7.28816	6.47112	5.51705
B2_Mm1a	0.00423132	3.74706	chr7	16223452	16223645	-0.124912	3.62214	0.131543	4.12034	-1.76465	0.243117	0.0199681	0.570401	-0.758923	0.440266	-0.470917	0.721444	2.66586	4.89667	4.41693	4.80249	4.13686	4.3521	3.01145	4.10383	1.49557	2.33967
B2_Mm1a	0.00423132	4.74951	chr7	16487114	16487272	0.218519	4.96803	0.593916	4.97309	1.8443	1.3375	1.47692	0.442393	-1.47189	-0.857666	-1.76885	0.745439	5.42237	6.08061	4.15647	4.71337	4.48948	5.23281	6.03924	5.78616	4.04564	3.71416
B2_Mm1a	0.00423132	5.66993	chr7	29033792	29033984	-0.742944	4.92699	0.101075	5.16405	1.56473	0.250573	0.834779	-0.422144	0.833496	-8.68546	-0.0484235	-0.2711	5.0814	6.55394	3.49839	5.99815	4.8678	5.85432	5.24671	5.99711	3.82496	2.34712
B2_Mm1a	0.00423132	3.92248	chr7	29947904	29948095	1.91219	5.83467	1.78948	6.21443	0.835258	2.58	2.03492	1.49224	2.50396	1.45522	1.54403	2.85187	5.48816	6.37557	6.56766	7.10588	5.55843	6.0533	6.54002	6.80953	3.96995	3.87818
B2_Mm1a	0.00423132	3.38278	chr7	30144378	30144570	5.65552	9.0383	5.68849	9.1238	5.14969	6.24493	5.94629	5.58348	5.28196	5.7935	5.85244	5.39186	9.37908	9.72914	8.58797	9.6341	8.83569	9.41267	9.29356	8.95404	8.35478	8.20199
B2_Mm1a	0.00423132	6.75773	chr7	30208183	30208374	-1.08731	5.67042	-0.354527	5.79454	0.250296	1.58	0.0349184	-0.829687	-0.743972	-8.68546	0.544033	-0.848568	5.86301	5.72607	5.29248	6.50142	6.318	5.70463	6.1004	4.63961	6.03408	4.52454
B2_Mm1a	0.00423132	6.02999	chr7	41573772	41573963	-0.393595	5.6364	0.502786	5.82161	0.250296	2.34553	1.20484	0.755276	-8.68546	-0.129746	1.95907	-0.848568	6.62423	5.93628	5.79867	6.21762	5.51996	5.28613	5.84456	6.14211	4.83245	4.16197
B2_Mm1a	0.00423132	4.6477	chr7	44653576	44653763	2.51461	7.16231	2.36477	7.30776	2.28067	3.3759	3.15275	3.52262	1.74583	1.60107	2.44888	1.98916	7.57299	7.66144	6.28042	7.27463	7.34088	7.16296	7.89896	8.04555	7.00033	5.38499
B2_Mm1a	0.00423132	6.28959	chr7	45391348	45391507	-1.02157	5.26802	0.115791	5.44331	0.0982925	1.10606	0.297953	-2.15161	-8.68546	0.133289	1.02946	-0.000571502	2.82837	6.94603	5.90642	5.9571	6.67508	4.13413	4.68536	5.77711	4.66108	5.10951
B2_Mm1a	0.00423132	3.41081	chr7	55934797	55934987	5.27996	8.69077	5.25658	8.89664	5.26906	5.47505	5.04245	5.06049	5.08374	5.24411	5.5135	5.55128	8.81604	8.94382	8.8263	9.02995	8.94253	9.14012	8.85075	8.9592	8.25547	7.14351
B2_Mm1a	0.00423132	4.73441	chr7	79668061	79668242	1.96391	6.69832	2.07051	6.84439	1.91243	3.09012	0.434014	2.24748	1.79263	1.64786	2.35817	2.2286	7.53327	7.41621	6.65344	7.03534	7.16465	6.29948	6.17757	7.16022	5.78932	5.75371
B2_Mm1a	0.00423132	7.77934	chr7	79830616	79830807	-0.838213	6.94113	-0.114344	6.85008	-0.749704	1.95851	0.0349184	1.17031	-8.68546	-1.12975	0.959071	-0.263606	6.83835	8.81851	9.30937	6.02626	7.56475	6.86181	5.81189	9.09406	6.73163	2.35462
B2_Mm1a	0.00423132	3.04871	chr7	80009046	80009235	4.16248	7.2112	4.23122	7.28721	3.51333	4.31757	3.60461	4.22981	3.97157	4.5858	4.84454	4.23263	6.87812	7.29757	7.87149	7.27685	7.20826	8.09865	7.88898	8.4853	5.90414	5.20262
B2_Mm1a	0.00423132	4.61545	chr7	80012118	80012304	-0.665736	3.94971	0.263193	3.58203	1.61029	0.296136	1.24291	0.208381	-8.68546	0.23025	-1.00286	0.774462	3.41075	5.67667	4.26642	5.55413	4.85107	2.62376	3.62389	3.54017	2.75022	3.20004
B2_Mm1a	0.00423132	3.61161	chr7	84162047	84162207	0.83992	4.45153	0.717998	4.67622	0.504341	0.0970756	1.61089	0.161325	1.09504	0.931655	0.213117	2.10592	5.04177	5.51714	5.46037	4.31068	3.56455	5.3633	3.67637	5.50747	3.14308	2.93059
B2_Mm1a	0.00423132	5.92387	chr7	102416989	102417181	0.677314	6.60118	1.62225	6.70417	0.564729	3.77413	3.91007	0.162819	1.8335	2.44772	1.41101	-8.68546	7.097	7.05737	6.07128	8.93449	8.22584	5.80701	6.82626	6.58207	5.41951	3.99098
B2_Mm1a	0.00423132	5.70515	chr7	120953859	120954049	4.421	10.1261	4.49285	10.2684	3.87254	6.09849	2.99665	6.27236	3.12154	2.12572	5.7675	5.11316	11.0677	9.32092	10.0649	10.9194	10.3293	12.262	10.2075	10.9339	8.81635	7.33943
B2_Mm1a	0.00423132	6.1831	chr7	126161437	126161631	-0.702739	5.48036	0.50431	5.59538	0.81289	0.557628	0.0125506	0.562983	0.818623	-0.152114	-8.68546	0.450992	5.61621	6.67513	5.40952	6.78915	5.84273	5.57455	5.18237	4.55013	6.02421	3.13961
B2_Mm1a	0.00423132	5.2373	chr7	126745458	126745655	5.84432	11.0816	5.91492	11.2279	4.94737	6.33261	5.92716	6.81941	5.84826	5.90268	6.3782	4.59889	11.1687	12.0281	9.78522	11.2871	9.97059	11.9615	12.0911	11.8431	10.4368	10.2439
B2_Mm1a	0.00423132	3.75543	chr7	127687692	127687883	0.204829	3.96026	0.658195	4.16765	-1.7497	0.84303	-0.380119	0.907279	-0.743972	1.32969	0.959071	0.47336	4.33792	4.6975	4.27142	5.17211	3.63243	3.75562	4.06387	4.42811	1.88903	3.35462
B2_Mm1a	0.00423132	3.40248	chr7	140774797	140774981	7.0898	10.4923	7.21878	10.6819	6.14308	7.45885	7.26343	7.32893	7.05108	7.17413	7.33232	6.96656	10.6592	10.8713	10.6011	10.7621	10.5523	10.7047	10.7341	10.9654	10.1332	8.93958
B2_Mm1a	0.00423132	3.40081	chr7	141348448	141348640	1.83082	5.23163	1.3572	5.2245	2.70223	3.77413	0.834779	0.899784	1.57046	3.76965	-0.0484235	1.14394	5.46473	6.69	3.82032	5.82173	4.41849	5.05393	4.62896	5.39508	4.97552	6.04756
B2_Mm1a	0.00423132	5.45167	chr7	141552845	141553036	0.685828	6.1375	0.581957	6.38509	0.250296	3.16496	0.619881	1.04478	-0.743972	-0.544783	0.544033	1.15143	6.20919	7.85454	6.69966	7.28759	5.15181	5.92554	6.77282	6.561	4.8033	4.10951
B2_Mm1a	0.00423132	5.40611	chr7	143526768	143526961	-0.950489	4.45562	-0.304646	4.38965	-0.179692	2.41304	0.341896	-0.429599	-8.68546	0.855304	-1.05588	-0.863519	4.39168	5.82005	4.86944	5.51561	4.26518	3.96306	4.78589	4.38762	3.63308	2.92463
B2_Mm1a	0.00423132	4.24381	chr7	15872136	15872324	0.412758	4.65657	0.957808	4.6703	0.857978	1.28079	1.05764	1.778	1.27875	-1.10703	-1.01821	-0.825848	4.98037	6.14245	4.66611	4.52414	5.28742	4.6745	4.29304	5.10979	4.18859	2.69927
B2_Mm1a	0.00423132	5.68754	chr7	16685511	16685696	-1.31519	4.37235	-0.743892	4.52779	-0.703901	1.7633	0.665685	-0.783883	-0.698168	-1.08394	-0.995125	-8.68546	3.4856	4.18691	5.87362	5.3419	5.37126	3.53838	4.86867	5.42238	3.2344	2.40042
B2_Mm1a	0.00423132	4.44277	chr7	18920306	18920491	2.50245	6.94522	4.31534	6.8339	1.2961	4.30387	4.65058	4.27501	5.02975	4.82295	4.3268	-8.68546	6.58842	6.57518	6.82222	6.66043	9.47698	6.89359	7.46813	6.84559	6.91388	5.20778
B2_Mm1a	0.00423132	3.82031	chr7	19166681	19166869	1.59724	5.41755	1.58713	5.45946	0.857978	1.86575	3.41519	1.30851	0.86371	-0.107026	2.15172	2.42208	5.71733	6.12076	6.34623	6.70384	5.55562	5.3633	5.21058	4.66233	4.21131	4.28423
B2_Mm1a	0.00423132	3.30901	chr7	25105260	25105432	6.15434	9.46335	5.88711	9.69644	5.07306	7.51169	7.17394	5.95	5.82421	5.35151	6.56473	5.78558	9.67374	10.3333	9.99963	9.96926	9.79697	8.95519	9.71915	9.60664	8.18599	8.3937
B2_Mm1a	0.00423132	4.56793	chr7	27430986	27431178	4.84915	9.41708	4.64456	9.36027	4.58265	6.12709	5.37615	4.35922	4.51532	4.33849	4.70646	4.78779	9.242	10.633	9.27844	9.85434	9.47127	9.34224	9.37831	10.0915	8.97795	7.90171
B2_Mm1a	0.00423132	5.41428	chr7	28842733	28842928	3.19879	8.61307	3.05997	8.69666	3.54248	4.00968	4.29057	2.64307	3.43573	2.54095	2.68421	2.44361	8.23371	9.11929	8.39022	9.06641	8.48533	8.90799	9.16974	9.01358	7.83833	7.90607
B2_Mm1a	0.00423132	6.29102	chr7	29826742	29826901	0.362285	6.6533	1.25989	6.05028	0.835258	3.10606	1.10531	0.848385	-8.68546	2.59272	1.68154	1.41447	5.30949	11.8115	5.90642	6.19414	7.63963	7.41097	4.9484	8.5093	5.48505	3.31809
B2_Mm1a	0.00423132	5.0906	chr7	33548491	33548665	-1.13042	3.96018	-0.109201	3.89864	-1.61595	0.391819	-0.83133	1.30406	-0.610221	0.588968	0.41475	-8.68546	4.11412	5.23179	3.2246	4.34239	3.25161	4.57742	4.58465	3.68316	3.64427	2.9478
B2_Mm1a	0.00423132	4.08438	chr7	38135205	38135392	0.97578	5.06016	1.11233	5.44393	0.865632	3.28844	1.06529	1.20069	-1.7136	-1.09937	1.15937	3.03979	5.35059	6.03821	6.28042	5.68526	5.53728	4.59334	3.50928	5.88298	3.94689	3.77731
B2_Mm1a	0.00423132	6.10702	chr7	64260574	64260752	-0.409797	5.69722	0.426533	5.61371	-0.648558	1.16657	-0.863935	-0.313502	3.05761	1.77876	1.23014	-8.68546	5.71087	6.63052	5.26238	7.50355	5.91415	5.31619	5.83381	5.51654	4.69913	4.58505
B2_Mm1a	0.00423132	4.41515	chr7	73313404	73313560	2.04557	6.46072	2.26144	6.68238	1.1256	2.54841	2.32526	2.19762	1.8683	0.967951	2.49734	2.83409	6.48988	6.97334	7.07421	6.55209	7.06573	6.81267	6.15628	7.20749	4.98673	5.28882
B2_Mm1a	0.00423132	5.53537	chr7	80196827	80196986	1.47896	7.01433	1.23365	7.13465	1.97276	1.98053	0.882915	0.170313	0.519062	0.718251	4.00347	1.58439	7.14427	7.84024	7.35988	7.45352	7.01648	7.0484	7.27032	7.12504	6.15899	5.72618
B2_Mm1a	0.00423132	3.84618	chr7	85025125	85025318	1.02916	4.87534	1.49375	5.15136	-1.76465	2.63543	1.92686	1.02983	-0.758923	2.17723	1.85101	1.13648	4.60928	6.49812	3.0759	5.69194	5.51795	5.1557	4.49144	5.43825	3.12784	5.14702
B2_Mm1a	0.00423132	4.10322	chr7	98180694	98180891	1.72803	5.83125	1.86745	5.79138	-0.209136	2.3836	2.57549	1.62842	1.7966	1.91332	1.82157	1.91439	5.81862	5.76414	6.34901	6.91377	6.63535	5.70117	6.3707	5.04267	5.01457	4.70254
B2_Mm1a	0.00423132	3.72699	chr7	102144950	102145143	9.29272	13.0197	9.39034	13.2034	8.33469	9.65939	9.42564	9.94381	9.02735	9.06537	9.53049	9.35504	13.2795	13.5226	12.9395	13.8512	13.3469	13.3258	12.9802	13.1273	12.1996	11.6245
B2_Mm1a	0.00423132	4.71564	chr7	110621504	110621657	1.32204	6.03768	1.53439	6.25142	0.568472	2.03568	2.16045	1.81042	-0.425796	1.35836	1.59918	1.46961	6.01279	6.37182	6.21638	6.81221	6.29165	5.93729	6.28647	6.40524	5.6153	4.42768
B2_Mm1a	0.00423132	5.7034	chr7	111127588	111127780	4.95699	10.6604	4.73331	11.4952	5.25403	5.75837	4.48686	4.49672	4.70796	4.59068	5.60263	4.75865	11.3329	12.1169	9.50064	13.8226	11.6574	12.4231	12.5431	10.417	6.78473	6.00534
B2_Mm1a	0.00423132	4.96108	chr7	116657289	116657475	-0.751014	4.21007	-0.868757	4.21982	0.610292	-0.703864	-0.927014	-1.37658	-0.705904	-1.09168	-1.00286	-0.8105	4.01844	4.41364	3.74559	5.13423	5.01154	4.5064	4.02599	5.2332	2.81163	3.20004
B2_Mm1a	0.00423132	7.26767	chr7	127954559	127954748	-0.74135	6.52632	0.468461	6.58616	2.07276	1.4431	0.85738	0.770383	-8.68546	-2.11464	-0.44086	0.166538	5.80283	7.53635	6.32835	7.37755	6.27981	6.84397	7.62647	7.30032	6.04291	4.12461
B2_Mm1a	0.00423132	6.87354	chr7	128699898	128700089	0.199904	7.07345	1.7593	7.21711	-8.68546	2.42799	2.73536	0.585351	1.84099	1.67761	1.86596	-0.848568	6.85073	7.85454	5.8844	8.62311	8.2935	5.60806	6.92822	8.30774	7.50601	4.87818
B2_Mm1a	0.00423132	6.67682	chr7	128784179	128784371	5.7332	12.41	5.96739	12.2195	5.97072	6.36432	5.96406	6.4757	4.60609	5.18469	6.61691	4.6831	13.5533	13.206	12.076	12.289	11.718	12.7397	13.2428	12.1501	11.9178	11.2074
B2_Mm1a	0.00423132	4.63589	chr7	129770485	129770667	0.878834	5.51473	1.22069	5.62394	1.48948	1.32733	1.56361	1.11405	-0.67471	-0.0604832	0.350262	1.92113	5.45902	6.73761	5.88257	5.78886	6.5159	4.76348	4.9352	6.58929	4.4076	4.06774
B2_Mm1a	0.00423132	4.31489	chr7	141471844	141472028	8.08802	12.4029	8.28017	12.7504	6.56126	8.67688	7.66215	8.90044	7.5215	8.16939	8.39095	8.82156	12.8563	13.0863	11.8333	13.2129	12.1609	12.6753	12.8254	12.8809	12.4189	10.0789
B2_Mm1a	0.00423132	5.12865	chr8	22746418	22746606	2.13784	7.26649	2.106	7.32471	2.08037	3.45071	0.864993	2.13163	2.27875	2.35241	2.06925	1.87459	7.15791	8.31954	7.2123	7.85487	7.24012	7.40931	7.78988	7.97108	6.28813	5.42173
B2_Mm1a	0.00423132	2.66453	chr8	25868799	25869027	1.41112	4.07566	1.60783	3.91331	-0.418983	1.70427	1.9506	2.03155	1.32371	1.70348	1.51218	1.48215	4.36998	5.38436	3.8366	3.99002	4.77508	3.46073	3.43112	4.19895	3.817	3.49269
B2_Mm1a	0.00423132	4.3458	chr8	33634158	33634327	0.399663	4.74546	0.388742	4.82451	1.01083	-0.566361	0.795452	0.345885	0.431599	-0.954174	2.22211	-0.0880343	5.06283	4.39914	5.50927	4.81717	4.83185	5.00919	4.81202	5.14583	4.43026	3.43708
B2_Mm1a	0.00423132	4.67803	chr8	33942135	33942324	3.376	8.05403	3.26249	8.28439	2.96584	4.18006	4.02731	2.88586	2.73057	3.79225	3.55914	2.86698	8.27625	8.05743	8.47983	9.00116	8.40421	8.29254	8.36912	8.13975	7.64249	5.87752
B2_Mm1a	0.00423132	8.45715	chr8	43203010	43203200	0.0313781	8.48853	1.51811	8.67935	2.50576	2.51353	1.74289	1.29332	-1.73644	-8.68546	1.8735	0.743928	7.62453	8.82273	9.75469	10.3986	9.37423	7.89472	9.19433	7.71388	8.53598	5.57161
B2_Mm1a	0.00423132	9.56309	chr8	46160221	46160404	-0.149768	9.41332	0.996489	9.309	0.896659	3.12682	1.09632	-1.35325	2.12478	1.25358	0.3424	-8.68546	9.11725	11.7421	7.30064	11.0845	8.51316	10.3244	9.50076	10.2236	8.88843	7.43839
B2_Mm1a	0.00423132	4.77667	chr8	47662087	47662277	3.58857	8.36524	3.4633	8.3422	3.34529	4.69187	4.23228	3.29332	2.78712	3.76043	3.58131	3.01695	8.11461	9.60807	8.70324	9.05159	8.14034	8.15356	8.53084	8.80976	7.32025	7.22013
B2_Mm1a	0.00423132	5.48447	chr8	47688117	47688288	0.478411	5.96288	0.480534	6.10607	1.40899	2.00173	-0.806384	1.06598	-0.585274	-0.971048	1.81821	-0.104908	7.27349	7.16654	5.95736	5.21533	4.92863	6.38824	5.42902	6.29307	4.72233	6.25478
B2_Mm1a	0.00423132	5.49949	chr8	49305772	49305959	-1.89919	3.60029	-0.876451	3.50799	-1.71933	-0.711559	-0.934708	-1.38428	-8.68546	-0.51441	-0.425593	-0.818195	3.96494	5.08402	5.12122	5.3094	3.07784	2.61606	3.93813	2.79551	1.38889	2.70692
B2_Mm1a	0.00423132	6.82352	chr8	95533174	95533321	-1.016	5.80752	-0.22344	6.21103	-8.68546	-0.366423	0.410428	-0.454177	-0.368463	0.567691	-0.0804574	0.848869	6.55555	6.15707	4.41745	6.41196	6.29088	6.26498	6.15398	4.97072	6.42208	4.43057
B2_Mm1a	0.00423132	2.42608	chr8	95636880	95637073	4.47245	6.89853	4.75334	7.19855	2.48327	5.05047	5.08606	4.29832	4.21836	4.82109	4.68559	5.13648	7.13033	7.37854	5.75397	6.42635	7.68501	7.63413	8.05584	7.26677	5.83898	5.8154
B2_Mm1a	0.00423132	3.52382	chr8	107059604	107059782	10.2958	13.8196	10.3798	13.9692	9.68068	10.4303	10.7009	10.5739	9.93035	10.5069	10.3293	10.2137	13.6592	13.9432	13.8026	14.3542	14.0118	14.3595	13.9951	14.2129	13.3418	12.5154
B2_Mm1a	0.00423132	4.80963	chr8	107395756	107395930	3.72925	8.53887	4.24965	8.38204	0.384047	5.02118	4.29795	2.92856	5.38978	5.00401	4.20135	2.60711	9.39952	7.41621	8.29212	8.44672	9.243	8.69242	8.31736	9.72967	7.9204	7.93131
B2_Mm1a	0.00423132	5.23308	chr8	109684330	109684507	-0.0789334	5.15415	-0.469062	5.35534	-0.640475	-0.632703	0.951502	-0.30542	-0.634743	-1.02052	1.39023	0.260661	6.34699	5.77758	6.20008	5.0183	5.04423	5.43639	5.83022	5.2743	4.56461	2.04881
B2_Mm1a	0.00423132	5.82396	chr8	110891060	110891253	-0.810174	5.01378	0.192193	5.43961	0.820308	1.41304	-0.980032	0.740326	-0.17396	-0.144696	0.529083	-8.68546	5.52001	5.6534	5.52656	5.26407	5.47878	5.18545	6.04892	5.40044	2.63308	3.42713
B2_Mm1a	0.00423132	3.80397	chr8	110912677	110912865	1.92249	5.72645	1.78267	5.61698	1.44294	2.6731	3.01183	0.929999	1.27875	2.47794	2.06925	1.49608	5.603	5.63095	6.33596	6.33569	5.19121	5.66369	5.52911	7.0442	4.67075	5.25998
B2_Mm1a	0.00423132	3.94658	chr8	111324305	111324495	0.935442	4.88203	0.913138	5.05522	-0.742171	2.17249	1.84981	1.05232	0.58549	0.46275	0.77396	1.32889	5.21672	4.91916	5.38131	5.14217	5.31804	4.96826	4.6929	5.54526	3.75072	3.88571
B2_Mm1a	0.00423132	6.38418	chr8	122389796	122389987	0.121148	6.50533	1.74584	6.52591	-8.68546	2.06542	2.20484	1.75528	-0.743972	0.677609	1.95907	1.73639	6.4398	8.03092	7.39341	7.4829	6.28779	5.71497	6.73267	6.61202	4.52844	5.83035
B2_Mm1a	0.00423132	5.43062	chr8	123985311	123985500	0.120034	5.55065	1.45278	5.50683	2.51333	0.273174	2.50946	2.12402	-8.68546	-1.11464	0.781533	2.55886	6.66081	4.97564	5.46585	6.40166	5.48212	5.53153	3.83797	6.44321	4.99812	5.70958
B2_Mm1a	0.00423132	4.72161	chr8	5887030	5887216	-1.6105	3.11111	-0.857249	2.98146	-0.711636	-0.118902	0.657949	-8.68546	-0.120942	-1.09168	-1.00286	-1.8105	3.82579	4.41364	3.39195	3.56863	2.57097	2.53065	2.13847	4.15685	2.31413	2.20004
B2_Mm1a	0.00423132	6.53145	chr8	13083231	13083404	-1.4265	5.10494	-0.657117	5.33028	-0.607685	1.57001	0.176937	0.72737	-8.68546	-1.98773	-1.89891	-0.706549	5.14476	5.10255	5.5158	6.2284	7.24694	5.92738	3.92049	5.63205	3.37501	2.95607
B2_Mm1a	0.00423132	5.73037	chr8	25626880	25627071	0.296949	6.02732	0.45044	6.01662	-1.7497	1.7175	0.356847	-0.092721	1.25603	1.19218	0.544033	-0.848568	6.4561	6.39349	6.39341	6.75707	5.88541	6.02863	5.57289	6.00461	5.427	5.35462
B2_Mm1a	0.00423132	3.36323	chr8	25815997	25816184	7.94718	11.3104	7.90726	11.3146	6.61159	7.76822	7.66892	8.62415	8.04629	8.24825	9.01251	7.59755	11.3253	11.6657	11.4855	12.2344	11.1179	11.3039	11.2613	11.613	11.0837	10.0134
B2_Mm1a	0.00423132	5.523	chr8	33485325	33485492	3.01307	8.53607	2.94528	8.38586	3.80049	3.62064	2.98245	2.47844	2.9081	3.76334	1.95907	2.592	9.1716	10.0871	9.39897	8.26423	8.46122	7.66708	8.07964	8.95528	8.3105	6.96512
B2_Mm1a	0.00423132	5.73417	chr8	70175290	70175468	-0.508815	5.22536	-0.513197	4.99001	-1.64856	0.944177	-0.278972	0.27146	-1.64283	-2.0286	1.06022	-0.747422	4.86288	6.92297	6.68598	5.11714	6.01651	4.7743	4.78651	5.91553	3.71601	3.45577
B2_Mm1a	0.00423132	5.40368	chr8	70827330	70827728	-3.04726	2.35642	-2.63746	2.36887	-2.80499	-0.797215	-2.02036	-2.46993	-8.68546	-3.18503	-3.09621	-1.31889	1.92509	2.58332	2.52099	2.91889	2.3707	2.17426	2.36705	3.18379	2.22078	1.29934
B2_Mm1a	0.00423132	4.72704	chr8	71673631	71673822	4.76126	9.4883	4.63493	9.62147	4.08319	5.52485	5.3017	4.78502	4.48485	4.17403	4.38534	5.3511	10.4212	10.3901	9.92374	9.59923	9.1539	9.49633	9.71879	9.6437	8.4878	8.04811
B2_Mm1a	0.00423132	6.04623	chr8	71937833	71938026	-1.40953	4.6367	-0.80076	4.66936	-8.68546	-0.756883	0.341896	-0.844637	-1.75892	-1.1447	1.11405	0.458409	3.13534	5.79358	4.72359	5.67911	3.51795	4.61513	5.08545	5.97258	3.981	3.86323
B2_Mm1a	0.00423132	6.69206	chr8	85003582	85003761	-0.967897	5.72416	0.346271	5.78863	0.343405	1.15853	0.449956	-0.736577	0.349137	-2.03664	-8.68546	1.41447	5.7459	6.94117	5.34315	6.00218	5.74939	5.94559	6.2639	5.82788	4.54849	4.87399
B2_Mm1a	0.00423132	5.32848	chr8	88165604	88165795	2.14352	7.472	2.26085	7.57374	2.57222	3.06542	1.49435	1.97767	3.34349	1.19218	2.54403	0.958787	6.95765	8.21855	8.24465	7.36244	8.12001	6.11707	7.80914	7.78504	6.94348	7.16197
B2_Mm1a	0.00423132	3.47293	chr8	88286938	88287126	1.74022	5.21316	2.22718	5.37876	-0.726984	2.36825	3.1451	2.60807	2.0861	2.47794	-0.0182089	1.98151	5.25102	4.46868	5.35642	5.75492	5.47618	5.71693	5.4011	5.77781	4.9662	3.9623
B2_Mm1a	0.00423132	5.49548	chr8	106703362	106703553	1.55321	7.04869	1.72518	7.1084	2.05765	2.90192	0.0349184	1.39271	2.34349	0.192182	0.766426	2.73639	7.02476	8.18807	7.51935	7.43745	6.60819	6.73544	7.15785	7.37985	7.05896	5.37699
B2_Mm1a	0.00423132	3.9753	chr8	106715760	106715921	3.15636	7.13166	2.9081	7.47859	2.74334	4.14704	4.16267	3.00039	2.5886	2.81581	3.69604	2.09698	7.66011	8.02667	6.18396	7.77568	7.40528	7.5519	6.63091	7.67005	5.66253	6.74948
B2_Mm1a	0.00423132	3.54075	chr8	110491883	110492066	-0.25832	3.28243	-0.0385688	3.26987	-0.688304	0.641396	-0.903681	-2.35325	0.317428	0.516617	-0.394566	0.797795	2.94866	3.11504	3.24536	3.11803	3.37191	3.55398	4.19742	3.56351	3.29439	2.41602
B2_Mm1a	0.00423132	5.27353	chr8	111888929	111889087	2.60432	7.87785	2.87215	7.91714	3.32973	2.98958	3.43628	3.55787	1.52811	2.2298	2.75471	1.00847	7.46677	8.32007	8.23082	7.29321	7.69111	8.14317	8.83519	9.87011	7.37057	5.55744
B2_Mm1a	0.00423132	4.1382	chr8	116531767	116531927	3.19654	7.33474	3.56577	7.44285	3.25923	3.79752	3.64652	3.92686	1.51007	3.51662	2.30058	3.61493	7.44873	7.43697	7.398	8.37437	7.69726	8.34356	7.48784	6.62405	6.99723	5.5394
B2_Mm1a	0.00423132	8.55801	chr8	117264338	117264520	1.46985	10.0279	1.2905	10.1734	1.31956	1.64926	4.14858	-2.34539	-1.67471	1.26144	6.59439	0.805657	11.147	10.2535	8.43809	10.8677	10.2634	9.88677	10.4821	10.0934	9.71883	9.12778
B2_Mm1a	0.00423132	4.09038	chr9	6860892	6861051	0.650232	4.74061	0.581374	5.09337	-1.48667	2.10606	2.46788	1.43335	-0.480938	0.940643	0.222105	-0.000571502	5.1976	5.22357	5.0617	5.2372	5.39797	4.20628	4.68536	5.12504	2.69956	4.57185
B2_Mm1a	0.00423132	5.80009	chr9	7623741	7623926	6.07138	11.8715	6.00168	11.7464	6.07089	6.92958	5.93247	5.92578	6.18447	6.2244	5.70531	5.59811	12.9091	12.6323	11.9775	12.2268	11.4424	11.5065	11.7042	11.4969	11.7886	11.0302
B2_Mm1a	0.00423132	5.07744	chr9	9306752	9306951	-1.6244	3.45304	-1.13718	3.62068	0.51333	-0.800826	1.67646	-1.47354	-1.80287	-8.68546	-2.09982	-0.3225	4.47606	4.94894	1.71002	3.78201	3.75411	4.19922	2.52693	3.18018	3.48725	2.46565
B2_Mm1a	0.00423132	6.65776	chr9	21373883	21374071	-0.168931	6.48883	0.964325	6.52546	2.59494	0.86575	0.379567	1.41543	-0.13629	1.0629	1.15172	-8.68546	6.05837	7.51931	7.11957	7.06424	6.52962	6.5213	7.12762	6.19536	5.28813	5.4648
B2_Mm1a	0.00423132	5.0011	chr9	21698462	21698655	-0.0886364	4.91247	1.23919	4.79009	0.235345	1.41304	1.3419	1.96272	-8.68546	-0.144696	2.03158	1.13648	6.15524	4.43101	5.0019	4.98028	5.15354	4.29866	6.0764	4.38762	4.59991	4.04011
B2_Mm1a	0.00423132	5.96428	chr9	22148523	22148711	1.37514	7.33942	1.48389	6.95671	0.857978	1.45071	1.51707	2.30851	-0.721252	2.84717	0.981791	1.75911	6.14264	8.67999	6.91403	9.95655	6.65515	6.85634	7.71408	7.80529	5.67075	6.99939
B2_Mm1a	0.00423132	6.68853	chr9	22276419	22276606	1.11297	7.80149	1.00099	7.46912	-0.134368	3.84303	1.23522	-0.384275	1.98684	-0.0993722	1.68988	0.766768	7.38143	7.83221	7.31236	7.05663	7.55682	7.05486	9.38438	9.00929	6.29043	9.13654
B2_Mm1a	0.00423132	2.98378	chr9	41308948	41309141	0.0754895	3.05927	0.210175	3.16902	-0.179692	0.243117	0.0199681	0.377756	-0.758923	0.177232	0.266049	0.458409	2.77277	4.62365	3.69257	3.72974	3.46548	2.37809	3.46396	2.66773	2.87408	0.924631
B2_Mm1a	0.00423132	5.61887	chr9	44053719	44053877	-0.3476	5.27127	0.870998	5.20428	-1.47762	1.85208	0.89196	-1.14257	0.850035	-8.68546	1.55308	3.37771	4.95289	5.37012	5.36293	7.1013	5.8178	4.1797	4.90853	5.53972	5.04564	4.43405
B2_Mm1a	0.00423132	6.76948	chr9	44928011	44928191	-0.942943	5.82654	-0.0138329	5.99422	1.14277	0.343184	1.57947	-1.32953	-8.68546	0.540333	-0.37085	-0.763452	6.24539	6.46069	5.64411	6.48752	6.00048	6.26326	5.56403	5.85026	5.98796	3.76166
B2_Mm1a	0.00423132	2.4968	chr9	52561306	52561496	3.83904	6.33584	3.92097	6.31546	2.50576	4.93803	4.04245	4.22224	3.21776	3.40135	3.79949	4.58523	6.80808	6.82936	6.87799	7.30363	6.48127	6.06896	5.55419	6.14964	5.4153	5.86995
B2_Mm1a	0.00423132	3.38712	chr9	62304492	62304688	0.706168	4.09329	1.26206	4.13649	0.798169	1.3909	1.45726	1.13322	-0.781061	2.15509	-2.07802	1.57377	3.69817	4.92344	4.70146	3.43458	4.38889	4.07216	4.20081	3.64559	2.90639	4.96139
B2_Mm1a	0.00423132	5.64857	chr9	64254723	64254912	-0.227592	5.42098	0.967693	5.0661	-8.68546	3.27317	1.05003	-1.39954	1.59306	0.885361	0.296106	1.16654	5.12476	4.65371	5.00642	5.1686	5.00744	5.86758	7.33274	8.25958	3.56125	4.22771
B2_Mm1a	0.00423132	5.81488	chr9	72252093	72252266	-0.913999	4.90089	-0.0159708	4.92629	1.19967	-0.014951	1.17694	-0.687668	-0.0169907	-8.68546	-0.89891	0.615379	4.7371	5.75025	5.41344	5.77019	5.11549	4.58569	4.72785	5.69143	4.26135	2.95607
B2_Mm1a	0.00423132	4.22479	chr9	78490383	78490576	4.55284	8.77763	4.76259	8.61152	4.61038	5.0633	4.91479	5.65786	3.32854	5.56266	3.82676	3.45841	9.22634	10.1576	7.98279	9.80175	7.97738	8.31893	8.2433	9.72109	8.90411	7.44296
B2_Mm1a	0.00423132	5.28115	chr9	91339680	91339876	-0.500747	4.7804	0.921839	4.22847	1.21321	0.220978	1.31976	2.2487	-8.68546	-2.16684	0.729337	1.11434	5.22868	4.77144	3.14687	4.30905	4.14789	9.32339	3.87067	3.72805	3.67507	5.60293
B2_Mm1a	0.00423132	5.83711	chr9	102695939	102696125	1.97202	7.80913	2.24455	8.46328	-0.711636	3.10349	2.88034	3.96327	0.616024	1.60876	3.12642	1.1895	8.30846	9.195	8.83673	5.38421	8.63859	8.61811	8.73838	8.11911	6.45066	5.80208
B2_Mm1a	0.00423132	5.55221	chr9	106114960	106115138	5.00698	10.5592	5.0099	10.6136	6.27625	4.85107	6.72478	5.53825	3.21516	4.41434	5.16874	3.86729	10.7828	12.2246	11.8871	10.5629	9.98656	9.93061	10.7298	10.6643	10.288	8.53525
B2_Mm1a	0.00423132	4.2311	chr9	106428447	106428607	2.28201	6.51311	2.18133	6.66332	1.82627	3.55651	1.7484	1.64675	2.51007	2.37223	2.60543	1.99044	6.71015	7.35208	6.81304	6.61649	6.02398	6.79393	6.40756	7.26289	6.49792	4.65306
B2_Mm1a	0.00423132	5.23845	chr9	110097239	110097428	-0.491043	4.74741	0.857117	4.66436	-8.68546	0.858137	1.63499	2.05989	0.856097	0.207289	0.974178	-1.83346	4.12476	7.11314	5.46585	5.07174	5.24844	4.35568	4.54847	4.78025	3.4891	3.27662
B2_Mm1a	0.00423132	3.67244	chr9	110284546	110284741	-0.526348	3.1461	-0.530122	3.30278	-0.779452	0.550248	-0.409866	-1.4444	-1.77372	-0.574531	-0.485714	0.706647	3.34294	4.41621	3.67777	3.17889	3.33965	2.3633	3.74872	3.26591	2.48078	1.6468
B2_Mm1a	0.00423132	4.71312	chr9	110982060	110982236	4.27916	8.99227	4.25798	9.1739	3.61558	4.41982	4.54459	4.93153	3.65879	4.09614	5.17446	3.79235	9.07357	9.65884	8.57744	9.6316	9.23736	9.61743	9.21211	9.13569	8.93166	6.84701
B2_Mm1a	0.00423132	3.95965	chr9	119325617	119325775	3.45945	7.4191	3.77065	7.61075	5.12229	3.61761	3.95085	5.13355	2.22855	3.92369	3.27554	0.423511	7.66184	7.93305	7.83107	7.55967	7.51726	7.72505	7.53839	7.80393	6.7086	5.9121
B2_Mm1a	0.00423132	5.68012	chr9	21488496	21488688	1.22325	6.90337	1.34637	6.68195	2.33026	2.15746	1.02742	1.66532	-0.166504	2.50662	-0.463461	0.7289	6.23966	7.47241	6.79851	7.77403	5.68383	7.67623	6.56539	7.9119	6.49851	6.41321
B2_Mm1a	0.00423132	4.71708	chr9	21549610	21549804	-1.81962	2.89746	-1.12234	3.17393	-8.68546	-0.179338	0.0125506	0.562983	-1.76634	-2.15211	-0.478334	-1.87094	3.20593	3.61624	3.16159	3.18627	2.0251	3.26376	3.07803	3.47974	1.62566	2.33225
B2_Mm1a	0.00423132	6.74958	chr9	21628692	21628880	-1.31377	5.43581	-0.922029	5.14104	0.273016	1.60272	0.642601	-1.39193	-8.68546	-1.10703	-1.01821	-0.825848	6.23191	4.83125	8.29943	7.01271	4.60624	6.37659	4.22746	5.45083	3.42077	3.9009
B2_Mm1a	0.00423132	6.4215	chr9	31967045	31967240	0.316254	6.73776	1.86165	6.66153	2.0279	2.68775	1.91206	1.14057	1.81124	-8.68546	2.51429	-0.878316	6.57998	7.73814	6.9871	7.33269	6.57844	6.60579	6.49019	7.11621	6.71727	5.23176
B2_Mm1a	0.00423132	5.68171	chr9	36888801	36888983	-0.143608	5.53811	1.22708	5.47061	1.48948	2.91229	1.42611	-0.760424	-1.67471	-8.68546	3.1158	1.02805	7.83099	7.60672	7.70855	3.71086	5.88227	5.16275	5.77847	4.93126	3.34532	3.42388
B2_Mm1a	0.00423132	5.65069	chr9	40388205	40388396	-2.44629	3.2044	-1.74295	3.06516	-8.68546	-1.74193	-0.965082	-2.41465	-1.74397	-1.12975	-1.04093	-1.84857	3.62423	3.861	4.31324	4.34614	2.63243	2.83362	2.9484	2.98753	3.14279	1.35462
B2_Mm1a	0.00423132	5.32032	chr9	50651035	50651227	-0.371749	4.94857	0.30264	4.83293	-8.68546	2.95101	1.02742	-0.422144	-0.751467	-1.13724	2.1995	1.84438	4.87977	5.71857	4.53401	4.7861	4.94687	4.50893	5.51244	6.28121	4.06374	4.25401
B2_Mm1a	0.00423132	6.62298	chr9	57074779	57074952	4.26633	10.8893	4.49111	11.1532	2.71424	4.72201	3.7005	5.44847	2.39805	4.2602	5.77352	5.11363	11.078	11.2284	12.4918	12.5926	9.92623	11.5355	11.4098	11.0376	10.9984	6.59467
B2_Mm1a	0.00423132	4.42745	chr9	57471829	57472017	1.31308	5.74053	1.56259	5.90756	1.44294	2.36825	1.75808	1.778	1.0861	-0.107026	1.68223	0.49608	5.92195	6.69107	5.89318	6.28447	5.40647	5.8658	6.2688	6.12573	4.36106	4.58679
B2_Mm1a	0.00423132	6.0527	chr9	58590299	58590491	-1.16474	4.88796	-0.293304	4.86648	0.827764	-0.749427	0.612386	0.162819	-0.751467	-8.68546	-2.04842	1.31386	5.87977	7.37706	3.42439	5.12714	5.11037	4.62259	3.57833	7.643	3.31038	2.80656
B2_Mm1a	0.00423132	6.45579	chr9	58666667	58666864	-1.72937	4.72642	-0.840664	5.07113	0.790864	-0.786327	1.16045	-2.45904	-0.788366	-2.17414	-8.68546	-0.892963	5.84287	4.86723	5.13956	6.30174	5.58804	5.03315	5.10912	4.79875	3.27348	1.31022
B2_Mm1a	0.00423132	4.80702	chr9	67002749	67002905	0.156299	4.96332	-0.00251444	5.22317	-1.45936	1.71833	1.32526	-1.12431	-1.45363	-0.839404	0.834375	2.24913	5.31511	5.62939	4.33228	5.13124	4.71632	5.60395	6.09118	6.14294	3.5664	3.10439
B2_Mm1a	0.00423132	4.48417	chr9	71501289	71501465	1.06191	5.54608	1.19298	5.94673	2.61558	-0.0396131	1.95963	-1.29729	2.28028	1.30954	1.07643	0.590717	5.85261	6.07789	5.88628	4.81142	6.0813	6.17065	6.60319	6.00719	4.32832	3.6419
B2_Mm1a	0.00423132	6.58334	chr9	95490811	95490999	-1.40589	5.17745	-0.538306	5.27531	0.273016	-0.13425	-0.942362	-1.39193	-8.68546	-1.10703	-0.0182089	0.759114	6.36941	6.28582	6.58172	5.92065	4.07019	4.6528	3.60855	4.2029	5.89782	4.18469
B2_Mm1a	0.00423132	6.56696	chr9	98730815	98730996	4.24289	10.8099	4.82891	11.0249	0.912426	6.09012	2.19955	5.69594	5.49307	4.26935	3.89422	5.38847	12.0336	11.0697	10.9801	12.1634	11.4535	10.5119	9.74894	12.7222	8.53021	8.88506
B2_Mm1a	0.00423132	5.63003	chr9	106169003	106169198	2.85319	8.48322	3.20294	8.74183	3.34983	3.13521	3.59013	3.36296	3.27067	2.08843	2.73668	1.29161	9.01536	9.2038	8.37338	8.48995	7.79119	9.16881	8.84807	9.23966	8.63559	6.06634
B2_Mm1a	0.00423132	4.5678	chr9	110317902	110318093	1.22816	5.79596	1.44833	6.16916	0.835258	2.42799	2.78981	1.83328	1.06338	-2.12975	2.04653	0.958787	6.3023	6.20339	6.51487	6.46414	6.13493	5.57437	5.34833	6.4594	4.90284	4.05506
B2_Mm1a	0.00423132	4.85836	chr9	121152430	121152628	-0.861975	3.99639	0.106297	4.25629	-8.68546	2.01376	-0.0167437	1.44058	-0.795634	0.818592	0.229337	-1.90023	4.25064	4.90887	3.52461	4.35861	4.4018	4.26195	3.72681	5.11341	2.30686	3.11031
B2_Mm1a	0.00423132	4.52754	chrX	8005153	8005319	1.10384	5.63138	1.11538	5.59761	0.773482	3.04429	1.93662	2.03454	1.45729	0.0715123	0.160329	-0.64731	5.82548	6.44472	6.16657	6.13236	5.36974	5.19634	5.35477	6.36633	4.57968	4.8778
B2_Mm1a	0.00423132	3.45804	chrX	37080570	37080762	2.4736	5.93163	2.25908	5.74382	2.2428	3.4205	2.27535	1.89978	2.89239	1.67011	2.1995	3.18833	5.74106	5.74659	6.0591	6.39491	6.67805	6.3791	5.70171	5.4079	5.52095	5.68697
B2_Mm1a	0.00423132	5.01096	chrX	48667148	48667344	-1.67971	3.33125	-0.891616	3.35439	-8.68546	0.220978	-1.00217	-1.45174	-0.781061	0.64052	-0.493056	-1.88566	3.46684	4.71699	3.67043	3.24193	2.77592	3.79653	2.82884	3.55813	2.23897	3.01797
B2_Mm1a	0.00423132	4.85804	chrX	74260559	74260750	1.61968	6.47773	1.80435	6.47619	2.77386	1.84303	1.84227	1.04478	0.577956	0.870254	1.76643	2.23889	7.08889	7.88019	5.3337	6.2961	6.65628	7.13644	5.69733	8.02148	5.08341	5.58344
B2_Mm1a	0.00423132	4.33711	chrX	100998896	100999082	3.98693	8.32404	3.8865	8.3121	4.33276	5.57226	4.91848	3.45631	2.54202	3.30064	4.22596	3.54705	8.13738	9.49045	8.41924	8.5614	8.44309	8.20496	8.01621	8.85366	7.88844	7.22558
B2_Mm1a	0.00423132	3.75465	chrX	103856995	103857181	0.566017	4.32066	0.696027	4.59303	1.7478	2.46606	1.07299	0.208381	-0.705904	-2.09168	0.319067	1.51143	3.77332	5.22099	5.02938	4.67966	3.80801	4.5064	5.04536	5.5758	2.47459	3.09313
B2_Mm1a	0.00423132	3.56714	chrX	105925199	105925395	3.31329	6.88043	3.64867	7.09006	0.535134	4.22098	4.40722	3.07182	2.46687	3.69115	4.50694	3.6062	7.38207	6.24537	7.40425	6.55006	6.98766	7.19246	7.42438	7.30296	6.78813	5.52698
B2_Mm1a	0.00423132	7.11437	chrX	131628607	131628796	0.72898	7.84335	0.537899	7.59534	0.587331	2.73261	0.371953	1.68792	-0.143903	-2.11464	2.22211	0.488467	7.0289	7.52818	7.12387	8.07923	7.66249	12.4908	7.77372	9.05327	5.84756	5.84546
B2_Mm1a	0.00423132	3.46659	chrX	144243560	144243744	7.37713	10.8437	7.50668	11.0283	6.85077	7.75459	7.59233	7.59167	7.06783	7.42169	7.73546	7.00267	11.1418	11.485	10.4018	11.3353	10.8729	11.2385	10.9149	11.272	10.1225	9.65256
B2_Mm1a	0.00423132	3.90125	chrX	162816590	162816745	1.23356	5.13481	1.3611	5.05701	1.35721	1.36498	2.91944	-0.115089	0.877516	0.169814	1.84359	1.45099	5.13791	4.44066	5.18396	4.61253	6.14404	5.54346	4.03223	7.26546	4.01172	4.97611
B2_Mm1a	0.00423132	6.71151	chrX	7986089	7986278	-1.36351	5.348	-0.420201	5.23795	-0.149635	1.85814	0.85738	-0.399542	-8.68546	-2.11464	-0.44086	-1.83346	5.1654	7.16678	5.05704	5.34476	5.31051	5.49561	5.0224	6.83432	4.54355	3.53965
B2_Mm1a	0.00423132	3.73386	chrX	8215707	8215865	1.5178	5.25166	1.33624	5.43018	2.52238	1.53015	2.83056	2.02736	0.850035	1.14233	0.816113	0.423511	5.13509	6.13308	6.041	5.7587	5.86799	4.85777	5.09495	5.72528	4.18859	3.71416
B2_Mm1a	0.00423132	6.36754	chrX	9277281	9277465	-1.73801	4.62954	-0.883278	5.08647	-1.69612	-0.688351	1.0885	-2.36107	-0.690391	-1.07616	-8.68546	0.205013	4.16323	5.46477	3.8225	5.09003	5.0829	5.29748	4.53249	5.34924	5.49956	1.99316
B2_Mm1a	0.00423132	6.09776	chrX	56600526	56600707	-1.60753	4.49023	-0.708642	4.54898	-8.68546	-0.664765	-1.88791	-0.752519	0.333196	-0.467616	0.0362389	-0.771401	3.44985	5.6854	3.26112	5.23066	6.27844	5.33528	4.87801	4.13181	4.21996	2.43179
B2_Mm1a	0.00423132	4.07365	chrX	74014970	74015157	10.1332	14.2069	10.105	14.3465	9.68048	10.507	10.1551	10.3205	10.0291	10.0497	10.2691	10.0549	14.2385	14.9855	14.1666	14.7111	14.0995	14.4546	14.5159	14.6836	13.6981	12.5154
B2_Mm1a	0.00423132	3.80136	chrX	74452540	74452736	6.43986	10.2412	6.45795	10.3194	5.85706	6.70076	6.8987	6.36525	6.10768	6.46616	6.67353	6.44973	10.1288	10.7955	10.2626	11.0639	10.3763	10.58	10.1262	10.7584	9.72231	8.5983
B2_Mm1a	0.00423132	6.33992	chrX	94187736	94187927	-0.224029	6.11589	-0.562046	6.11924	-0.749704	2.34553	-0.380119	-1.41465	-0.743972	-0.129746	1.129	-1.84857	6.5578	7.25331	6.60181	6.20863	5.51996	6.61911	5.67329	6.02984	5.98301	4.71217
B2_Mm1a	0.00423132	5.24652	chrX	95069063	95069254	1.30854	6.55505	1.02936	6.46968	-0.164742	3.34553	3.55848	0.907279	-0.743972	0.870254	1.54403	1.15143	5.35541	6.16217	5.64339	8.4336	6.43979	7.27219	6.49957	6.84788	8.18436	4.71217
B2_Mm1a	0.00423132	6.23486	chrX	101494882	101495069	-1.69817	4.53669	-0.876451	4.77205	-0.719331	1.0958	-0.934708	-0.799313	-1.7136	-8.68546	-1.01056	-0.818195	5.76563	4.942	5.28042	4.34334	4.90566	4.63843	5.28458	4.62559	2.61129	2.96995
B2_Mm1a	0.00423132	4.55525	chrX	104053906	104054103	1.7837	6.33895	1.8965	6.43149	1.79086	1.5356	3.48238	2.67024	1.53356	2.14779	2.00214	-0.892963	5.31101	7.3491	6.27911	6.90301	6.58202	7.53282	6.28097	7.63031	5.16657	4.35462
B2_Mm1a	0.00423132	5.68219	chrX	107140409	107140595	-0.808345	4.87385	0.289478	4.75648	1.09572	2.3836	-1.92701	1.79334	-1.7059	-8.68546	0.804494	-0.225538	5.12696	6.04591	4.64829	5.6527	5.22304	4.68985	4.62389	4.82311	3.9271	3.97765
B2_Mm1a	0.00423132	4.21347	chrX	134669138	134669330	1.61276	5.82623	1.42595	6.09851	0.242801	3.05793	2.72786	1.03729	1.24853	1.86276	1.1215	1.60337	6.33043	6.91651	6.51631	4.9453	5.55094	6.30612	5.29454	6.28121	5.91581	4.2051
B2_Mm1a	0.00423132	4.20574	chrX	135033310	135033498	2.39148	6.59722	2.35228	6.43575	2.44294	2.80435	3.05764	1.93	1.97919	1.35241	3.30372	2.26161	7.08524	6.46868	6.83603	5.07935	5.77063	6.40283	8.01551	8.01668	6.0251	6.27216
B2_Mm1a	0.00423132	3.98577	chrX	140563434	140563624	1.90997	5.89574	2.08871	5.82135	0.257829	2.90946	2.74289	1.17785	1.84852	2.46275	1.55157	2.32889	6.13765	6.76162	5.61775	6.5236	5.78836	5.7531	6.10793	5.59143	5.85434	4.82158
B2_Mm1a	0.00423132	5.85552	chrX	156170121	156170313	-0.296576	5.55894	0.137979	5.89031	-0.757199	0.250573	0.0274239	-2.42214	0.248533	-1.13724	0.951576	0.465865	5.89174	5.90413	5.89071	6.95603	5.0579	6.82137	5.88992	4.42061	4.76606	3.99098
B2_Mm1a	0.00423132	2.48309	chrX	156470468	156470659	2.33019	4.81328	2.10741	4.98105	1.83526	3.38735	3.52677	2.87075	2.06338	1.04018	1.76643	2.15143	5.35541	4.51307	4.39341	4.97417	5.04747	5.25812	4.98792	5.51408	4.21096	3.87818
B2_Mm1a	0.00423132	6.04813	chrX	160081963	160082155	-1.02809	5.02004	0.262039	5.04665	-0.172236	0.250573	0.612386	0.577856	-1.75147	0.670115	0.273505	-8.68546	5.03896	5.04615	4.98382	5.41837	5.55094	5.14805	5.88992	5.04715	4.92257	3.15448
B2_Mm1a	0.00423132	3.08898	chrX	161127353	161127556	1.71911	4.80809	2.20373	4.93648	-1.83717	2.69417	2.40689	1.81982	2.25603	1.68968	2.57205	2.15143	5.31917	5.52077	4.30595	5.68189	5.41944	4.27959	5.11727	4.75568	3.82905	3.85212
B2_Mm1a	0.00423132	2.83813	chrX	162895454	162895629	-0.102873	2.73525	-0.173606	2.48893	-0.624174	1.19095	1.16045	-1.28912	0.381559	-1.00421	-0.915398	0.276962	2.1059	2.17917	1.30949	1.5972	4.099	2.79868	3.8582	3.24431	4.09549	2.06511
B2_Mm1a	0.00423132	5.16576	chr10	18403108	18403300	-2.65535	2.51041	-1.91432	2.99471	-1.7572	-1.74943	-1.97258	-2.42214	-0.751467	-8.68546	-2.04842	-1.85606	3.06034	3.50558	3.76142	1.68657	2.71805	2.97051	3.0189	3.39508	1.64053	-0.652876
B2_Mm1a	0.00423132	4.22211	chr10	20085561	20085753	-1.04045	3.18166	-0.0549083	3.11785	-8.68546	0.572501	0.0274239	0.385211	-0.751467	-0.13724	0.536539	-0.2711	3.1428	4.95304	1.17646	4.04914	3.96598	2.74812	3.09291	3.49461	3.03908	2.15448
B2_Mm1a	0.00423132	5.31328	chr10	20308516	20308714	1.00154	6.31482	2.30274	6.4256	-8.68546	1.20641	2.23118	3.66297	2.37429	1.40355	2.76539	3.05397	7.01086	6.95618	6.38968	5.34284	6.32493	6.98936	6.46152	6.70342	5.88513	5.08432
B2_Mm1a	0.00423132	3.48646	chr10	20989173	20989364	-0.286842	3.19962	-0.321862	3.23849	0.250296	0.258067	-0.380119	-0.829687	-0.743972	-1.12975	0.544033	-0.263606	1.98037	4.44596	2.64339	4.27902	3.935	3.97801	3.2379	3.23907	2.58091	1.67655
B2_Mm1a	0.00423132	3.75343	chr10	43562195	43562383	-0.68805	3.06538	0.446681	3.18984	-0.726984	0.86575	-8.68546	0.415426	0.86371	0.477937	0.303719	0.981507	3.17301	3.66132	3.20668	3.60987	2.55562	4.00073	2.70808	4.17252	1.38124	2.18469
B2_Mm1a	0.00423132	3.15832	chr10	62696210	62696402	0.896934	4.05526	1.29608	4.01655	1.94324	1.5725	1.19735	1.2783	-0.751467	-1.13724	1.75893	1.31386	4.49644	5.00034	3.93135	5.12714	3.88797	4.10176	3.47142	4.4457	3.57342	2.51705
B2_Mm1a	0.00423132	3.72685	chr10	63077355	63077545	9.24014	12.967	9.29481	13.1246	8.65764	10.2411	9.52828	9.53869	8.62551	9.78656	9.06134	8.48202	13.4659	13.5307	13.2234	13.5988	12.8253	12.8762	13.0258	13.3016	12.0917	11.7307
B2_Mm1a	0.00423132	4.91409	chr10	63266975	63267167	1.89159	6.80568	2.0105	6.94495	1.41273	2.83554	2.34935	1.97017	0.570461	1.67011	2.2735	2.05083	6.52746	7.4037	7.17646	7.57618	6.99882	6.89108	6.68984	7.13075	5.97552	5.68697
B2_Mm1a	0.00423132	4.7923	chr10	78416038	78416223	1.78812	6.58042	1.90143	6.69298	1.61803	0.625799	2.40265	2.63115	1.88679	1.91606	0.326803	2.89767	6.6628	7.50884	7.17813	7.28566	6.3934	7.05356	6.63163	6.72317	5.79664	4.57035
B2_Mm1a	0.00423132	5.28553	chr10	80217690	80217880	5.35914	10.6447	5.55412	10.665	5.90169	6.23139	5.85623	4.93273	3.90742	6.04771	5.25201	4.74393	10.9826	11.7305	9.85238	11.0402	11.4422	10.2375	10.2212	11.4378	10.3475	9.15494
B2_Mm1a	0.00423132	6.09653	chr10	115177198	115177384	6.28869	12.3852	6.25922	12.4331	6.81193	6.92184	6.77689	5.98974	6.21296	6.17042	6.30548	5.12024	12.5778	12.9978	12.1184	12.4501	11.9545	12.7639	12.8761	12.4162	12.1405	11.557
B2_Mm1a	0.00423132	7.651	chr10	117850854	117851014	3.95845	11.6094	3.84682	11.7209	3.86189	4.88715	2.45889	4.26566	3.59754	2.87919	5.88554	3.83174	12.2863	12.193	11.8747	12.5001	11.6192	11.4709	11.3516	11.7327	11.7091	9.35686
B2_Mm1a	0.00423132	5.13102	chr10	121463093	121463287	-0.790209	4.34082	-0.815224	4.61084	-0.18711	0.557628	-1.98745	0.562983	-1.76634	-1.15211	-0.478334	-1.87094	5.60186	3.61624	3.96894	4.59226	4.893	4.62941	5.83292	4.50358	4.85273	0.917213
B2_Mm1a	0.00423132	3.8812	chr10	128171707	128171900	0.963359	4.84456	0.925634	4.80487	0.235345	1.70255	1.18989	0.740326	0.82604	1.02523	-0.0558793	2.04337	5.03151	4.56225	3.41693	7.26836	4.43851	4.92829	5.37823	5.40044	4.68144	3.33967
B2_Mm1a	0.00423132	4.20358	chr10	128730821	128731001	0.426993	4.63057	0.50294	4.84206	0.335412	1.15054	0.92739	0.670468	-0.0738931	1.54033	-0.955812	-0.178489	5.75199	5.81118	5.67846	5.31167	3.66864	4.16266	5.07304	4.61107	3.79727	2.43974
B2_Mm1a	0.00423132	6.48978	chr10	130529759	130530142	-1.89889	4.59088	-1.14438	4.66748	0.0576505	-0.420004	-1.96508	-8.68546	-0.743972	-1.54478	-0.040929	-1.84857	4.60973	4.5772	4.95214	5.14409	4.81301	4.72524	4.22141	5.32314	3.90284	3.64002
B2_Mm1a	0.00423132	7.17484	chr10	4245008	4245205	-0.690579	6.48426	-0.494865	6.55221	-0.794099	-0.201364	3.9678	-8.68546	-0.788366	0.633215	1.2366	-0.892963	6.42783	6.40157	7.34413	7.83949	8.20079	7.03715	6.67659	4.65935	5.51924	4.73649
B2_Mm1a	0.00423132	5.0421	chr10	18520096	18520284	-1.11141	3.93069	-0.167145	3.22948	-1.72698	0.602716	0.0576385	-0.391929	-0.721252	1.47794	-8.68546	0.49608	3.52665	2.66132	5.94814	7.95928	3.14058	1.93034	5.86728	3.31838	2.11821	2.83677
B2_Mm1a	0.00423132	5.75755	chr10	20288205	20288393	3.19603	8.95359	2.77067	9.02276	2.17991	5.34688	2.1451	2.89347	4.27875	2.64786	2.06925	4.00704	9.6764	9.89175	10.0043	9.01926	9.76994	8.85396	8.91883	9.02627	7.50594	6.86919
B2_Mm1a	0.00423132	5.64307	chr10	25038485	25038646	5.2613	10.9044	5.55892	11.3778	5.43792	6.36116	3.80359	3.2899	4.56723	6.99188	5.67992	5.95879	13.206	10.7334	10.6865	12.0223	9.58444	12.0923	12.1508	12.1828	7.47263	8.91261
B2_Mm1a	0.00423132	4.99982	chr10	42773266	42773455	-0.337493	4.66233	0.0617697	4.52527	0.265403	-0.141863	0.371953	-1.39954	0.593063	0.470324	-2.02582	-0.833462	5.65369	4.92673	5.8995	4.4564	4.49554	4.55499	4.40829	4.06975	5.78866	2.36973
B2_Mm1a	0.00423132	4.71975	chr10	43469600	43469796	1.50335	6.22311	2.77794	6.49875	2.79817	3.64724	3.52139	2.75771	-8.68546	2.41813	3.20738	2.36227	6.64372	7.3741	4.39479	5.69511	6.35379	6.64663	6.17601	7.13177	5.02187	6.79326
B2_Mm1a	0.00423132	5.10615	chr10	79726838	79727029	0.781198	5.88734	0.800842	5.87716	0.835258	0.579996	2.61988	0.585351	1.25603	1.45522	0.766426	-1.84857	6.33792	6.71185	6.60181	6.68761	5.2647	5.43118	5.39318	6.32314	5.24388	4.87818
B2_Mm1a	0.00423132	5.40003	chr10	79792158	79792349	-0.543648	4.85638	-0.506655	4.8961	-0.164742	1.95851	0.0349184	-1.41465	-1.74397	-0.129746	-2.04093	-0.848568	3.2283	6.1411	3.18396	4.86399	5.51996	6.02032	4.92822	4.3501	6.38827	3.93958
B2_Mm1a	0.00423132	6.20492	chr10	79892671	79892860	3.19975	9.40466	3.18671	9.55705	2.96584	3.91703	3.40758	1.84839	2.51906	5.71191	4.06164	1.16654	9.48733	10.3261	8.85727	9.97395	9.52774	9.86054	9.58637	9.65335	9.11883	7.65513
B2_Mm1a	0.00423132	6.51075	chr10	80347004	80347199	-1.70704	4.80371	-1.27659	5.27505	-0.779452	0.22832	-8.68546	0.140566	-1.77372	-2.15949	1.25125	-1.87832	5.42636	5.93079	6.14289	5.12375	6.10519	4.1998	3.65561	6.5767	2.9662	1.90983
B2_Mm1a	0.00423132	6.57633	chr10	82043593	82043787	0.569267	7.14559	1.37763	7.82182	0.549856	2.62802	0.819906	3.9553	-8.68546	1.93535	0.521666	2.8295	4.2434	9.18102	8.73334	5.34007	8.53765	5.74323	7.80323	8.20947	7.84042	5.8241
B2_Mm1a	0.00423132	6.27527	chr10	84599030	84599189	-0.23095	6.04432	0.8426	6.17491	-8.68546	0.521102	1.29795	0.65574	1.32642	0.133289	1.02946	1.8739	6.51953	5.60208	5.25434	6.7347	6.14845	6.87109	6.20138	6.11564	6.29083	4.70512
B2_Mm1a	0.00423132	4.79733	chr10	91274756	91274946	-0.751509	4.04582	-0.846993	4.24315	-1.74217	1.43553	-0.957548	-2.40712	-0.736439	-2.12221	0.77396	-0.256072	4.91864	5.10557	4.61775	4.7016	4.71036	3.63762	3.59336	2.77267	3.86855	2.53208
B2_Mm1a	0.00423132	5.37381	chr10	95751644	95751796	0.254952	5.62876	1.4767	5.76832	1.8998	1.58564	1.16985	2.37236	0.583602	1.36775	1.74608	-8.68546	5.43723	6.84065	6.03509	6.72208	6.11921	5.52797	5.80649	5.73014	3.80157	4.26716
B2_Mm1a	0.00423132	3.70192	chr10	116566473	116566662	3.67049	7.3724	3.59397	7.49134	3.51333	4.63073	4.05003	3.43335	3.44106	2.83956	3.67462	3.78125	7.33087	8.14021	7.05704	8.27032	7.84131	7.75814	7.46246	7.52022	6.19239	6.15109
B2_Mm1a	0.00423132	6.42467	chr10	118153967	118154154	-1.69036	4.73432	-0.716465	4.92396	-0.719331	-0.711559	-1.93471	-8.68546	-0.713599	-2.09937	-0.0105554	1.35173	4.96494	5.03821	4.94225	4.58951	4.90566	5.69288	4.3007	6.98314	2.21897	3.70692
B2_Mm1a	0.00423132	5.3275	chr10	121478432	121478618	0.406739	5.73424	1.66585	6.11362	-8.68546	2.68845	0.0729865	1.53031	1.61602	1.71568	2.31907	1.99685	5.35829	6.43156	6.24439	6.06433	5.39297	6.16292	6.19158	6.2332	5.22666	4.03654
B2_Mm1a	0.00423132	3.74066	chr10	126864052	126864245	3.18335	6.92401	3.22778	7.03263	1.55727	3.33058	3.72041	3.12499	2.82604	3.52773	2.85101	4.5288	6.65192	7.20862	6.37846	6.21161	7.48208	7.22538	7.31811	7.34845	6.85664	6.55884
B2_Mm1a	0.00423132	5.81837	chr10	127414599	127414791	-0.371193	5.44717	0.699112	5.30398	0.564729	1.83554	2.34935	-1.42214	0.833496	-8.68546	1.41101	0.143937	5.95015	6.386	6.97736	6.654	4.5254	4.93575	5.27877	5.32919	5.08799	3.34712
B2_Mm1a	0.00423132	5.01912	chr10	128047320	128047509	-1.23423	3.78488	-0.376324	4.19824	-1.7346	-0.726826	-0.949975	1.77038	0.271135	0.207289	-0.0258221	-8.68546	4.3174	4.97564	4.75365	3.07174	2.82811	4.21551	3.1859	4.36521	4.18098	1.95469
B2_Mm1a	0.00423132	5.54119	chr10	128099626	128099818	2.07493	7.61612	2.07498	7.90832	1.82776	3.74243	1.02742	0.162819	3.00342	2.32219	4.78447	-0.2711	8.59126	7.97688	5.73105	7.53742	8.09743	9.50227	7.83976	9.37317	6.40992	5.10201
B2_Mm1a	0.00423132	3.34829	chr10	128166913	128167105	3.2326	6.5809	3.35732	6.79726	2.33026	3.10855	3.95816	4.20721	3.60609	2.81696	3.88231	1.95129	4.36519	7.36808	5.94465	7.24116	6.31796	7.26819	7.1846	7.4673	6.40992	6.24194
B2_Mm1a	0.00423132	3.30197	chr11	6358496	6358689	9.46492	12.7669	9.51944	13.0004	8.47136	9.76619	9.55573	10.2268	9.17624	9.54836	9.49053	9.4841	12.8853	13.6258	11.8664	13.3403	12.6411	13.1155	13.2173	13.5495	12.1287	11.2989
B2_Mm1a	0.00423132	5.16214	chr11	8654913	8655071	-1.3487	3.81345	-0.634745	3.78889	-0.477625	0.530147	-0.693002	-1.14257	1.11307	-0.857666	-8.68546	-0.576489	3.50038	4.41318	3.62596	4.91367	3.95182	3.25009	4.72298	4.77419	2.54814	2.43405
B2_Mm1a	0.00423132	5.37752	chr11	22664441	22664633	-1.11794	4.25958	-0.639103	4.33735	2.14969	0.835535	-0.972576	-0.422144	-1.75147	-8.68546	0.758931	-0.856063	4.85552	5.4037	4.60273	5.04914	3.96598	4.13278	4.05638	4.54192	3.1811	2.80656
B2_Mm1a	0.00423132	5.74003	chr11	23230101	23230260	1.37673	7.11676	1.78561	7.41347	1.51333	2.69103	1.99839	2.01831	1.97849	1.59272	0.807068	-1.58553	7.60535	8.11758	7.13349	7.68112	6.16849	7.6689	7.42952	7.39741	6.67563	5.29008
B2_Mm1a	0.00423132	3.45426	chr11	29545286	29545452	3.5618	7.01606	3.44743	7.18085	2.97512	4.10318	3.75974	4.51453	2.91672	3.49778	3.33025	3.39708	6.85405	7.93438	7.75154	6.64255	7.55616	7.44873	7.34605	7.01564	5.80771	5.8038
B2_Mm1a	0.00423132	6.18225	chr11	50146807	50146999	-1.81257	4.36969	-1.29432	4.53485	-0.757199	1.5725	-8.68546	-0.837181	-1.75147	-2.13724	-0.0484235	-1.85606	5.36519	6.11224	4.73105	4.33864	5.3474	3.78765	2.35594	5.26015	2.35103	4.04756
B2_Mm1a	0.00423132	4.95336	chr11	53678214	53678406	-0.916421	4.03694	-0.0141497	4.22573	-0.757199	-8.68546	1.34935	1.38521	0.833496	-1.13724	-1.04842	0.7289	4.2948	3.95304	4.34639	4.40277	3.84733	4.38555	4.16329	4.28816	3.64053	3.04756
B2_Mm1a	0.00423132	6.23761	chr11	57565328	57565512	-0.453779	5.78383	0.702326	5.77022	1.11123	2.77108	0.895854	0.446287	1.11696	0.508798	-8.68546	-1.79499	5.58854	7.25697	5.55946	6.06957	5.68601	7.06134	5.85442	6.24125	5.52758	2.99316
B2_Mm1a	0.00423132	7.03113	chr11	61734136	61734282	-1.08792	5.9432	-0.521535	6.04512	-8.68546	1.22832	-0.579791	-1.02936	0.641318	0.840507	-0.655639	-0.463278	6.09358	6.94673	6.33743	5.76385	4.24012	7.01537	5.99665	6.78786	5.38124	4.86919
B2_Mm1a	0.00423132	5.51649	chr11	67019494	67019672	0.810028	6.32652	0.978326	6.65632	-1.64856	1.94418	1.45799	1.85642	0.357175	0.556363	1.38215	0.574506	6.40344	7.54711	6.15547	7.72595	6.62759	6.9395	6.83381	6.68505	4.49919	3.84808
B2_Mm1a	0.00423132	4.07448	chr11	72311995	72312188	9.20628	13.2808	9.04996	13.4231	8.29874	9.79483	10.2841	9.58756	8.98759	8.73259	8.85251	9.11233	13.3722	13.9284	13.474	13.5827	13.3658	13.3674	13.4763	14.2165	12.4831	11.5412
B2_Mm1a	0.00423132	4.39779	chr11	75433902	75434097	0.416692	4.81449	0.388264	4.92218	3.12744	0.550248	0.00517107	-2.4444	0.22628	-0.159493	0.736679	1.29161	3.47418	6.36374	5.0611	5.26635	4.78326	3.91349	4.14104	5.49621	4.01683	5.62865
B2_Mm1a	0.00423132	5.86126	chr11	77918432	77918625	0.841884	6.70314	2.35028	7.25905	2.32281	3.15001	1.82732	2.37776	2.411	3.61019	-8.68546	-0.278556	7.38748	7.8779	4.81286	8.10298	7.3253	7.19279	6.88764	7.69661	4.10438	5.64345
B2_Mm1a	0.00423132	6.20375	chr11	78288556	78288749	-1.70653	4.49722	-0.910267	4.68188	-0.764655	1.05047	-8.68546	-1.4296	-0.758923	-0.144696	-1.05588	-1.86352	4.69334	5.46496	5.16901	5.34749	5.46548	2.81867	4.67041	3.43825	4.47743	3.42713
B2_Mm1a	0.00423132	3.19596	chr11	82963777	82963936	8.03523	11.2312	7.96074	11.1994	6.86648	8.29424	7.50008	9.5797	8.39558	8.67922	7.62725	7.33928	11.128	11.7429	10.2373	11.8033	11.2708	11.1263	11.801	12.0519	10.944	10.2064
B2_Mm1a	0.00423132	4.84016	chr11	85251378	85251561	-0.308569	4.53159	0.679268	4.23987	1.3117	1.12682	0.096319	0.231714	-8.68546	1.63209	0.0204715	1.79779	5.21169	6.26479	4.9458	5.40754	4.4308	3.69148	3.83987	4.04893	3.5354	3.93958
B2_Mm1a	0.00423132	4.85361	chr11	86483066	86483259	0.849922	5.70353	0.423004	6.16534	-0.179692	2.15001	0.604931	-0.107671	0.241077	2.17723	-0.470917	2.38441	5.21335	6.01597	7.19691	6.3147	6.78205	4.89267	3.80792	6.41315	6.35852	4.04011
B2_Mm1a	0.00423132	5.87203	chr11	87396992	87397168	-0.733084	5.13895	0.482051	5.17142	-8.68546	0.960387	-0.847725	0.28767	0.373385	0.794966	0.66139	0.590717	5.24747	6.4564	6.10867	5.60398	5.03272	5.09536	4.75381	5.91224	3.00639	4.17242
B2_Mm1a	0.00423132	2.72577	chr11	96715112	96715303	1.76261	4.48838	1.91395	4.48329	1.70973	2.7175	2.67877	0.170313	1.25603	2.11818	1.129	2.32136	4.2283	4.6975	5.39341	4.66807	5.45346	4.60806	3.77847	4.02148	4.35852	3.67655
B2_Mm1a	0.00423132	6.87634	chr11	96778131	96778326	0.214753	7.09109	0.909227	7.02877	1.67998	0.813283	1.00517	3.70535	-0.77372	0.425469	-8.68546	3.54795	6.38525	8.72086	9.94211	6.38052	7.70702	7.67229	5.54314	8.16909	5.06574	5.32487
B2_Mm1a	0.00423132	4.85406	chr11	98758061	98758220	0.327048	5.18111	1.91178	5.44222	-0.48667	3.27599	1.88292	-8.68546	2.2195	1.94064	2.47003	-0.000571502	5.58325	5.84024	5.14743	5.7196	5.661	3.89312	6.00729	5.30119	4.58091	4.07708
B2_Mm1a	0.00423132	3.31957	chr11	98988485	98988677	1.29875	4.61832	1.42308	4.58248	1.70223	2.25057	0.0274239	0.385211	0.570461	2.11069	2.1995	1.14394	4.55784	7.44703	4.63589	4.60713	4.5254	4.64428	4.26283	5.15758	3.53865	2.80656
B2_Mm1a	0.00423132	8.03064	chr11	99175127	99175323	0.0218375	8.05248	1.42184	8.01242	2.53513	2.74454	-1.00217	2.90581	-8.68546	-1.16684	0.729337	2.11434	7.9904	9.31117	9.24621	8.77146	7.13554	8.03443	7.81284	8.96007	7.30125	5.96139
B2_Mm1a	0.00423132	5.36837	chr11	100218365	100218553	1.46355	6.83192	1.33046	6.84283	2.36048	2.45071	1.86499	1.30851	1.0861	1.35241	0.303719	0.981507	6.44603	7.72741	7.44508	7.89811	6.88781	6.73769	7.09581	6.79784	6.20567	5.07778
B2_Mm1a	0.00423132	3.91182	chr11	102587373	102587561	-2.59329	1.31853	-1.77642	1.56721	-1.72698	-1.71921	-1.94236	-8.68546	-1.72125	-2.10703	-1.01821	-1.82585	2.70353	0.0763618	2.20668	2.07935	1.33323	0.193373	1.80119	2.2029	1.21131	-0.622662
B2_Mm1a	0.00423132	8.52168	chr11	103968109	103968293	-1.11272	7.40895	-0.0986864	7.24793	0.625805	1.31165	-1.9115	0.446287	-8.68546	-0.491202	0.012652	-0.210025	7.6742	8.77965	7.15043	9.03304	7.28295	7.21292	7.93534	7.06665	5.72599	6.22838
B2_Mm1a	0.00423132	4.5544	chr11	106561776	106561972	0.871069	5.42547	2.06779	5.77956	-8.68546	3.26537	2.58279	2.40624	1.21894	2.87756	1.72934	1.57377	6.22868	6.47598	4.57313	6.07844	5.74374	5.81539	5.02678	6.14309	3.85195	4.31753
B2_Mm1a	0.00423132	4.91452	chr11	106641072	106641242	1.08947	6.00399	0.970818	5.9134	1.73933	2.81749	2.20203	-1.24754	1.0081	0.359292	0.933536	0.903504	5.21357	7.5606	6.05151	6.7473	5.7753	6.57935	5.05411	5.54368	6.29234	5.22217
B2_Mm1a	0.00423132	4.14418	chr11	106656182	106656369	1.34856	5.49274	1.36477	5.94265	1.28067	2.8734	2.38722	1.52262	0.871364	0.222556	1.44888	0.181805	3.25867	7.67647	3.79929	5.645	6.55682	6.32342	6.46706	6.2403	5.05186	3.90855
B2_Mm1a	0.00423132	3.84349	chr11	107019951	107020142	-0.933082	2.91041	-0.599969	3.11401	-1.7497	0.258067	-0.380119	-2.41465	-0.743972	-0.129746	-0.455967	-1.84857	3.37269	4.37557	3.18396	4.4413	2.42598	3.10925	2.9484	3.11878	1.77356	0.354618
B2_Mm1a	0.00423132	7.33942	chr11	116636765	116636956	2.05391	9.39333	3.75521	9.52364	3.64261	4.1888	3.86781	4.62975	1.57796	4.29652	2.91327	-8.68546	9.49508	8.03664	10.7231	9.69245	9.60742	9.5522	9.35496	9.04746	10.5497	7.87425
B2_Mm1a	0.00423132	3.69852	chr11	116875457	116875649	8.95633	12.6548	9.17882	12.8935	7.90991	9.39396	9.50468	9.19853	8.1388	9.1591	9.22304	9.12265	13.0122	13.448	12.2551	13.6198	12.6438	12.8869	12.9256	12.9001	11.6093	11.2476
B2_Mm1a	0.00423132	5.10225	chr11	117910447	117910639	0.444129	5.54638	0.489358	5.72102	1.94324	2.4985	0.834779	0.899784	-0.166504	-0.552278	-2.04842	0.143937	6.15278	6.52188	5.77637	6.69939	5.19378	5.66566	5.37089	5.88234	3.85353	4.34712
B2_Mm1a	0.00423132	3.95707	chr11	117948245	117948444	-0.817936	3.13913	-0.703271	3.18461	-1.8086	-1.80083	-0.439013	-1.47354	-0.802866	-0.603677	0.707532	-0.3225	3.72883	3.45418	2.93242	3.41278	3.19021	4.22724	3.17901	2.99575	2.65326	1.61765
B2_Mm1a	0.00423132	3.66798	chr11	119494877	119495054	2.50421	6.1722	2.63866	6.07515	0.359525	3.75961	3.14415	3.60147	2.45272	1.43891	2.76874	2.50859	5.99649	6.53791	5.38065	7.20051	6.0827	7.00326	6.06761	5.75973	6.42195	5.2712
B2_Mm1a	0.00423132	4.37779	chr11	120342147	120342338	0.453801	4.83159	0.526678	4.8303	-1.7497	0.579996	0.356847	0.907279	1.42595	-0.129746	1.76643	0.47336	5.20919	6.09804	4.67581	5.20863	4.89547	3.87109	5.83375	4.76514	3.04658	4.71217
B2_Mm1a	0.00423132	5.14039	chr11	120735961	120736162	3.82327	8.96366	4.41075	9.01319	4.22144	2.82867	1.13159	4.76949	4.69057	4.87382	4.60007	3.4705	10.455	8.38978	8.303	9.83166	8.51027	9.01029	9.48576	9.35959	7.27522	9.01608
B2_Mm1a	0.00423132	5.57858	chr11	3481364	3481555	5.83021	11.4088	6.34375	11.5878	6.32176	6.46752	1.03492	5.99898	6.9737	5.59817	7.88091	6.36575	10.9968	12.4828	11.6131	12.3337	10.7754	11.3414	11.6224	12.2339	11.5624	9.12611
B2_Mm1a	0.00423132	4.91812	chr11	6196676	6196873	-1.3389	3.57922	-0.435825	3.43382	-8.68546	-0.786327	0.575487	-0.874081	0.211634	-1.17414	-0.0853231	0.107037	3.84287	3.59421	3.38749	4.70029	2.92908	2.78922	4.66481	3.30571	3.0984	3.48015
B2_Mm1a	0.00423132	5.17111	chr11	6385050	6385241	-1.38257	3.78854	-0.462451	3.91938	-8.68546	-0.15697	-0.380119	-0.829687	-0.15901	-0.544783	0.544033	-0.848568	4.10965	3.37557	3.82781	4.17211	4.01095	3.63008	3.1004	4.23907	4.74318	2.67655
B2_Mm1a	0.00423132	6.54369	chr11	20789744	20789932	0.607085	7.15077	0.937624	7.25316	-0.726984	2.18768	2.1451	-1.39193	1.0861	1.59341	0.789146	-0.825848	7.82327	8.5642	7.84692	7.16209	6.69663	6.36996	7.34422	7.56045	6.63338	5.50662
B2_Mm1a	0.00423132	4.11231	chr11	30095648	30095837	1.65384	5.76616	1.63021	5.68656	0.265403	2.66549	1.50946	0.600458	2.8561	1.5858	1.67462	2.07343	5.97276	6.17727	5.55661	5.77218	5.53507	5.40815	5.60093	6.35179	5.39353	5.89329
B2_Mm1a	0.00423132	5.95621	chr11	54621189	54621371	-0.206612	5.74959	1.12206	6.29068	-8.68546	1.13469	1.27411	-0.345386	1.32529	1.10944	1.72877	0.805657	5.99215	6.96839	5.00811	7.97278	6.58922	6.71024	6.84209	5.68685	2.71729	3.00884
B2_Mm1a	0.00423132	5.26068	chr11	61362233	61362425	-1.80661	3.45407	-1.0105	3.5289	-8.68546	0.250573	-0.972576	-2.42214	-1.75147	0.447722	-1.04842	-0.2711	4.25828	3.21607	5.22086	4.57965	3.5254	3.53239	2.57833	4.01399	2.26856	1.34712
B2_Mm1a	0.00423132	5.08521	chr11	67035933	67036125	1.56544	6.65065	1.6124	6.6738	-0.757199	3.29497	1.02742	1.03729	2.24853	2.44772	1.2735	1.95129	6.62393	7.84705	6.23174	6.96136	6.72367	6.17065	7.061	6.97143	5.73569	6.18001
B2_Mm1a	0.00423132	5.29072	chr11	68030323	68030496	0.315492	5.60621	0.202294	5.9473	0.392315	1.72201	1.87738	0.72737	-0.601953	0.0122731	-0.89891	-0.706549	5.47994	6.71922	5.94068	6.00601	4.22511	6.20344	5.95391	6.61375	4.83841	4.0816
B2_Mm1a	0.00423132	4.7377	chr11	69468023	69468212	0.367185	5.10489	0.28362	5.23886	0.265403	1.5951	1.05003	1.40781	0.271135	-1.11464	0.296106	-0.833462	5.42174	6.09112	5.48446	5.29413	5.18359	4.6008	6.01275	4.95017	4.18098	3.82916
B2_Mm1a	0.00423132	6.08623	chr11	69702243	69702428	-1.03856	5.04767	-0.408553	4.96592	-0.703901	-1.69613	1.08072	-0.783883	-0.113206	0.50102	2.09234	-8.68546	5.50191	6.93234	5.1605	6.4403	4.77135	3.98905	5.19931	4.44837	4.72625	3.30731
B2_Mm1a	0.00423132	5.12962	chr11	73182658	73182854	0.771263	5.90089	0.669912	5.88897	-0.786794	-0.194059	2.95203	1.71819	-0.781061	0.64052	1.92198	0.699305	5.7377	6.33848	6.70911	5.46433	6.5711	5.60388	5.58687	6.18018	6.04025	4.77696
B2_Mm1a	0.00423132	6.90604	chr11	74937496	74937690	-1.26394	5.64211	-0.373245	5.90318	-0.772072	-0.179338	0.334479	-0.115089	-8.68546	-0.567151	-1.0633	0.936419	5.90052	6.97379	5.92977	6.28219	6.39666	5.40881	5.90585	5.1427	5.06104	3.41971
B2_Mm1a	0.00423132	5.39061	chr11	75207048	75207237	0.305104	5.69571	0.56075	5.86009	0.850365	1.4431	-0.365012	-2.39954	0.271135	1.69272	1.78153	-0.833462	5.26226	6.29757	7.1357	6.19643	5.34056	6.13218	5.58799	6.33824	4.90414	3.76204
B2_Mm1a	0.00423132	4.24573	chr11	75437633	75437826	2.79077	7.0365	2.65854	6.91399	3.14224	2.49104	4.37752	3.5704	2.82604	2.37887	1.40355	2.13648	7.17487	7.89667	6.34891	7.52997	6.65311	7.51032	8.95705	6.61369	5.94843	5.73199
B2_Mm1a	0.00423132	4.29362	chr11	75742571	75742763	2.16158	6.45521	2.4988	6.38502	0.242801	2.25057	2.41974	2.57786	3.00342	3.41735	2.65202	0.7289	6.30379	7.56185	6.97736	7.88484	6.46624	6.25768	6.61647	5.68575	4.55614	6.24194
B2_Mm1a	0.00423132	5.4636	chr11	76270766	76270958	1.94956	7.41317	2.61898	7.47304	3.82776	3.33804	2.67128	-1.42214	2.57046	0.184688	1.75893	2.6675	5.85552	7.82093	6.97736	8.9587	7.5541	7.39198	8.51749	8.09155	5.80315	7.16091
B2_Mm1a	0.00423132	5.67482	chr11	78004855	78005048	-1.12538	4.54945	-0.468288	4.56973	-0.179692	-0.756883	-0.980032	1.27084	-8.68546	0.440266	-1.05588	0.943836	4.52001	5.49812	4.59527	4.54418	3.41103	5.64756	5.0673	4.93782	3.84607	3.42713
B2_Mm1a	0.00423132	3.88983	chr11	78906617	78906801	3.34258	7.23242	3.28162	7.29426	2.6258	4.55958	2.89585	4.22389	3.59501	2.96823	1.71309	4.15921	7.4644	8.59908	7.309	8.44808	6.81804	7.27952	7.06567	8.38181	5.57309	5.38548
B2_Mm1a	0.00423132	5.55934	chr11	79326715	79326906	0.648278	6.20762	0.693153	6.11955	1.57222	2.06542	0.619881	0.392706	-1.74397	1.04018	0.766426	0.47336	5.3023	7.41996	6.57627	6.31297	6.71423	5.79514	7.34071	5.92613	5.427	5.26151
B2_Mm1a	0.00423132	5.43298	chr11	83110364	83110549	0.828929	6.26191	0.514173	6.25922	-0.703901	-0.111166	2.60428	0.216117	-0.113206	1.82295	0.81223	2.10413	5.59603	5.85433	5.97123	6.54722	6.96117	6.5915	5.28371	7.21087	6.64803	5.95501
B2_Mm1a	0.00423132	4.52785	chr11	86060808	86060989	6.59165	11.1195	6.51556	11.2532	6.40428	6.96094	7.04578	6.60796	6.22801	6.42316	6.90968	6.15341	11.2709	11.8878	11.2405	11.5953	11.1993	11.2658	11.1107	11.5961	10.5267	9.50191
B2_Mm1a	0.00423132	5.98434	chr11	88164082	88164274	4.08804	10.0724	4.16802	10.0579	3.37208	4.90878	4.56658	4.35922	3.49646	3.38632	4.63808	3.97683	10.1428	11.3269	10.7572	10.9868	9.84023	9.39678	10.4963	9.97304	9.24719	8.55658
B2_Mm1a	0.00423132	4.93394	chr11	94586161	94586347	-0.147583	4.78636	1.19588	4.88016	0.873326	-0.703864	0.880341	1.53031	-8.68546	1.71568	1.69758	1.51143	5.37599	6.1578	5.10467	5.83167	5.49153	4.53065	3.51698	4.65565	3.89909	3.29958
B2_Mm1a	0.00423132	4.43554	chr11	95860688	95860877	2.37223	6.80777	2.72906	7.09439	0.850365	2.18006	2.95692	2.84839	1.44106	3.24291	2.83216	2.62597	7.1704	7.26842	7.38394	7.63991	6.63547	7.03543	6.83797	7.15335	5.99812	4.95469
B2_Mm1a	0.00423132	5.32639	chr11	95932099	95932293	-1.94534	3.38105	-0.929193	3.52804	-0.772072	0.820662	-0.987449	-2.43702	-8.68546	-0.567151	-2.0633	-0.870936	2.86489	3.73171	3.55391	4.18627	3.61007	3.20718	3.56346	3.03228	2.55854	3.50218
B2_Mm1a	0.00423132	5.14665	chr11	96068860	96069040	1.10011	6.24676	1.23322	6.10082	2.03585	1.34318	0.441963	0.477822	1.34114	1.1253	-0.955812	2.99144	5.13158	7.43338	6.76892	6.19099	5.46887	6.01066	8.3086	6.5812	5.15635	5.41701
B2_Mm1a	0.00423132	3.80804	chr11	97633138	97633326	0.34091	4.14895	0.297234	4.50912	0.594944	-0.719212	0.379567	2.0675	1.44867	0.214902	-0.433246	-0.825848	3.52665	5.12076	4.16087	4.60987	4.50315	4.98345	2.70808	4.66233	4.5151	2.69927
B2_Mm1a	0.00423132	4.28465	chr11	102141953	102142113	2.90159	7.18624	2.96515	7.34528	2.89666	1.97154	2.37643	3.92686	3.03364	3.37223	3.42257	2.21283	7.22877	7.83125	6.56728	7.63661	7.1445	7.46179	7.73642	8.00913	6.50873	5.73795
B2_Mm1a	0.00423132	4.28126	chr11	102325259	102325452	-0.584671	3.69659	-0.575976	3.9824	-0.764655	-0.756883	-0.395069	-2.4296	-0.17396	0.440266	-1.05588	0.458409	4.32297	4.12615	4.02699	4.67911	4.61748	3.81867	1.76352	3.93782	2.63308	3.04011
B2_Mm1a	0.00423132	4.09245	chr11	103413853	103414044	3.37427	7.46672	3.15037	7.49664	2.83526	5.90912	3.8929	2.10891	3.46548	1.95772	4.86596	1.95879	7.48816	7.13046	6.41277	8.03136	8.87148	7.00775	7.84187	7.50511	8.33707	6.04112
B2_Mm1a	0.00423132	5.6899	chr11	103929397	103929557	0.814874	6.50478	0.81504	6.67169	-0.495659	1.97154	1.87393	1.42436	1.09504	-0.290738	0.535045	0.405477	7.10478	6.61147	7.44363	7.0234	6.01301	6.40959	7.2899	6.7319	5.45387	4.96622
B2_Mm1a	0.00423132	6.05538	chr11	104519679	104519869	-1.15238	4.903	-0.429325	4.83339	-0.742171	1.85056	-1.95755	0.40024	-0.736439	-0.122212	0.77396	-8.68546	4.38022	5.55303	4.32077	5.28656	4.34779	5.73278	5.60618	5.77267	4.34588	3.68408
B2_Mm1a	0.00423132	6.47918	chr11	106490614	106490805	2.1055	8.58468	2.03612	8.79466	1.2503	1.84303	3.24437	2.22921	0.84099	3.04018	3.24447	1.15143	9.5234	9.93934	8.76892	8.8204	8.87402	7.93663	9.14916	8.55956	7.58091	6.69447
B2_Mm1a	0.00423132	3.00432	chr11	106634136	106634329	4.08607	7.09039	4.27782	7.22115	3.7272	4.43294	4.3419	4.32529	3.09906	4.23034	4.58798	3.94384	7.20382	7.71112	6.80563	7.84617	7.39359	7.14817	7.27922	7.23848	6.15664	6.12103
B2_Mm1a	0.00423132	5.97072	chr11	107015790	107015982	5.47402	11.4447	5.3727	11.1659	5.62651	6.34861	4.56658	5.04546	5.1189	6.51381	6.10639	4.46587	11.0768	13.0595	10.9031	12.6257	12.0398	10.941	11.7034	10.6263	11.2551	10.2167
B2_Mm1a	0.00423132	4.36869	chr11	114901943	114902119	7.17155	11.5402	7.01743	11.6275	6.44447	8.20515	7.21027	7.73338	6.8246	6.70529	7.55419	6.69505	11.3057	12.3902	11.4154	11.7453	11.7738	11.9748	11.5096	12.3476	10.7359	10.2041
B2_Mm1a	0.00423132	6.83302	chr11	115529013	115529210	-0.991012	5.84201	0.109915	5.67808	0.52783	1.21367	0.575487	-0.459043	1.38156	-2.17414	-8.68546	-0.308	5.47513	8.91914	5.88103	6.52881	6.28848	5.42394	4.66481	4.61691	5.98969	4.63215
B2_Mm1a	0.00423132	6.94716	chr11	116016771	116016948	-0.672769	6.27439	0.473923	6.17994	-1.64048	1.82673	1.9515	-8.68546	0.365257	2.14941	-1.9317	0.582589	6.02034	7.50272	5.8931	6.90882	7.65495	6.30225	6.05763	6.4118	5.77356	4.21873
B2_Mm1a	0.00423132	6.28082	chr11	116568579	116568766	-0.954716	5.3261	-0.0635948	5.34738	-1.71933	0.610369	0.38722	1.42308	-0.713599	-0.51441	1.57441	-8.68546	4.29615	6.52696	5.19161	5.56094	5.31051	5.38425	5.53677	6.48357	3.80393	5.16635
B2_Mm1a	0.00423132	3.4503	chr11	117364660	117364853	2.78544	6.23574	2.81263	6.28876	2.32281	3.24312	3.01997	2.74033	2.88493	2.71328	2.46768	2.89137	6.31415	6.75294	6.49093	6.93785	6.1782	6.6422	6.26337	6.1876	6.25046	4.33967
B2_Mm1a	0.00423132	4.66906	chr12	12670815	12671001	1.87925	6.54831	1.83925	6.51168	2.7478	-0.118902	1.24291	3.17801	1.75353	2.55218	1.90403	1.77446	6.51828	8.195	4.74559	5.90205	6.50508	6.88585	7.75318	8.02345	5.53955	5.41505
B2_Mm1a	0.00423132	11.2675	chr12	21485683	21485868	-1.97357	9.29393	-1.20103	9.31756	-1.7039	-0.111166	0.0807221	-2.36885	-0.698168	-0.49898	-8.68546	-1.80276	9.06097	10.6279	9.72761	10.1505	9.88379	8.54737	9.57414	8.56583	8.913	7.88826
B2_Mm1a	0.00423132	5.30177	chr12	24804219	24804394	-1.00981	4.29196	-0.291796	4.07311	1.37583	-0.616402	0.160449	0.0328099	-0.618441	0.995785	-8.68546	-0.723038	6.46345	3.5011	6.03741	5.0997	3.43604	3.8405	4.76198	4.30571	3.67168	1.80208
B2_Mm1a	0.00423132	6.67203	chr12	28744479	28744667	-1.45802	5.21401	-1.05946	5.03191	-0.726984	-8.68546	-1.94236	-1.39193	-1.72125	0.477937	1.56675	0.759114	6.56533	5.36176	6.89318	6.84016	4.93809	3.81786	4.4159	5.12573	4.89782	3.28423
B2_Mm1a	0.00423132	4.15994	chr12	54685327	54685509	1.25755	5.41749	1.2658	5.55753	0.319558	2.78676	0.104181	0.461969	1.13265	1.39895	1.72877	2.12758	5.63459	5.48046	5.66261	6.73733	6.60859	4.14681	4.9352	6.35098	3.87257	4.74581
B2_Mm1a	0.00423132	4.35668	chr12	58975275	58975478	-1.36426	2.99242	-0.830415	2.9917	0.162833	-0.829395	0.532418	-0.917149	-0.831435	0.590146	-8.68546	-0.936031	3.70026	3.96618	1.41842	3.88671	3.72554	2.30558	3.08333	2.90007	2.34906	2.58908
B2_Mm1a	0.00423132	5.99257	chr12	71076148	71076351	-0.139996	5.85257	-0.374292	5.89883	1.62226	0.755567	-1.05254	0.0828506	-0.831435	-1.21721	-1.12839	0.648931	7.25485	6.48974	6.8844	5.65722	6.12993	5.76501	4.82029	5.90863	5.88903	3.72659
B2_Mm1a	0.00423132	4.18063	chr12	76782961	76783147	7.41157	11.5922	7.48773	11.7433	6.60578	8.04935	7.74718	7.61352	6.59788	7.31559	8.00136	7.36193	11.9089	12.3544	11.5779	12.1476	11.8141	11.6724	11.5525	11.8529	10.9223	10.1189
B2_Mm1a	0.00423132	5.50688	chr12	79303516	79303703	0.0856527	5.59253	0.13299	5.51472	-0.719331	2.19533	0.0652921	0.200687	-1.7136	0.900628	0.574407	-0.818195	5.29615	6.52696	5.99569	6.68526	5.65073	4.97362	5.3787	6.08502	4.81888	4.51428
B2_Mm1a	0.00423132	4.52205	chr12	83403180	83403372	0.966744	5.48879	0.668394	5.50634	0.564729	2.4205	1.83478	0.577856	0.570461	-0.13724	0.758931	1.14394	5.52746	7.23597	6.17646	6.25425	4.67224	4.62259	5.48522	6.18763	4.62404	4.10201
B2_Mm1a	0.00423132	5.08332	chr12	83505756	83505943	1.40905	6.49236	1.39507	6.44283	4.43042	0.873404	1.76573	1.93765	1.60833	-0.0993722	-0.425593	1.18181	6.29615	7.6386	7.20301	6.58951	7.40337	5.95591	5.95859	7.14523	5.5409	5.19235
B2_Mm1a	0.00423132	3.35405	chr12	100916176	100916570	6.62783	9.98188	6.78185	10.1487	5.64418	6.84668	6.68592	6.71703	6.90877	6.9575	6.85496	6.4076	10.1497	10.3371	10.0688	10.1477	10.1998	10.4168	10.0246	10.3146	9.68482	8.475
B2_Mm1a	0.00423132	4.33791	chr12	3449323	3449513	1.06733	5.40525	1.34664	5.45578	2.06518	1.58753	1.36438	2.49978	-0.736439	-0.53725	0.966605	1.32889	5.32775	6.34658	5.58381	6.47167	5.25664	5.17819	6.00517	5.77267	4.49991	3.61008
B2_Mm1a	0.00423132	5.42712	chr12	3544329	3544518	-1.58287	3.84425	-0.97405	3.84679	1.07276	-1.72683	1.05003	-2.39954	-8.68546	-1.11464	-0.0258221	-0.833462	2.99548	5.4263	4.40852	4.70917	3.44109	3.99311	3.70047	4.63269	2.95859	2.17708
B2_Mm1a	0.00423132	4.62211	chr12	4158660	4158849	1.05399	5.6761	1.38504	5.4915	0.265403	2.36064	-0.949975	1.50735	1.59306	0.885361	1.43361	1.33646	5.12476	7.30715	6.17634	6.72836	6.0982	5.10859	4.9834	5.85825	4.75829	4.61765
B2_Mm1a	0.00423132	3.46752	chr12	31791903	31792075	4.55288	8.0204	4.47049	8.19557	4.04449	5.17659	4.91317	4.42219	4.38364	4.28737	4.5188	4.67681	8.36432	8.47076	7.82213	8.63137	7.97916	8.31911	8.13582	8.25532	7.53122	6.69478
B2_Mm1a	0.00423132	5.3637	chr12	59058216	59058415	2.22152	7.58522	2.50216	7.96872	0.51333	2.78414	2.61988	2.38444	3.36706	2.20368	0.48514	3.41447	7.73846	8.17466	8.00158	9.5213	7.28136	7.97801	8.2568	6.05988	7.95942	4.88069
B2_Mm1a	0.00423132	6.08123	chr12	72783082	72783278	-0.574876	5.50636	-0.0262465	5.50959	1.91365	-0.194059	0.319757	-0.866776	-8.68546	-0.166835	2.96638	0.114342	5.94328	4.87453	5.0776	6.73836	5.31781	5.67788	5.34129	5.83425	6.03415	4.22442
B2_Mm1a	0.00423132	4.1525	chr12	75631381	75631571	4.91956	9.07206	4.9567	9.30914	4.59768	5.02049	5.44333	4.63728	4.89292	4.43238	5.24273	5.0897	9.41312	9.60807	9.04168	9.55602	9.74779	9.20517	8.89844	9.56709	8.16623	7.51697
B2_Mm1a	0.00423132	3.29706	chr12	77096318	77096473	4.22292	7.51997	4.27886	7.74601	3.54986	4.78645	4.0069	3.951	4.31048	4.2991	4.25863	4.62092	7.71872	8.01141	7.57627	8.22244	7.7733	7.81303	7.84952	7.07468	6.79194	6.36842
B2_Mm1a	0.00423132	3.45484	chr12	78898552	78898939	3.25503	6.70987	3.17799	6.76054	3.16608	3.58297	3.18989	3.66843	2.45053	3.79782	3.09387	3.09068	6.65192	7.27231	6.7159	7.3043	7.02121	7.00953	6.80518	6.41632	6.529	5.37309
B2_Mm1a	0.00423132	3.13406	chr12	84330930	84331090	2.74899	5.88305	3.02841	5.74365	0.504341	3.97154	3.28896	3.08732	2.96951	2.29422	2.30058	3.5754	6.21169	5.95154	6.17947	8.10075	6.70069	5.266	4.45878	5.53576	4.93449	5.49131
B2_Mm1a	0.00423132	2.75459	chr12	86846202	86846398	3.03346	5.78805	2.9435	5.61152	2.79817	4.22098	3.55242	3.27618	2.02629	2.92063	2.96638	2.50666	5.15273	5.06095	5.29661	5.92643	6.33951	6.2697	5.26494	7.25509	4.997	6.31753
B2_Mm1a	0.00423132	7.89343	chr12	98763547	98763706	-0.875333	7.0181	-0.155008	7.40744	2.32068	1.69103	-0.117085	-2.15161	-8.68546	-0.281749	-0.192932	0.414466	6.18592	8.18086	7.99388	8.2504	6.29236	7.15251	8.12897	7.66238	5.80918	4.52454
B2_Mm1a	0.00423132	4.29205	chr12	101647432	101647626	4.6054	8.89745	4.78284	8.8114	3.75149	4.87956	4.98983	4.81091	4.74145	4.75478	4.87922	4.03595	9.09371	9.29337	8.41425	9.63995	8.34883	8.84293	8.77986	10.6066	8.21335	7.74164
B2_Mm1a	0.00423132	4.52028	chr12	102364249	102364440	0.216467	4.73675	0.253162	4.79513	0.250296	1.7175	1.03492	-0.092721	0.256028	0.455217	-0.040929	-1.84857	5.32022	5.44596	5.73854	4.24426	4.87529	4.71497	4.53336	5.18018	3.71216	3.60255
B2_Mm1a	0.00423132	5.06383	chr12	102739585	102739781	6.26902	11.3329	6.31965	11.2683	7.64366	6.88986	5.85581	6.3329	6.3064	5.12779	5.41383	6.58195	11.5501	13.1846	10.0908	11.0502	11.0471	11.4863	12.459	12.3361	9.8345	10.2898
B2_Mm1a	0.00423132	3.02779	chr12	102753462	102753651	6.03068	9.05847	5.84734	9.09261	5.56002	6.89523	6.2099	5.81963	5.50954	6.98076	5.87504	5.39536	9.33198	9.44596	8.33092	9.97595	8.94766	8.8511	9.23756	9.61595	8.14475	8.70288
B2_Mm1a	0.00423132	5.19374	chr12	105737334	105737491	4.16577	9.35952	4.06616	9.40775	4.2039	4.84303	3.93081	3.954	3.78514	4.03408	4.09823	4.47701	10.0665	9.35996	9.40325	9.41225	9.79218	10.083	9.15637	9.20843	9.55856	7.55466
B2_Mm1a	0.00423132	4.91158	chr12	111138413	111138595	0.13618	5.04776	0.416995	4.96747	-1.68044	1.32733	1.10418	1.23958	-1.67471	-0.0604832	0.0283337	0.805657	5.15816	6.37083	4.77678	6.51821	4.57617	4.35539	5.90302	5.40594	3.90171	3.51134
B2_Mm1a	0.00423132	5.78184	chr12	112204272	112204461	0.459734	6.24157	0.304583	6.14086	1.43533	2.66549	0.634988	-0.81458	1.73057	-0.114639	-0.0258221	-1.83346	6.51904	7.38163	6.87149	6.56002	6.11569	5.82962	6.1245	6.15722	5.67944	5.17708
B2_Mm1a	0.00423132	4.59172	chr13	14053419	14053616	5.92023	10.5119	5.77559	10.6987	5.66533	6.45208	5.76531	6.11839	5.74302	5.78586	6.30699	5.52489	10.88	11.5343	9.85895	11.2764	10.4845	10.8536	10.5438	11.0497	9.57151	9.06678
B2_Mm1a	0.00423132	4.59333	chr13	24788231	24788423	-1.54198	3.05134	-0.864888	2.68945	-0.757199	0.572501	-0.972576	-0.422144	-1.75147	-8.68546	-1.04842	0.7289	1.97287	2.8535	2.34639	2.20114	2.5254	3.38555	2.47142	4.04715	4.83931	3.87069
B2_Mm1a	0.00423132	6.59451	chr13	54472350	54472540	0.154933	6.74944	0.121084	6.72573	-0.742171	2.17249	0.0424521	-1.40712	0.263561	0.199716	1.55157	-0.841035	6.36294	8.13799	7.15727	6.88292	6.34041	6.52986	7.63463	6.56853	7.2323	4.64755
B2_Mm1a	0.00423132	4.16832	chr13	94357263	94357452	4.73868	8.907	4.93182	8.9671	4.89476	5.96666	4.96889	5.03509	4.02602	4.50007	5.02946	3.48847	8.82837	9.51583	9.77932	10.213	8.83605	8.89657	9.1859	9.03763	8.20792	6.5694
B2_Mm1a	0.00423132	4.65918	chr13	97074354	97074547	-2.33437	2.3248	-1.51796	2.25245	-8.68546	-0.756883	-0.980032	-2.4296	-0.758923	-2.1447	-2.05588	-0.863519	1.96542	1.03869	3.97636	-0.128244	3.71059	3.57074	2.85098	2.16523	1.75861	2.33967
B2_Mm1a	0.00423132	4.39524	chr13	98012979	98013154	3.00038	7.39562	3.03211	7.52402	3.54575	4.33779	2.80431	2.79834	3.02541	1.31771	3.0388	3.13494	7.56533	8.71055	6.43877	8.0997	6.96482	7.48271	7.74635	7.92776	6.38021	6.64002
B2_Mm1a	0.00423132	5.17674	chr13	8892967	8893155	0.858312	6.03505	2.05541	6.51392	1.73245	3.28079	2.22756	2.13163	1.97919	-8.68546	2.56675	1.63358	6.11161	7.01888	6.4828	7.16681	6.60001	6.54505	5.90972	7.08146	3.73488	3.69927
B2_Mm1a	0.00423132	5.43391	chr13	12316383	12316571	-0.686527	4.74739	0.417817	4.69295	0.857978	0.86575	0.642601	0.193034	-8.68546	-0.107026	-0.0182089	0.759114	4.90998	5.39829	3.5286	5.97552	7.02439	5.46639	4.32475	4.47592	3.53324	2.83677
B2_Mm1a	0.00423132	6.89692	chr13	40805747	40805939	0.00905949	6.90598	1.04659	6.8991	-8.68546	1.5725	2.41974	1.03729	1.05589	-0.552278	2.75893	0.465865	6.9841	8.41247	7.14225	7.40277	7.77062	6.72285	6.7766	6.19505	6.8141	4.83898
B2_Mm1a	0.00423132	4.50195	chr13	44057900	44058092	4.15122	8.65317	4.04077	8.73363	4.26517	5.12094	5.0047	3.70714	3.37782	3.64412	4.2735	3.81636	8.75587	9.64234	8.5816	9.15882	8.71664	8.75062	8.52586	9.06244	7.92425	7.41321
B2_Mm1a	0.00423132	3.61318	chr13	49587617	49587806	11.3615	14.9746	11.4696	15.2338	10.3509	11.6513	11.6421	11.9076	11.242	11.5843	11.3549	11.1586	15.3007	15.5746	14.9604	15.4683	14.7427	15.2807	15.2214	15.2463	14.339	13.6124
B2_Mm1a	0.00423132	4.88969	chr13	55416853	55417013	0.80165	5.69133	0.903169	5.77512	-0.495659	0.512113	2.81253	-1.1606	1.51007	1.29422	0.213117	1.72741	5.32188	6.75063	5.16592	6.15198	5.6378	6.43219	4.8905	6.30047	4.34953	5.91244
B2_Mm1a	0.00423132	4.5945	chr13	65270829	65271022	-1.02115	3.57335	-0.869477	3.52575	-1.76465	-0.17192	-0.980032	-0.429599	-0.758923	-0.144696	-2.05588	-1.86352	3.72031	4.73913	3.16901	3.33119	4.64133	4.03017	2.93345	5.6783	2.56596	0.924631
B2_Mm1a	0.00423132	5.15668	chr13	118135065	118135254	1.64601	6.80269	2.27543	6.61582	2.58733	2.08053	-0.949975	3.09231	0.271135	2.47032	-1.02582	4.64227	8.1196	5.65371	7.9439	6.18722	7.04443	6.08461	8.04151	6.04495	5.41316	7.49385
B2_Mm1a	0.00423132	5.6441	chr14	9207639	9207828	1.72035	7.36445	1.80707	7.58093	0.850365	3.08053	3.05003	0.600458	-0.728865	2.27768	3.29611	1.33646	7.55772	8.39967	7.65027	7.8905	7.12435	7.15154	7.60415	8.02395	6.41316	5.82916
B2_Mm1a	0.00423132	4.84508	chr14	14667750	14667946	2.04102	6.88611	1.98052	7.0222	2.73677	2.12787	1.16775	1.35562	3.02629	1.83316	2.38141	1.6993	6.9489	7.34747	6.76892	6.56386	7.18431	7.0955	7.58373	7.24112	6.15151	5.97574
B2_Mm1a	0.00423132	4.9413	chr14	20455057	20455247	2.76866	7.70996	2.91844	7.78079	3.11581	2.78916	3.32785	2.05232	2.35102	3.04771	3.13653	2.32889	8.01027	9.65176	7.10438	8.13503	8.16144	7.51209	7.97583	7.58574	6.83275	6.13034
B2_Mm1a	0.00423132	6.3313	chr14	20633016	20633208	-0.480502	5.8508	0.646814	5.76201	0.564729	1.25057	1.34935	0.162819	0.833496	-8.68546	-0.0484235	0.7289	6.2948	7.26532	5.08335	6.87357	5.39047	5.97051	6.55888	5.55351	4.92257	4.59505
B2_Mm1a	0.00423132	4.60421	chr14	21643224	21643417	-1.65962	2.9446	-1.077	3.01401	0.557273	1.05047	-0.395069	0.155363	-1.75892	-2.1447	-2.05588	-8.68546	3.13534	4.49812	1.75397	3.82595	4.06814	2.89267	2.34848	3.38762	1.87408	1.6616
B2_Mm1a	0.00423132	4.23285	chr14	31490384	31490575	3.82616	8.05901	3.72059	8.12047	3.45975	4.84303	4.35685	3.36671	3.21022	3.26257	3.98144	4.12871	7.84765	8.89285	8.23108	8.36446	8.00863	8.00986	8.23995	8.39612	7.30234	7.29713
B2_Mm1a	0.00423132	4.67488	chr14	32110105	32110270	-0.0462795	4.6286	-0.0797724	4.43277	0.0451812	-0.532009	0.244841	-0.204726	-0.534049	1.08018	0.168994	-0.638645	4.43822	5.723	4.34807	5.40041	4.42732	4.8617	4.41466	5.16269	3.48598	4.02397
B2_Mm1a	0.00423132	4.35857	chr14	41385727	41385918	2.16296	6.52153	2.04891	6.50899	2.05765	3.42799	2.67877	1.39271	1.25603	2.04018	2.71396	1.73639	6.48022	7.38456	6.0666	6.53776	7.20532	6.33388	6.59865	7.23546	5.90969	5.46314
B2_Mm1a	0.00423132	3.80092	chr14	42439043	42439232	1.00094	4.80186	1.059	4.77169	0.587331	1.97361	1.95692	0.407813	-0.728865	1.69272	0.781533	1.33646	4.45491	5.2782	4.84292	5.22374	5.2325	5.65608	4.70047	4.56452	4.52563	3.53965
B2_Mm1a	0.00423132	3.41828	chr14	42641288	42641478	-0.206188	3.21209	-0.314329	3.2212	0.257829	-0.149436	-0.372585	-0.407115	0.848524	-1.12221	-0.448433	-0.256072	3.38022	3.06118	2.77645	3.93863	3.73308	3.84115	3.6929	3.06218	2.95102	1.68408
B2_Mm1a	0.00423132	4.23236	chr14	42852846	42853038	0.441185	4.67355	0.79128	4.5359	-1.7572	1.5725	1.19735	0.385211	-0.166504	2.03268	-1.04842	1.31386	4.43231	5.04615	4.56878	5.12714	5.5254	5.39837	4.38569	4.23158	4.50303	3.51705
B2_Mm1a	0.00423132	4.98337	chr14	43415722	43415911	-1.32409	3.65928	-0.391718	3.75731	-1.7346	0.273174	0.0500253	0.770383	-1.72887	-8.68546	1.29611	-0.833462	4.82837	3.52818	2.65849	4.57424	3.9501	4.38216	4.62647	3.56452	3.11059	1.36973
B2_Mm1a	0.00423132	4.17155	chr14	43516560	43516747	-0.228669	3.94288	-0.216465	3.9637	-0.719331	0.873404	-0.934708	0.423079	0.286401	-2.09937	1.15937	-0.818195	4.71118	4.17148	3.38425	4.56094	3.75592	4.80589	4.66683	2.87352	3.30643	3.19235
B2_Mm1a	0.00423132	4.20329	chr14	44191838	44192023	6.08268	10.286	5.99571	10.4273	5.9826	6.97983	6.01146	5.73968	5.76944	6.00881	6.33579	5.83386	10.2098	11.2151	10.4319	10.6334	10.2652	10.4227	10.4874	10.6987	9.43162	9.06398
B2_Mm1a	0.00423132	4.74749	chr14	51993700	51993908	1.64677	6.39426	1.63667	6.68453	0.935254	3.96856	2.49748	1.78488	0.133631	0.0697856	2.29611	1.48847	7.00772	7.03977	6.84946	7.36422	6.62551	6.10715	6.74354	5.28017	5.73862	5.18642
B2_Mm1a	0.00423132	3.42703	chr14	57803281	57803472	7.43452	10.8615	7.57154	11.0096	6.28921	8.24106	7.77975	7.8021	6.97027	7.90643	7.12398	7.36332	11.2122	11.0628	10.6843	11.6817	10.2734	11.052	11.7127	10.9673	10.5257	9.44341
B2_Mm1a	0.00423132	5.69528	chr14	65811354	65811548	-1.23415	4.46114	-0.413799	4.45433	-0.772072	-0.7643	1.59751	0.147946	0.818623	-2.15211	-0.0632968	-8.68546	3.27993	5.64598	5.40952	5.68452	4.63391	4.20718	5.37081	4.18756	4.27475	1.91721
B2_Mm1a	0.00423132	4.15381	chr14	76087826	76087990	6.19526	10.3491	6.19049	10.5148	5.35158	6.43671	5.89018	5.97892	6.38156	6.87025	6.65344	5.99943	10.5153	10.6849	10.1466	11.0555	10.2491	10.5143	10.7165	11.5041	9.48138	8.62311
B2_Mm1a	0.00423132	5.88366	chr14	79338519	79338708	-1.87159	4.01207	-1.1165	4.10132	-8.68546	-0.141863	-1.94997	-1.39954	0.593063	-0.529676	-2.02582	-0.833462	4.2434	4.06875	5.36899	5.97863	4.16691	3.92273	2.37854	4.13388	3.90414	1.95469
B2_Mm1a	0.00423132	4.05974	chr14	99386753	99386944	5.28866	9.34839	5.56179	9.65086	4.18103	6.03285	6.87412	5.97337	3.34349	5.66467	5.45892	4.78079	10.2389	9.62918	7.41758	10.087	11.0531	8.78904	9.67253	11.0943	7.88556	7.61671
B2_Mm1a	0.00423132	4.79359	chr14	122286197	122286370	-0.198943	4.59465	-0.130178	4.73487	-0.607685	-0.599914	0.176937	-0.27263	0.983009	0.0122731	-1.89891	0.615379	4.79481	4.65509	3.4959	4.35065	4.67492	4.83623	5.42829	5.04102	3.41808	5.25152
B2_Mm1a	0.00423132	9.07159	chr14	16085807	16086011	-1.06855	8.00303	-0.284383	8.39354	-0.844222	0.748512	-0.0595992	-0.509167	1.16151	0.583091	-8.68546	-0.943086	9.25217	9.24914	8.60514	9.6525	7.38591	9.04096	6.32781	8.18194	6.14393	6.19084
B2_Mm1a	0.00423132	4.11404	chr14	18235987	18236175	4.92744	9.04148	5.14213	9.43729	3.91687	5.03568	5.40637	5.75782	4.75448	5.34419	5.24858	3.95551	9.69221	9.46653	8.13445	9.64752	8.25407	9.46328	9.41129	9.66233	9.11595	7.56716
B2_Mm1a	0.00423132	3.14616	chr14	24531503	24531696	2.87679	6.02295	2.93826	6.188	2.48327	2.82808	3.2679	3.27084	3.04843	2.71328	3.26605	2.13648	6.67966	6.57785	6.0019	6.21161	5.64133	6.37164	6.1644	6.53446	6.00653	4.04011
B2_Mm1a	0.00423132	5.13228	chr14	32110270	32110451	-1.35017	3.78211	-0.829657	3.69409	-8.68546	0.335235	-0.887914	-1.33748	-1.6668	1.85431	0.358167	-0.771401	4.22746	4.13081	3.65344	5.6363	2.61007	3.91079	3.66299	3.37282	3.72519	2.89122
B2_Mm1a	0.00423132	4.4189	chr14	34239527	34239705	0.561465	4.98037	0.525108	4.64298	0.351442	1.94418	-0.863935	0.493853	-1.64283	0.556363	1.23014	2.4225	5.3853	6.54711	4.2393	4.66028	6.52018	4.44172	4.76226	4.12263	4.49919	4.62569
B2_Mm1a	0.00423132	3.878	chr14	44286022	44286213	-0.267841	3.61016	-0.143358	3.77643	0.250296	-0.15697	-0.965082	-0.092721	-0.15901	-0.129746	-2.04093	1.15143	3.78772	2.861	4.04194	3.53056	4.08309	4.04512	4.63645	3.76514	2.99595	2.35462
B2_Mm1a	0.00423132	3.74182	chr14	44365799	44365989	5.53907	9.2809	5.46475	9.40311	5.70077	5.49442	5.55815	6.24034	5.1462	5.3616	5.376	5.43509	9.39411	9.41211	9.32463	9.19916	9.89042	9.6952	9.95906	9.55185	8.87561	7.50681
B2_Mm1a	0.00423132	2.78158	chr14	44614000	44614188	4.87161	7.65318	5.06269	7.70533	3.52094	5.2233	5.22756	4.78798	4.56415	5.50768	5.23918	4.90207	7.69658	7.88372	7.91403	7.62023	8.43651	7.90762	7.71408	7.67593	7.41099	6.27216
B2_Mm1a	0.00423132	3.56982	chr14	44686779	44686970	3.92967	7.49949	3.85731	7.83192	3.83526	4.82792	4.12238	3.75528	3.38531	3.42484	4.207	3.87935	7.46419	8.20339	7.06047	8.21538	7.88793	7.94104	7.79249	7.87134	6.29712	6.26151
B2_Mm1a	0.00423132	6.69776	chr14	55573041	55573232	-0.133636	6.56413	1.14965	6.78879	1.70973	2.58	1.61988	1.17031	0.256028	-8.68546	1.129	-0.848568	5.4398	7.60823	6.6838	7.02626	6.92522	6.09348	6.17935	7.08707	5.70429	6.89378
B2_Mm1a	0.00423132	6.21617	chr14	77930077	77930255	2.21243	8.4286	1.87268	8.61445	1.52137	3.97392	3.89095	1.6865	-0.642825	2.05886	3.78814	1.4225	9.41914	8.84828	8.56819	9.00466	7.87108	8.54792	9.52347	8.6607	6.68635	7.1562
B2_Mm1a	0.00423132	3.9034	chr14	81656597	81656787	0.966415	4.86981	1.10071	4.84629	-0.157208	2.17249	1.04245	1.49978	0.263561	1.19972	0.551567	1.15897	4.87055	6.28999	5.16877	4.80113	5.14247	4.82204	5.1954	4.0946	4.19613	4.11704
B2_Mm1a	0.00423132	6.00733	chr14	86402875	86403066	0.522869	6.5302	0.861196	6.26634	-1.7497	2.16496	0.0349184	1.04478	-0.743972	0.677609	1.281	1.47336	6.86301	6.47991	7.33877	7.44895	9.63018	4.39305	5.63645	6.03816	6.05278	5.42071
B2_Mm1a	0.00423132	5.09576	chr14	96187844	96188035	-1.19557	3.90019	0.0165863	3.79976	0.250296	-1.74193	-0.965082	0.585351	-0.15901	0.192182	0.959071	-8.68546	4.2283	4.5772	6.8982	4.01599	3.58352	3.39305	3.47891	4.23907	3.23299	1.35462
B2_Mm1a	0.00423132	5.98537	chr15	25710240	25710399	0.0508263	6.0362	0.987139	6.26282	-8.68546	2.84303	1.61988	0.433348	0.84099	1.13329	1.80707	0.414466	6.7591	6.72607	5.32963	6.35919	6.29236	6.38788	6.04151	6.23329	4.66108	5.57185
B2_Mm1a	0.00423132	3.76415	chr15	25718047	25718238	2.10552	5.86967	2.00453	5.99894	1.95074	3.11605	1.61988	1.90728	2.16292	2.26257	1.76643	2.05832	6.09931	6.22357	6.11469	6.53776	6.38375	5.89857	5.86593	5.44071	5.49238	4.64002
B2_Mm1a	0.00423132	5.94118	chr15	36542870	36543062	-1.54925	4.39193	-0.28237	4.34749	-8.68546	-0.749427	0.612386	-2.42214	0.248533	0.184688	0.273505	-1.85606	4.10216	5.74659	3.98382	5.02896	4.47294	4.22205	4.9409	4.83565	3.53865	3.04756
B2_Mm1a	0.00423132	4.14216	chr15	53075551	53075738	-0.749642	3.39252	0.448197	3.32119	0.280669	-0.126596	-1.93471	0.615725	-8.68546	1.22256	0.989445	1.64124	2.91763	3.08402	4.21433	3.87128	3.96537	3.42342	2.26828	4.40695	3.21897	2.55492
B2_Mm1a	0.00423132	5.29678	chr15	55551849	55552042	-0.443214	4.85357	0.560534	4.72138	-8.68546	1.24312	2.01997	1.5704	-0.758923	0.662659	-0.0558793	0.458409	5.15524	5.24814	4.75397	6.44919	4.61748	5.86536	4.28708	4.68879	4.32339	3.14702
B2_Mm1a	0.00423132	4.9992	chr15	59544828	59545024	-1.71923	3.27998	-1.0845	3.39015	-1.78679	1.02833	-1.00217	-2.45174	-0.196099	-1.16684	0.506944	-8.68546	3.3356	3.33848	4.23433	4.37318	2.93638	3.45549	3.44182	3.80605	2.23897	1.63946
B2_Mm1a	0.00423132	6.0345	chr15	75952219	75952421	0.0441018	6.0786	0.939677	5.88966	0.754885	2.76266	1.12447	-0.495022	-8.68546	0.597236	2.52255	1.7715	7.9168	6.75463	7.45673	5.92527	5.61095	5.85404	5.65229	6.1587	5.37501	4.0816
B2_Mm1a	0.00423132	2.73576	chr15	79274937	79275130	0.731556	3.46731	0.873336	3.42579	1.23535	0.243117	1.4794	2.37776	-0.17396	1.02523	-1.05588	0.721444	3.05288	4.56225	3.0759	3.67911	3.10291	3.1557	3.46396	3.38762	3.5312	3.6616
B2_Mm1a	0.00423132	5.31354	chr15	80122226	80122610	-0.321101	4.99244	-0.749613	4.94995	-1.75346	2.1123	-0.646906	0.388954	-1.74772	-1.54854	1.47888	-0.852321	5.508	6.38081	5.16889	6.39471	4.22959	4.24015	5.83542	4.73101	2.79955	4.63627
B2_Mm1a	0.00423132	6.11549	chr15	80895947	80896123	2.70115	8.81664	2.57282	9.04838	3.79392	4.13031	1.95963	2.40315	1.37338	2.7425	3.03062	2.17568	8.41965	9.70822	8.97374	9.36271	8.20265	9.23345	10.0844	9.12302	7.81176	7.24676
B2_Mm1a	0.00423132	6.04049	chr15	81789804	81789992	1.14503	7.18552	1.12164	7.36949	0.594944	2.45071	1.37957	0.777996	0.86371	1.89297	1.44122	-0.240886	7.56914	7.35249	7.41613	7.80121	6.97708	7.38649	8.06093	7.07737	6.5151	5.69927
B2_Mm1a	0.00423132	4.34148	chr15	81908843	81909033	1.50619	5.84767	1.84063	6.07966	1.95827	3.02049	2.21238	0.592885	1.72299	2.83198	-1.0334	0.743928	6.51146	6.7891	6.15727	5.60849	6.12539	6.28671	6.03393	5.86014	5.2185	3.88571
B2_Mm1a	0.00423132	5.4528	chr15	83249162	83249338	0.230065	5.68286	-0.026001	6.04994	-0.632347	-0.624576	1.61171	-0.71233	-1.62662	0.572574	1.98332	1.26879	6.28755	5.92589	5.23205	6.17399	8.15124	6.85787	5.00435	6.44049	4.28323	2.47198
B2_Mm1a	0.00423132	5.51507	chr15	96173103	96173290	1.36783	6.8829	1.63562	7.23203	-0.719331	2.28844	1.23522	1.78565	2.60833	1.48559	-0.0105554	2.26927	7.35059	8.42387	6.51811	8.19785	7.11347	6.81574	7.36727	8.19734	5.13783	3.70692
B2_Mm1a	0.00423132	3.51732	chr15	96328677	96328874	2.04774	5.56506	2.19822	5.73085	1.2059	2.91411	2.51409	2.18481	2.21163	1.41082	2.37411	1.56647	5.79396	5.73717	5.72452	6.08072	6.75261	5.68085	5.00086	6.33872	4.37302	4.16821
B2_Mm1a	0.00423132	5.28971	chr15	98079808	98079964	-0.598599	4.69111	0.544523	4.64516	0.540637	0.548409	1.32526	-1.12431	-8.68546	0.745558	1.41934	0.441773	5.84057	4.15134	5.64422	5.99723	5.82324	3.96349	4.6234	4.66692	3.97079	2.22992
B2_Mm1a	0.00423132	3.54738	chr15	98693169	98693361	1.86121	5.40859	1.95957	5.56756	1.56473	2.95101	2.78231	1.97017	1.94897	0.184688	0.951576	2.53625	6.5503	5.09054	6.93135	5.68657	3.80551	5.44856	6.46446	5.91864	3.35103	4.83898
B2_Mm1a	0.00423132	6.7667	chr15	99877404	99877595	-0.624737	6.14197	0.418012	5.92067	-0.749704	0.579996	0.842273	0.907279	0.256028	0.192182	1.65951	-8.68546	6.03565	5.835	7.61858	5.85249	7.21338	5.96073	5.49272	5.88062	6.31788	5.2126
B2_Mm1a	0.00423132	3.73244	chr15	100340183	100340341	1.3969	5.12934	1.87202	5.04217	0.522375	1.53015	2.21389	2.31686	-0.471893	0.142334	2.69058	2.23087	6.04686	6.02616	5.43332	6.59341	5.38994	4.47248	4.69441	4.59522	4.41487	3.6267
B2_Mm1a	0.00423132	3.83847	chr15	103294118	103294466	3.04878	6.88725	3.55945	6.88748	1.19553	3.01066	3.4582	3.70051	3.66069	1.65199	3.83842	3.87427	6.87647	7.82452	6.01532	8.24012	8.8008	6.8985	6.7429	8.03688	3.95583	5.48118
B2_Mm1a	0.00423132	5.82082	chr15	38619051	38619220	-0.729662	5.09116	0.168916	5.09736	0.425867	2.0186	0.795452	-0.654115	-8.68546	-0.954174	1.30457	-0.0880343	4.9373	6.0621	4.52945	5.67699	5.05086	5.65608	5.14387	5.73657	3.88773	4.23063
B2_Mm1a	0.00423132	4.38482	chr15	59244107	59244298	-0.873841	3.51098	-0.935839	3.40702	-1.7497	-0.741933	0.356847	-0.092721	-1.74397	-1.12975	-0.040929	-1.84857	3.15029	4.91162	3.18396	3.7936	1.5329	3.63008	2.2379	5.07095	2.43652	5.16197
B2_Mm1a	0.00423132	3.34308	chr15	79073559	79073718	7.62182	10.9649	7.68185	11.1946	6.75173	8.15773	7.88292	7.9252	7.36769	7.52561	7.73977	7.62392	11.2518	11.4408	10.7103	11.4703	11.0002	11.2637	11.1897	11.1995	10.2408	9.8821
B2_Mm1a	0.00423132	4.89676	chr15	79188858	79189049	0.449748	5.34651	0.769533	5.54158	-0.749704	0.579996	1.49435	1.39271	0.577956	-2.12975	0.959071	1.47336	5.35541	5.75408	5.73854	6.58019	4.28013	4.81451	5.86593	4.3501	5.72775	4.99847
B2_Mm1a	0.00423132	3.44031	chr15	79866783	79866971	4.51736	7.95767	4.89966	7.84165	6.52094	6.13877	3.1451	4.60807	2.27875	5.22389	5.19124	3.03213	7.70006	7.98325	8.53535	8.2291	7.66115	7.63908	7.68383	8.62636	8.03786	7.48063
B2_Mm1a	0.00423132	4.94039	chr15	79945600	79945793	3.58916	8.52954	3.19942	8.60134	2.0427	4.17385	2.54353	4.62568	2.489	3.8553	2.19205	6.79112	8.22516	9.84605	8.45902	8.98028	7.75499	9.25636	8.74366	9.34182	7.24511	7.44296
B2_Mm1a	0.00423132	4.67283	chr15	81376698	81376884	1.4892	6.16203	1.55275	6.36003	0.288364	1.8811	2.07299	2.87135	0.616024	1.07825	1.45657	1.64893	6.16818	7.31088	5.61434	6.58299	6.75796	6.41166	6.30839	6.76771	4.91316	4.785
B2_Mm1a	0.00423132	2.70679	chr15	82873354	82873547	5.49819	8.20498	5.34289	8.31354	5.20113	5.81297	5.0312	6.58721	4.94152	5.48466	5.98304	4.94384	8.75821	8.53455	7.79836	9.49014	7.58404	9.32396	8.37085	8.25622	7.24511	6.6884
B2_Mm1a	0.00423132	2.70869	chr15	84013144	84013333	2.49298	5.20166	2.71544	5.26888	0.850365	2.36064	2.80491	3.3009	1.8561	2.88536	3.25958	2.62597	5.59539	6.23867	4.81377	6.20559	4.96947	5.45878	5.07898	5.97664	3.45163	4.22771
B2_Mm1a	0.00423132	6.45871	chr15	86037139	86037331	2.84839	9.30711	2.88391	9.57505	0.242801	2.77413	2.93431	2.10142	2.8335	3.88513	3.78447	4.2314	9.84555	10.0291	9.90948	9.79584	8.42195	8.89674	9.57511	9.57498	9.43199	7.5903
B2_Mm1a	0.00423132	5.5003	chr15	88720397	88720589	-1.04117	4.45913	-0.306631	4.34446	0.242801	1.4205	1.34935	0.385211	-8.68546	-1.13724	-1.04842	-0.856063	7.11753	5.13361	4.38591	5.7861	4.30301	2.5782	3.62896	4.73747	2.76606	4.15448
B2_Mm1a	0.00423132	4.59032	chr15	89234577	89234804	2.29814	6.88845	2.15407	7.05148	1.80972	3.5337	3.14454	2.46671	1.33003	1.79225	2.23471	2.07343	6.9419	7.92984	7.22143	7.34959	6.32936	6.77655	7.42839	7.16107	6.10054	5.64585
B2_Mm1a	0.00423132	7.58604	chr15	95455919	95456075	0.0930233	7.67907	1.24355	7.66471	2.71056	1.35576	1.49519	0.875693	1.13133	-8.68546	2.41934	-0.558227	8.28473	7.6386	8.46582	7.2269	8.23989	7.44968	7.70181	7.0045	7.69082	7.0879
B2_Mm1a	0.00423132	4.62478	chr15	98495395	98495586	-0.721952	3.90283	0.486351	3.92323	1.2503	1.06542	-1.96508	-0.092721	1.84099	-8.68546	1.65951	-0.848568	3.4398	5.18292	3.93884	4.41027	4.42598	3.90762	3.58583	5.13437	2.18859	2.81405
B2_Mm1a	0.00423132	5.60155	chr15	99414709	99414899	-0.626695	4.97485	0.79701	5.04767	1.42775	1.85056	1.04245	-1.40712	-8.68546	-2.12221	0.551567	2.32889	5.01027	5.89407	5.36141	5.5381	4.4055	5.08508	4.93575	4.97779	5.09095	3.44961
B2_Mm1a	0.00423132	8.11685	chr15	99869395	99869585	-0.943417	7.17344	-0.592436	7.37864	-0.742171	2.2656	-8.68546	-0.407115	-0.736439	2.04771	-0.448433	-0.841035	8.47976	7.86853	7.40581	8.07166	7.35146	6.4512	6.80837	7.76766	4.91037	6.61954
B2_Mm1a	0.00423132	5.58724	chr15	103276247	103276440	-1.37674	4.21051	-0.283495	4.60008	-1.76465	-0.17192	-0.395069	0.155363	-0.758923	0.662659	-0.0558793	-8.68546	4.84806	5.16797	4.0759	5.26407	3.75499	4.3521	4.93345	4.93782	3.84607	0.924631
B2_Mm1a	0.00423132	6.05131	chr16	4632893	4633052	-1.5699	4.48142	-0.523795	5.14368	-8.68546	-0.478898	-0.702047	-0.566652	-0.480938	-1.86671	0.222105	-0.000571502	5.2434	5.07156	5.42427	5.2372	4.07604	3.84872	5.68536	5.2158	3.80918	1.20262
B2_Mm1a	0.00423132	2.57971	chr16	11157956	11158117	5.45975	8.03946	5.7529	8.18821	4.01897	6.08814	5.95951	5.98528	4.97687	6.66996	4.433	5.54629	8.02638	8.4125	7.23642	8.36783	8.35003	8.62846	7.83416	8.00775	8.36149	7.16959
B2_Mm1a	0.00423132	5.48097	chr16	11262725	11263123	-2.67226	2.80871	-1.96211	2.79605	-0.804987	0.202785	-2.02036	-3.46993	-8.68546	-3.18503	-1.51125	-1.90385	1.73244	6.60569	3.08287	4.18898	1.57715	1.70033	3.30815	2.99936	2.59274	0.299336
B2_Mm1a	0.00423132	3.87714	chr16	13949165	13949366	9.89255	13.7697	10.006	13.9515	8.85477	10.6153	10.2075	10.3191	9.87147	9.57631	10.1406	9.55543	13.9621	14.1983	13.8558	14.6702	13.9409	14.0488	13.623	13.9733	13.0933	12.3312
B2_Mm1a	0.00423132	5.3493	chr16	17433013	17433171	0.211157	5.56045	0.774865	5.70363	0.522375	1.53015	1.47692	1.02736	-0.471893	-1.85767	1.03851	-1.57649	5.69539	6.98393	5.33868	6.9532	5.71187	6.35762	6.00475	5.42188	5.18859	1.94863
B2_Mm1a	0.00423132	6.66623	chr16	20641099	20641286	-1.65456	5.01167	-1.32313	4.96769	-0.719331	-1.71156	-0.934708	0.937653	-1.7136	1.60107	-2.01056	-8.68546	4.36829	6.1501	6.53626	5.12653	5.5241	4.74535	4.80885	6.66451	3.34825	2.84442
B2_Mm1a	0.00423132	5.20863	chr16	30428066	30428254	-1.34369	3.86494	-0.620638	3.89477	-8.68546	-0.719212	0.379567	-2.39193	-0.721252	-0.522063	1.15172	0.759114	4.58805	3.39829	6.00109	3.99689	3.79266	3.06784	4.58255	4.10979	2.73488	2.37734
B2_Mm1a	0.00423132	7.02106	chr16	30466341	30466530	-0.152941	6.86812	0.527354	6.91793	2.78896	0.273174	2.57359	-0.81458	-8.68546	1.69272	0.781533	0.166538	8.35961	8.25362	6.38889	7.30695	6.3917	6.93171	5.97349	6.99403	6.90414	5.17708
B2_Mm1a	0.00423132	4.82623	chr16	35419878	35420067	1.65199	6.47823	1.64659	6.675	0.265403	2.85814	1.37195	1.40781	0.856097	1.88536	2.49774	2.07343	6.28088	7.16678	6.318	6.95166	7.01677	7.19325	6.45891	6.89109	5.74286	4.76204
B2_Mm1a	0.00423132	2.67981	chr16	35856207	35856403	3.84021	6.52001	4.07817	6.51874	2.21321	3.77557	4.12711	4.28973	4.12583	3.85553	4.03051	4.30417	6.51314	6.52435	7.15809	7.1625	7.0936	6.78222	6.37801	6.49476	5.58613	5.50735
B2_Mm1a	0.00423132	4.67287	chr16	94230226	94230419	3.17317	7.84603	3.00496	7.90282	2.62766	4.35164	3.85286	3.12499	2.88493	2.76219	3.64456	2.13648	7.87831	8.68615	7.83078	7.99846	7.92734	7.55088	8.08319	8.62055	7.39523	6.48942
B2_Mm1a	0.00423132	4.03549	chr16	4095656	4095842	0.514137	4.54963	0.138006	4.38513	2.61029	-0.118902	0.394915	2.08285	0.879058	-1.09168	-0.417898	-0.225538	4.97263	5.51797	4.39195	5.26462	4.37832	5.26761	4.2428	4.3612	3.61898	3.48015
B2_Mm1a	0.00423132	4.50132	chr16	11224093	11224265	0.350345	4.85167	0.550365	4.96645	-1.59937	-0.00663573	0.992608	0.90561	0.406362	-0.979412	0.694368	2.38923	5.03759	5.29144	5.42175	5.54484	4.57632	5.12834	4.57266	4.8953	4.22157	3.82688
B2_Mm1a	0.00423132	4.58972	chr16	11598450	11598647	2.7018	7.29152	3.43812	6.93125	3.1601	3.85753	3.69096	0.540957	4.38156	3.46972	3.40653	-0.892963	5.71733	9.64587	7.04043	9.59386	4.94794	6.82207	5.87363	10.5256	7.26832	5.48015
B2_Mm1a	0.00423132	4.94541	chr16	13707037	13707195	1.03641	5.98182	1.2427	5.9722	2.10734	2.53015	1.47692	1.94489	-0.471893	-0.857666	0.553079	1.00847	6.24113	6.39181	6.9796	6.3876	5.52118	5.70326	5.58971	6.99658	5.42646	4.58089
B2_Mm1a	0.00423132	5.10669	chr16	18847057	18847247	4.15237	9.25906	4.30206	9.49842	4.63287	4.69187	4.17174	2.72217	4.01845	4.43238	5.26123	3.28825	8.77907	10.2007	9.52129	9.47732	8.74151	9.51952	10.3478	9.83157	8.5382	7.63362
B2_Mm1a	0.00423132	5.3565	chr16	18848328	18848524	4.79984	10.1563	4.61778	10.4284	5.19049	6.23779	3.52139	6.05606	3.50434	3.5336	6.31	4.04508	8.31397	11.5342	10.7675	11.9005	9.61029	8.50425	10.753	11.544	10.1039	8.53185
B2_Mm1a	0.00423132	5.47425	chr16	21189639	21189825	-1.01376	4.46049	0.238932	3.85535	0.288364	-0.703864	0.394915	0.793344	0.616024	-8.68546	-1.00286	0.1895	4.51029	3.89906	2.92246	2.0947	5.8297	3.20872	8.86775	6.06791	3.81163	3.39269
B2_Mm1a	0.00423132	6.19117	chr16	33707219	33707410	-1.74533	4.44583	-0.954357	4.42765	-1.7497	0.258067	-8.68546	-2.41465	-0.15901	-0.129746	-2.04093	0.958787	5.00274	5.18292	4.35388	4.50142	4.2491	4.2004	4.66111	5.97892	4.16587	2.16197
B2_Mm1a	0.00423132	4.25571	chr16	45260893	45261084	1.76555	6.02125	1.91237	6.19256	0.835258	2.506	2.49435	2.10891	0.577956	1.77714	1.86596	1.95879	6.29325	7.13046	5.78387	6.74469	6.09187	6.60806	6.47891	5.97025	5.29712	3.81405
B2_Mm1a	0.00423132	6.31552	chr16	62521311	62521692	-1.53457	4.78094	-0.47486	4.78213	-0.157208	-0.412471	0.212377	0.177847	-8.68546	-0.53725	-1.0334	-1.84103	4.74279	5.56897	4.74608	5.42562	4.9229	4.88784	4.71674	4.71127	4.81818	3.26904
B2_Mm1a	0.00423132	3.44978	chr16	95325954	95326151	1.09611	4.54589	1.29762	4.24485	-1.7941	1.21367	0.990524	1.86288	1.38156	2.28529	1.72203	1.10704	5.62248	6.25718	3.72452	5.44223	3.85107	4.29618	4.19351	5.56205	2.95156	3.55815
B2_Mm1a	0.00423132	6.04941	chr16	95960533	95960727	-1.15438	4.89503	-0.315224	5.02714	-8.68546	1.2357	0.334479	-0.852054	-0.76634	-0.567151	-0.0632968	0.129064	4.68592	6.24073	5.24905	5.34007	6.60404	5.05518	4.88539	4.99911	3.97358	1.91721
B2_Mm1a	0.00423132	4.28154	chr17	8379695	8379887	9.97381	14.2554	9.85716	14.5192	9.63243	10.3035	9.64627	9.88506	9.82926	9.93857	10.8762	9.67921	13.9113	14.9562	14.3372	14.915	14.0486	14.7013	14.9067	14.8845	13.5124	12.3804
B2_Mm1a	0.00423132	3.95564	chr17	23006386	23006559	8.9857	12.9413	8.95081	13.1051	7.91784	10.0596	9.25975	8.86372	9.02284	8.87878	8.64412	9.23889	12.8332	13.6132	13.5944	13.6246	13.1088	13.2671	12.8745	13.1014	12.0724	11.3236
B2_Mm1a	0.00423132	5.03276	chr17	23614892	23615085	2.44279	7.47555	2.49949	7.63801	0.235345	3.56505	3.10743	2.27084	2.411	3.52773	2.58798	1.83692	6.86629	7.66074	4.41693	8.57566	8.34177	7.89717	7.61527	8.22592	7.56811	7.5876
B2_Mm1a	0.00423132	4.75401	chr17	26050762	26050953	-0.623889	4.13012	0.368391	4.25421	1.83526	1.25807	0.0349184	0.585351	-8.68546	-1.12975	0.959071	0.151432	4.2283	6.03092	4.73854	4.4413	4.28013	4.17065	3.0264	4.42811	3.14279	2.81405
B2_Mm1a	0.00423132	6.03555	chr17	26246701	26246882	0.153689	6.18924	1.52682	6.15796	2.41493	2.24213	2.63565	-8.68546	1.65512	-1.05258	0.621201	1.39852	5.67225	6.9637	5.63616	7.68839	5.8471	6.24029	7.57332	6.34481	3.85073	6.07564
B2_Mm1a	0.00423132	4.84051	chr17	30628583	30628769	-0.378854	4.46166	-0.819325	4.53788	-0.711636	2.20303	-0.927014	0.430774	-1.7059	-1.09168	-1.00286	-0.225538	4.47787	6.02245	3.97691	5.43257	3.85107	4.60104	4.5979	6.40807	2.68609	2.56261
B2_Mm1a	0.00423132	6.92625	chr17	32112666	32112824	-0.227986	6.69826	0.882901	7.26812	0.107338	1.3375	-1.693	-8.68546	2.92042	0.949689	0.816113	2.42351	6.9035	7.61112	4.15647	7.83474	7.40701	7.12923	8.6223	7.90895	4.46067	4.94863
B2_Mm1a	0.00423132	4.00224	chr17	32879412	32879609	3.1355	7.13774	3.10195	7.45674	2.01326	4.4616	3.07799	3.12592	2.53356	2.91332	3.2366	3.72175	7.52843	7.95176	7.76892	7.92712	7.38505	6.88559	7.21386	7.60339	5.9451	5.16821
B2_Mm1a	0.00423132	4.66243	chr17	36006415	36006607	8.35748	13.0199	8.2391	13.1274	8.02744	9.39778	8.5868	8.58137	7.74039	8.13539	8.34282	8.04782	12.945	13.8731	12.9098	13.5967	13.1696	13.3412	13.0851	13.4692	11.999	11.8104
B2_Mm1a	0.00423132	4.30246	chr17	46727555	46727745	-0.412911	3.88955	0.615083	3.8827	-8.68546	1.72503	-0.957548	2.34777	0.263561	1.87779	0.966605	-0.841035	7.13765	3.3831	3.89193	3.93863	2.73308	4.5705	3.87347	2.99507	2.36605	4.00601
B2_Mm1a	0.00423132	4.72712	chr17	56851561	56851752	0.87231	5.59943	1.27461	6.00087	1.42022	1.7175	1.94181	0.585351	-1.74397	0.192182	1.129	1.73639	6.01379	6.24347	6.13815	6.00565	5.84448	5.44367	6.31763	5.99609	5.17728	2.81405
B2_Mm1a	0.00423132	4.15925	chr17	56986776	56986967	-0.405283	3.75397	-0.746838	3.89603	-0.749704	0.84303	-1.96508	0.585351	-0.743972	-2.12975	1.76643	-0.848568	1.98037	5.5772	2.64339	4.31297	2.97347	4.04512	4.33306	4.88062	3.04658	3.74694
B2_Mm1a	0.00423132	4.8115	chr17	74345035	74345221	-0.68626	4.12524	0.295116	4.15558	-8.68546	0.296136	0.657949	-0.0546529	0.294096	-0.0916778	1.5821	0.511428	3.82579	4.67667	4.86588	4.2467	4.40747	4.79368	4.06447	3.58748	3.58421	3.20004
B2_Mm1a	0.00423132	4.64731	chr17	83373870	83374055	-0.103624	4.54369	0.934337	4.72362	0.618027	-8.68546	1.25065	0.43851	-0.698168	2.23799	2.00487	2.00459	5.31158	4.09945	5.01112	5.04103	4.77135	4.67589	4.60563	5.03334	4.16514	2.72235
B2_Mm1a	0.00423132	5.09632	chr17	26746525	26746718	0.354726	5.45104	0.490702	5.52616	-1.76465	2.05047	0.827323	0.155363	0.82604	-1.1447	-1.05588	2.94384	6.07394	5.59328	6.06382	5.95922	4.06814	5.78019	5.37823	5.18018	5.45905	4.95438
B2_Mm1a	0.00423132	5.02387	chr17	26914568	26914764	2.1418	7.16567	2.14598	7.28797	0.535134	3.02833	1.69827	2.00769	1.67837	2.58805	3.3143	2.28427	7.39861	7.13549	7.29152	8.33142	7.16419	7.40035	7.28441	7.38785	6.923	5.3399
B2_Mm1a	0.00423132	4.66514	chr17	27619341	27619524	2.534	7.19914	2.52771	7.12616	1.3117	3.36386	3.18378	3.03907	2.01787	2.57551	2.4799	2.30029	6.99014	9.08083	7.08456	7.18651	7.11337	7.13894	7.2952	8.60936	5.88662	5.60584
B2_Mm1a	0.00423132	3.43713	chr17	27915088	27915270	1.38988	4.82701	1.59205	4.9404	1.64149	2.02777	2.80462	0.976542	-0.67471	3.18744	-0.386704	1.54262	5.70784	4.64647	5.62826	5.80146	5.68962	3.86441	4.09566	5.23433	4.09075	3.51134
B2_Mm1a	0.00423132	3.86565	chr17	31439362	31439556	2.28152	6.14718	2.43309	6.19479	2.68736	3.14259	1.18248	1.56298	2.62598	2.2402	2.9811	1.8295	6.84674	6.67513	4.99448	7.16812	6.8376	6.05518	5.67497	6.3344	5.42361	5.46153
B2_Mm1a	0.00423132	4.66166	chr17	33795286	33795472	0.32007	4.98173	0.183305	4.96954	-0.126674	-0.703864	1.97988	-1.37658	0.616024	0.493285	1.90403	-0.225538	4.37599	6.33964	4.30949	5.26462	5.06739	4.87169	5.63672	5.95521	3.47459	4.52197
B2_Mm1a	0.00423132	4.16556	chr17	36030017	36030176	8.97859	13.1441	9.02006	13.1729	8.64647	9.8163	9.35662	9.085	8.32642	8.5331	8.95512	9.10969	13.0935	14.2608	13.0617	13.4765	13.2523	13.5834	12.9383	13.6277	12.3224	11.825
B2_Mm1a	0.00423132	3.26542	chr17	36085996	36086154	3.81504	7.08046	3.89326	7.14424	3.52238	3.48434	4.03492	3.94489	4.85004	2.89722	3.90358	3.88294	7.98716	7.47547	7.09989	6.817	6.92836	7.35362	7.06736	7.21602	7.18859	5.67109
B2_Mm1a	0.00423132	3.80621	chr17	46185160	46185356	2.04841	5.85461	1.9479	6.13062	1.79817	3.35026	0.997829	2.45515	1.8039	3.19072	2.09191	0.699305	6.2742	6.39159	4.73183	6.06879	6.03718	6.19246	6.42086	6.33949	4.21759	5.87212
B2_Mm1a	0.00423132	3.0541	chr17	46667243	46667441	2.31978	5.37389	2.52266	5.54628	2.84249	1.66584	2.62711	2.66297	2.52629	2.51903	2.15534	1.5592	6.31241	5.49383	5.76165	6.36643	5.0662	5.58931	5.60945	4.73338	5.50325	3.30296
B2_Mm1a	0.00423132	5.29182	chr17	66463561	66463717	-0.935023	4.3568	-0.841267	4.59661	2.34799	-1.45159	1.49519	-1.12431	-1.45363	-8.68546	1.94985	-0.558227	3.91457	4.92895	3.38119	5.22144	4.53945	4.51989	4.65378	5.09501	4.66876	2.64496
B2_Mm1a	0.00423132	6.40782	chr17	70792286	70792482	0.351179	6.759	0.404515	6.76118	-0.786794	-0.194059	1.69827	-2.45174	2.21894	1.00309	1.62242	-0.300695	5.75063	6.57114	8.43919	6.79798	7.68563	5.52588	6.72438	7.40362	7.20407	5.48745
B2_Mm1a	0.00423132	5.84427	chr17	79613858	79614031	-1.72211	4.12216	-1.08577	4.55704	-1.60769	2.10053	-0.823063	-1.27263	-0.601953	-1.98773	-0.89891	-8.68546	4.87728	5.10255	4.75224	5.07312	4.59548	3.68191	3.56435	4.51859	2.2375	2.81857
B2_Mm1a	0.00423132	6.00535	chr17	85161714	85161912	-1.87885	4.1265	-0.958487	3.96108	-0.216404	-0.793595	-1.01674	-2.46631	-8.68546	-1.18141	0.229337	-0.900231	0.928707	4.85996	7.747	5.00497	4.48124	3.44092	2.18624	7.85417	3.13693	1.62488
B2_Mm1a	0.00423132	5.48481	chr17	87468301	87468478	0.868996	6.35381	1.34068	6.68977	-1.64048	1.3673	1.31407	1.78204	0.950219	1.67992	0.0683001	1.43059	6.61316	7.77758	5.65074	7.58465	6.19232	6.76638	6.92112	7.00365	6.10518	2.92328
B2_Mm1a	0.00423132	4.04661	chr18	34061995	34062154	-1.05374	2.99287	-0.023795	2.72239	-8.68546	0.84303	0.297953	-0.151615	0.104025	-1.86671	-0.192932	1.22182	2.70284	4.5646	2.44699	2.47167	3.31051	3.24104	2.74195	3.76514	2.25898	2.42501
B2_Mm1a	0.00423132	5.62513	chr18	34739543	34739725	0.837097	6.46223	0.65122	6.68633	1.64149	3.02777	1.27411	-0.760424	3.32529	-0.0604832	0.0283337	-1.77931	7.40278	6.95579	6.41309	6.03278	6.41686	7.19411	6.96148	7.24568	5.05227	4.94744
B2_Mm1a	0.00423132	3.22951	chr18	34963448	34963634	-0.479773	2.74974	0.0314129	2.7755	0.288364	0.618064	-0.927014	-2.37658	0.294096	0.493285	-2.00286	-0.225538	1.82579	3.89906	2.39195	3.0947	3.46405	1.79368	2.62389	3.76257	2.9271	1.71461
B2_Mm1a	0.00423132	4.43927	chr18	41481097	41481281	4.38353	8.8228	4.30572	9.00498	4.36997	3.98407	4.49789	4.74746	4.16759	5.02187	4.24147	4.0379	8.43269	9.43814	8.17123	9.78578	8.96028	9.15989	9.49205	9.04968	8.59532	7.14291
B2_Mm1a	0.00423132	6.51887	chr18	46413162	46413347	-1.20986	5.309	-0.66472	5.49541	-8.68546	2.00431	-0.919278	1.33159	-1.69817	-1.08394	-0.410163	-0.217802	5.45244	6.62301	4.22976	5.64676	5.64171	5.53838	5.28371	6.72317	3.90682	4.04428
B2_Mm1a	0.00423132	4.06444	chr18	60546531	60546722	3.00899	7.07343	3.13213	7.33743	2.57222	4.21226	4.24437	2.9429	0.84099	2.39382	3.54403	3.32136	7.38125	7.77474	8.23108	7.40634	7.35854	7.00354	7.1272	7.31631	6.05278	5.08254
B2_Mm1a	0.00423132	5.24704	chr18	77696950	77697144	1.9531	7.20014	1.89503	7.26209	1.54986	2.99059	2.76744	3.02241	1.23366	2.2402	1.10663	0.714026	7.94669	7.96791	7.08045	7.46797	7.44464	7.37389	7.1004	7.15028	6.87013	5.59904
B2_Mm1a	0.00423132	4.70458	chr18	77699998	77700191	-0.0166312	4.68795	0.250697	4.67881	0.235345	1.05047	0.341896	-0.844637	-0.758923	-1.1447	0.266049	0.721444	5.63784	5.87158	5.76892	4.95922	4.75499	4.37809	4.22295	4.60263	3.75861	2.92463
B2_Mm1a	0.00423132	5.17337	chr18	77829332	77829520	-1.00659	4.16678	0.0160649	4.10024	-0.142022	-8.68546	1.05764	-1.39193	-0.721252	1.35241	0.303719	0.174152	2.81044	5.93434	5.90712	4.43299	7.35559	2.41577	3.80119	4.3993	1.91175	2.69927
B2_Mm1a	0.00423132	6.61638	chr18	24265202	24265389	-0.661325	5.95505	0.430404	5.99626	1.28067	2.0958	-8.68546	-2.38428	0.286401	2.36006	0.574407	-0.818195	7.16556	6.23376	5.65727	6.03602	5.5108	6.41696	6.73366	5.95651	4.38889	5.45108
B2_Mm1a	0.00423132	6.9144	chr18	30590699	30590893	-0.798693	6.11571	-0.459227	5.93249	-0.772072	2.32316	1.59751	-8.68546	-0.76634	-0.152114	-1.0633	1.12906	5.75242	7.76598	5.71618	6.63252	6.11257	6.26376	5.56346	5.25935	6.65004	5.44078
B2_Mm1a	0.00423132	8.27065	chr18	31738508	31738694	-0.477291	7.79335	0.259307	7.91748	0.288364	2.3836	0.0729865	1.43077	-0.705904	0.23025	1.16706	-8.68546	7.8888	10.2261	8.39445	8.20786	6.39297	7.62094	9.05255	7.94617	6.40159	5.80208
B2_Mm1a	0.00423132	5.62744	chr18	34613958	34614141	-0.527494	5.09995	0.610929	5.41583	1.3117	0.319468	1.55575	0.231714	0.902391	0.931655	-8.68546	-0.787168	4.87466	6.41882	5.51214	4.07739	5.54183	5.31952	5.97942	5.83652	3.37928	4.05988
B2_Mm1a	0.00423132	4.06763	chr18	35429564	35429757	1.88684	5.95447	1.90441	5.97632	1.69478	3.73497	3.10743	1.5704	2.489	0.662659	2.11405	-0.278556	5.67966	6.36062	6.16901	6.86611	6.05044	5.71029	5.70604	5.90219	6.3684	4.73199
B2_Mm1a	0.00423132	5.26593	chr18	60730886	60731072	1.86376	7.12969	2.03703	7.00416	-0.126674	3.50559	2.4653	2.57762	0.616024	1.60876	2.90403	1.35942	7.15286	8.41814	6.79945	7.74176	7.70025	6.77858	6.85546	7.66119	6.79652	5.39269
B2_Mm1a	0.00423132	6.12755	chr18	67381042	67381216	-1.29339	4.83416	-0.31672	4.77082	-1.61595	-0.0232186	1.4906	-1.2809	-0.610221	-8.68546	0.0928224	0.285183	6.14754	3.35732	4.2719	3.54402	6.25161	5.67364	6.92903	4.05089	2.84591	5.26973
B2_Mm1a	0.00423132	4.7148	chr18	67653359	67653521	1.68822	6.40303	1.71102	6.40639	1.07149	3.30166	1.73058	-0.178415	2.39915	1.69145	1.51723	1.97263	7.03038	6.3984	6.56994	7.23147	7.0007	6.41438	6.17458	6.2493	6.28281	4.67832
B2_Mm1a	0.00423132	7.25261	chr18	74813788	74813976	-0.865647	6.38696	-0.251624	6.4268	-0.726984	2.28079	0.0576385	-0.0700009	-8.68546	1.47794	-0.433246	-0.825848	7.19785	7.24629	6.14919	6.20405	6.43476	6.63078	6.57598	6.41884	5.61219	5.39971
B2_Mm1a	0.00423132	3.23454	chr18	77747658	77747854	4.72368	7.95822	4.6663	7.64318	3.94113	4.74454	6.241	5.58168	3.54087	4.58805	5.99344	3.15874	7.59792	9.04722	6.78349	6.38878	7.68845	9.7495	8.7158	9.00314	7.51564	7.09232
B2_Mm1a	0.00423132	8.25107	chr18	77752057	77752248	0.900864	9.15194	0.579566	9.24623	-0.164742	4.63311	-0.965082	0.392706	1.06338	1.32969	0.766426	0.151432	10.3224	9.01943	10.0612	11.5113	7.33657	9.1527	9.33976	8.7912	10.0008	5.98398
B2_Mm1a	0.00423132	5.64155	chr18	77790798	77790984	-1.95363	3.68792	-1.70775	3.70326	-1.71164	-1.70386	-8.68546	1.08285	-0.705904	-0.0916778	-2.00286	-1.8105	4.06283	5.17917	4.46995	3.78276	3.34857	3.62376	3.4604	3.88121	2.87052	2.20004
B2_Mm1a	0.00423132	4.5896	chr18	77831753	77831994	3.26587	7.85547	3.33297	7.97077	3.61683	3.90145	2.50837	3.31754	3.34839	3.53635	2.91057	2.98746	8.62946	8.13759	8.03741	8.97697	7.66311	7.95742	7.60192	7.98412	7.33649	6.23017
B2_Mm1a	0.00423132	6.46113	chr18	78153744	78153922	-1.66039	4.80074	-0.79417	5.21446	-0.648558	-0.0558233	0.136065	-1.3135	-8.68546	-2.0286	-0.939782	0.252578	5.01225	5.51234	5.26238	5.89474	5.16654	2.93476	3.12755	5.45125	3.57514	6.07047
B2_Mm1a	0.00423132	4.82497	chr19	3491844	3492039	-1.09381	3.73116	-0.0965723	3.80988	0.542476	0.813283	1.70561	-0.122468	-1.77372	-1.15949	-0.0706763	-8.68546	3.8086	3.34582	4.32413	3.81116	4.76188	3.25638	3.99665	4.23789	2.74381	3.02531
B2_Mm1a	0.00423132	4.40703	chr19	3517034	3517227	4.23929	8.64632	4.07415	8.84586	3.85006	3.70255	4.73421	4.91025	3.14797	4.29825	5.77701	3.49403	8.845	9.11818	8.84672	8.6233	8.63837	9.08742	8.92717	8.95313	8.05629	7.36757
B2_Mm1a	0.00423132	4.7081	chr19	3650997	3651167	1.31081	6.01891	1.35676	5.76084	1.41741	2.6731	2.52396	2.21189	1.0081	0.0373641	1.29611	-0.681458	7.52686	6.89318	7.09926	7.1091	5.30204	5.0382	5.43743	6.08425	4.62249	5.07632
B2_Mm1a	0.00423132	4.51577	chr19	5399471	5399660	-2.02221	2.49356	-1.3384	2.62413	-0.149635	-1.72683	-0.949975	-0.0776141	-1.72887	-8.68546	-2.02582	-0.833462	2.1654	2.8761	2.52099	3.36125	3.49554	1.18576	1.11551	3.31076	2.72726	2.17708
B2_Mm1a	0.00423132	4.39214	chr19	5453489	5453684	3.25498	7.64712	3.19876	7.75323	2.61287	3.65458	2.70561	3.19946	2.6186	3.19806	4.64357	3.40709	7.66487	8.12718	7.56784	8.06885	7.87819	8.08537	7.52351	7.84159	7.28038	6.4334
B2_Mm1a	0.00423132	6.01774	chr19	6249363	6249553	-1.38747	4.63027	-1.0778	4.50981	-8.68546	2.51353	-1.95755	1.76281	-1.73644	-1.12221	-1.0334	-0.841035	5.15783	4.3831	4.40094	4.5381	5.9229	4.96826	4.10793	5.65803	4.48153	2.68408
B2_Mm1a	0.00423132	5.24744	chr19	8786628	8786818	-0.381589	4.86585	-0.495236	4.38519	1.06518	-0.149436	0.36438	1.40024	-1.73644	-1.12221	-2.0334	-0.841035	4.23583	8.0668	4.27895	2.89424	3.055	6.36801	2.59336	6.47311	6.20175	4.49144
B2_Mm1a	0.00423132	2.65462	chr19	16706785	16706978	2.64623	5.30084	2.88514	5.12936	-0.179692	3.15001	2.87795	2.89233	2.63339	3.44027	3.82676	2.5288	4.39168	5.03869	6.27753	4.84904	5.90042	5.17065	5.92339	5.08806	4.94183	5.42713
B2_Mm1a	0.00423132	4.28475	chr19	18651981	18652172	9.35927	13.644	9.2749	13.7119	8.95506	10.0184	9.32666	10.238	9.03493	9.24366	9.30614	8.75134	13.7002	14.4028	13.5677	14.3472	13.7426	13.7237	13.6183	14.1776	13.0164	12.1437
B2_Mm1a	0.00423132	4.92573	chr19	24164763	24164950	-1.327	3.59873	-0.127616	3.54319	-1.71933	-0.126596	0.38722	-8.68546	-0.128636	-0.0993722	-0.425593	0.181805	3.8181	5.57587	2.38425	2.91708	4.24777	4.59334	3.26828	4.55633	1.91941	2.70692
B2_Mm1a	0.00423132	7.12123	chr19	29945161	29945349	-0.982009	6.13922	0.072249	6.16778	-1.72698	0.280788	-8.68546	-0.391929	-0.13629	1.0629	0.566754	1.17415	5.96887	8.24629	6.62453	6.91505	6.03367	6.3019	4.4159	6.7054	5.41099	4.76966
B2_Mm1a	0.00423132	5.18758	chr19	30953788	30953973	-0.0363592	5.15122	-0.181985	4.94486	0.296099	2.11123	0.665685	-0.368845	-1.69817	-0.49898	0.00487469	-0.802765	5.82059	6.03018	5.97123	4.95488	4.79371	4.78124	5.68226	4.499	4.93484	4.04428
B2_Mm1a	0.00423132	4.31786	chr19	34783095	34783284	-1.35035	2.96751	0.0646358	2.74383	-8.68546	0.273174	0.371953	-2.39954	-0.143903	0.470324	-2.02582	1.33646	1.80283	4.76919	2.65849	4.0311	2.32561	4.30124	1.37854	3.4683	2.11059	2.82916
B2_Mm1a	0.00423132	5.02542	chr19	41463605	41463776	-0.0968521	4.92857	1.05873	4.98075	-8.68546	1.8762	1.19362	0.551404	0.999688	-0.386086	1.11777	2.55806	4.86699	6.38226	4.62806	5.95229	4.95033	5.01117	5.47633	5.1633	4.01972	2.83524
B2_Mm1a	0.00423132	4.83232	chr19	43502351	43502532	1.81603	6.64835	2.01127	6.58772	0.649392	2.58316	2.11209	1.91045	1.14055	2.19535	2.1237	1.81356	6.90303	7.84506	6.39041	7.26308	6.65446	6.34936	6.52098	7.2308	6.16663	5.15971
B2_Mm1a	0.00423132	4.0195	chr19	60837624	60837803	5.71004	9.72953	5.89144	9.859	5.73572	6.09264	5.97978	5.94992	5.83295	6.19218	5.74567	4.15143	9.8317	10.1453	9.56247	10.1441	9.6743	10.4829	9.8863	10.2114	9.43336	7.92346
B2_Mm1a	0.00423132	4.53577	chr19	3588596	3588785	0.0144536	4.55022	-0.0702305	4.80987	-0.734597	-0.726826	1.50946	0.770383	-0.728865	-0.114639	-0.0258221	0.166538	4.12476	5.06875	5.28653	4.92418	5.04443	4.06023	4.466	5.00264	4.69555	2.82916
B2_Mm1a	0.00423132	4.64254	chr19	3761876	3762069	0.426409	5.06895	0.561159	5.06744	0.557273	0.565045	0.827323	1.89233	-0.758923	0.662659	0.529083	-0.863519	5.03151	4.94558	5.33893	5.19368	5.71059	5.70002	5.10337	4.90219	4.61659	4.14702
B2_Mm1a	0.00423132	7.49871	chr19	5786147	5786333	-0.837785	6.66092	0.262173	6.84657	1.09572	-0.703864	-0.927014	-8.68546	0.294096	0.23025	0.997139	0.996855	6.69792	8.06325	6.01644	8.97734	5.68247	7.18981	3.86093	6.99523	7.1633	5.96254
B2_Mm1a	0.00423132	4.56824	chr19	5792462	5792651	0.953731	5.52197	1.2985	5.39539	0.850365	1.4431	1.37195	1.3009	0.856097	1.34479	1.29611	-0.833462	5.22429	4.82364	5.52099	4.8087	5.75188	6.30816	6.54847	6.4241	5.26979	4.53965
B2_Mm1a	0.00423132	3.38189	chr19	8810157	8810333	5.52592	8.90782	5.44394	8.97264	5.39002	5.96039	5.43768	6.13734	5.4502	5.10655	5.76991	4.95529	9.29617	8.91247	9.06286	10.3975	8.69152	8.74607	9.03282	9.41907	8.10523	7.41449
B2_Mm1a	0.00423132	4.76602	chr19	23621887	23622048	-1.42042	3.3456	-0.608395	3.40949	0.495408	-0.49682	-0.719969	-2.16954	1.0861	0.922722	-1.79582	-8.68546	3.81044	3.88372	3.33596	4.74653	1.55562	3.07873	3.48302	4.29976	2.3406	2.92166
B2_Mm1a	0.00423132	5.74134	chr19	25258004	25258173	0.182595	5.92394	1.66056	5.88775	-8.68546	2.89307	2.45842	-2.23908	1.60152	2.80071	1.71961	0.911966	5.92413	8.39412	5.85138	6.63213	6.81998	5.4617	4.41347	6.31768	5.03659	4.38817
B2_Mm1a	0.00423132	4.41308	chr19	37222975	37223162	8.33213	12.7452	8.27118	12.9537	8.11198	9.29687	8.33792	8.20444	8.79618	7.96267	8.54115	7.40581	13.7338	13.2167	13.3593	12.5999	12.5105	12.857	13.0504	13.2769	11.4968	11.3508
B2_Mm1a	0.00423132	3.50184	chr19	45004938	45005123	4.2316	7.73344	4.27954	8.00388	3.20299	4.87373	4.54015	4.48914	4.23257	4.18284	4.00487	4.32652	8.00917	8.18691	8.06265	7.9986	7.64479	8.18224	7.8383	8.32226	6.9209	6.16861
B2_Mm1a	0.00423132	5.95128	chr19	45196528	45196718	5.96979	11.9211	6.36463	12.1332	6.25218	7.48235	6.47708	8.02751	5.91461	6.82616	2.49017	4.28825	12.1893	12.2314	13.3348	14.419	8.65492	11.5458	12.9479	11.8899	12.0771	9.92057
B2_Mm1a	0.00423132	6.44785	chr19	46430472	46430661	0.665725	7.11357	1.53539	7.16556	3.07276	3.08053	1.37195	1.60046	1.27113	1.47032	2.1441	-8.68546	7.37052	7.91424	6.96061	7.7629	7.60484	6.45878	7.61695	6.10218	6.47516	6.86957
B2_Mm1a	0.00423132	4.99153	chr19	46566877	46567070	-0.974382	4.01715	-0.146559	3.9909	0.557273	1.70255	0.827323	-0.429599	-0.758923	-1.1447	-8.68546	0.136481	7.16999	4.49812	3.49093	3.82595	4.23415	2.89267	4.15584	4.60263	1.87408	3.42713
B2_Mm1a	0.00423132	4.71472	chr19	57404079	57404272	1.63504	6.34976	1.71549	6.41334	2.99023	2.49104	2.01997	0.740326	1.411	0.440266	2.85101	0.136481	5.86024	7.01597	6.32888	6.59968	7.01893	6.4411	6.38557	7.22412	5.96155	4.6616
B2_Mm1a	0.00746833	3.88339	chr1	58390730	58390930	0.222471	4.10586	0.208425	4.24155	-1.81579	0.999333	0.290757	0.104224	0.774901	0.126093	-0.107018	1.40727	4.23621	3.79491	3.43979	4.24688	4.78874	4.60706	3.75678	5.08371	5.81599	1.28853
B2_Mm1a	0.00746833	3.96021	chr1	86474216	86474407	0.937628	4.89784	1.45484	4.78006	1.05765	1.58	2.03492	1.67281	-1.74397	1.32969	2.4185	-0.848568	4.40663	6.20339	3.99131	5.15349	6.33287	6.64639	3.98792	6.5839	3.31788	2.35462
B2_Mm1a	0.00746833	4.82047	chr1	178371217	178371407	-1.16638	3.65409	-0.445804	3.96401	-0.742171	-0.149436	-0.957548	-1.40712	-8.68546	0.199716	1.66704	0.743928	4.11719	3.52061	3.09838	1.21617	4.34779	4.70175	4.37097	4.18771	3.81084	3.16951
B2_Mm1a	0.00746833	4.07578	chr1	183333348	183333540	-0.122537	3.95325	-0.398925	4.23253	-0.757199	-0.749427	0.0274239	-1.42214	0.570461	2.25508	-0.0484235	-0.856063	4.55784	4.43846	4.26392	4.20114	4.33276	4.03763	3.09291	5.17268	3.50303	1.93209
B2_Mm1a	0.00746833	5.14347	chr1	189222723	189222901	0.0562947	5.19977	0.943798	5.02318	-8.68546	1.16657	0.721028	1.93443	0.357175	3.64383	2.06022	-0.747422	4.75394	6.51234	5.83969	5.01022	5.03614	4.89629	3.46458	7.18822	5.51856	3.77769
B2_Mm1a	0.00746833	4.67581	chr1	190041780	190041971	-1.86081	2.815	-1.18987	2.88555	-1.7497	1.25807	-0.965082	-1.41465	-0.743972	-2.12975	-0.455967	-8.68546	2.3023	3.96053	2.8844	2.88671	3.76994	2.90762	2.58583	3.7245	0.773557	2.35462
B2_Mm1a	0.00746833	6.30725	chr1	34029731	34029925	0.780145	7.0874	1.42116	7.65702	-1.77207	3.2357	1.47198	1.37034	0.23366	1.54833	2.02417	-1.87094	8.08471	8.72127	7.66541	9.00645	7.64862	6.30479	8.26786	6.60627	2.81008	5.75852
B2_Mm1a	0.00746833	5.43349	chr1	58452565	58452756	0.261365	5.69485	1.00279	5.94264	0.835258	-0.15697	3.98911	1.17031	-0.743972	2.51411	3.16852	-8.68546	5.91111	6.07601	6.04194	5.97417	4.79163	7.25458	6.80638	5.80467	3.64803	4.64002
B2_Mm1a	0.00746833	4.93569	chr1	161067837	161068026	0.067546	5.00324	0.576102	4.93246	-1.7346	-0.726826	1.21995	1.77038	0.593063	0.692716	0.55914	-1.83346	4.42174	5.99949	4.75365	5.11127	6.63547	4.45878	6.87573	5.54106	4.54355	1.69165
B2_Mm1a	0.00746833	5.38695	chr1	179648650	179648843	-1.59673	3.79022	-0.921775	3.76697	1.23535	0.565045	-0.980032	-2.4296	-8.68546	-0.559734	-1.05588	-0.863519	4.91962	4.62365	3.33893	4.95922	3.51795	3.96306	3.57088	5.26677	2.8175	0.924631
B2_Mm1a	0.00746833	4.83414	chr2	9981231	9981421	-1.19351	3.64063	-0.785323	3.45972	0.257829	-8.68546	2.62741	-1.40712	1.07092	-1.12221	-0.448433	-1.84103	3.68834	3.2311	5.45828	4.28656	4.71036	2.91515	2.87347	3.12631	1.89657	4.22013
B2_Mm1a	0.00746833	3.46966	chr2	27479266	27479455	3.04982	6.51948	3.21946	6.33339	3.3098	3.79674	4.58918	1.77038	3.12912	1.79225	2.1441	3.86698	4.35303	6.92673	8.30235	5.20559	8.21233	6.60642	6.06036	8.11216	5.37363	6.04215
B2_Mm1a	0.00746833	4.00956	chr2	34821786	34821969	-0.389172	3.62039	0.996489	3.56631	0.896659	2.01991	1.09632	-8.68546	1.63936	1.10158	-0.979528	-0.202205	3.56533	4.7589	3.56728	2.40754	3.17926	3.23205	4.72252	4.99647	3.77356	2.00098
B2_Mm1a	0.00746833	4.76475	chr2	59702356	59702549	-1.82344	2.9413	-1.24274	3.12296	-8.68546	-0.756883	-0.980032	-1.4296	-1.75892	1.94277	-1.05588	-1.86352	3.21335	3.94558	3.0759	4.04168	3.17002	2.57074	2.85098	3.38762	2.8175	0.339668
B2_Mm1a	0.00746833	5.22051	chr2	119608336	119608526	-0.512173	4.70834	0.211263	4.60556	-8.68546	1.43553	1.84981	-1.40712	0.263561	2.73577	-0.448433	0.158965	5.9421	5.70503	4.99884	3.59468	3.77747	6.10892	4.21227	6.26096	2.36605	4.11704
B2_Mm1a	0.00746833	5.10196	chr2	120694394	120694582	-1.65517	3.44679	-0.77355	3.40895	-8.68546	0.86575	-0.942362	-0.391929	-0.721252	-0.522063	-2.01821	-0.825848	3.17301	4.88372	3.4546	4.74232	5.40647	3.3633	3.19351	4.66233	1.21131	0.377338
B2_Mm1a	0.00746833	2.5063	chr2	181558870	181559029	1.57078	4.07708	1.82947	3.88052	2.32068	3.32846	2.29795	-0.151615	-0.480938	1.59272	1.92255	1.73639	3.41333	4.5646	3.69492	4.50729	3.89547	3.84872	4.89949	5.10618	2.97519	3.86558
B2_Mm1a	0.00746833	6.70672	chr3	95823555	95823749	1.22287	7.92959	0.665211	8.27746	4.65419	2.48363	0.597513	0.732908	0.555588	-2.15211	0.258631	2.65263	7.38845	10.7429	9.18257	8.65061	8.77061	8.78973	7.69274	6.93479	7.90432	3.23914
B2_Mm1a	0.00746833	7.19976	chr3	104581750	104581932	2.06102	9.26079	1.92488	10.0648	1.31956	2.32733	4.01107	1.5615	1.91025	1.93952	2.19826	1.22069	11.2928	4.98089	9.74106	2.76332	12.2047	11.9383	12.8092	10.3886	8.34399	8.14498
B2_Mm1a	0.00746833	5.47255	chr3	10301570	10301756	3.48113	8.95368	3.50851	9.11677	2.19525	3.50559	2.82787	4.68951	4.27138	1.90832	4.93965	3.51143	8.4384	10.7606	11.7921	9.79514	6.93354	8.36185	4.92506	9.92273	10.1703	8.43708
B2_Mm1a	0.00746833	3.78412	chr3	51318165	51318356	2.17223	5.95635	2.24056	5.76201	1.2503	3.78163	1.73536	3.20006	0.577956	2.32969	2.35139	2.15143	5.06783	6.09804	4.22835	3.58715	5.42598	5.1856	7.84187	8.50211	7.50374	6.1228
B2_Mm1a	0.00746833	5.10425	chr3	88594970	88595165	-1.05524	4.04901	-0.676991	4.59371	-0.779452	2.75188	0.327099	-1.4444	1.03364	-0.574531	-1.07068	-8.68546	4.99502	4.66775	5.15421	4.90135	4.76188	3.91349	3.39258	4.51966	2.85929	1.32487
B2_Mm1a	0.00746833	5.67961	chr4	119863727	119863923	-0.871474	4.80814	0.134718	5.01263	-8.68546	1.68041	0.319757	-0.866776	-0.196099	0.155093	0.506944	0.114342	5.41901	5.71699	4.84731	5.30905	4.61919	5.17796	4.76375	6.09728	4.49136	1.63946
B2_Mm1a	0.00746833	6.01831	chr4	124669729	124669919	-0.441366	5.57695	0.614941	5.20882	-0.742171	3.43553	1.21238	2.05232	0.263561	-8.68546	-2.0334	0.96632	5.0323	6.08354	4.83535	5.62216	5.14247	6.87399	10.2403	5.27517	3.05411	3.61008
B2_Mm1a	0.00746833	2.41548	chr4	136371123	136371310	2.87867	5.29415	2.96237	5.292	2.98111	3.49789	4.17382	3.20069	0.871364	2.65552	2.94364	2.70537	4.91763	6.19254	4.96922	5.29212	4.5108	5.61606	5.91737	6.15697	4.07695	5.29188
B2_Mm1a	0.00746833	4.21649	chr4	33006036	33006221	6.69454	10.911	6.85744	10.9968	5.35138	8.16806	6.13057	6.83817	3.97426	7.71047	8.50671	6.87672	8.49581	11.9272	9.87091	11.517	12.0418	10.8675	10.6698	11.9796	11.126	10.6147
B2_Mm1a	0.00746833	2.61076	chr4	126604894	126605090	1.76292	4.37368	2.15542	4.51338	-0.201831	2.30844	2.90472	2.54826	2.21894	0.418127	2.09191	1.81478	3.80126	4.18648	2.84731	5.1164	4.54643	5.2351	5.75261	4.53541	4.49136	3.22442
B2_Mm1a	0.00746833	6.3716	chr4	133566808	133566986	0.042507	6.4141	0.597999	6.48605	5.03794	1.68114	0.94342	1.49385	-8.68546	-0.443637	0.0602177	0.252578	6.32944	8.29434	6.64265	6.68829	5.56816	7.56028	6.96177	6.27379	5.45967	4.36266
B2_Mm1a	0.00746833	3.19565	chr4	133587520	133587711	5.068	8.26366	5.37133	8.55027	5.634	4.38735	6.12768	6.38625	4.06338	5.10866	5.87793	2.95879	6.77479	10.1842	6.40312	8.25739	9.08968	9.24301	9.42683	8.84314	8.09398	6.3204
B2_Mm1a	0.00746833	4.71965	chr4	138121798	138122185	-1.47457	3.24508	-0.561597	3.22663	1.55727	0.0504721	-1.39507	-0.259674	-8.68546	-2.1447	-0.0558793	-0.863519	3.25082	4.73913	3.56132	4.04168	3.20245	2.74066	3.67041	3.00653	2.72823	1.50959
B2_Mm1a	0.00746833	4.73133	chr4	141754179	141754357	-0.425873	4.30546	0.665839	4.67265	-8.68546	0.944177	0.136065	0.686498	0.942137	-0.0285991	0.64518	1.95302	4.6361	5.61422	3.53303	5.29163	4.80397	4.7092	4.63451	5.51654	2.53767	1.77769
B2_Mm1a	0.00746833	5.18964	chr5	34365943	34366136	-1.47173	3.71791	-0.30076	3.78919	-1.76465	-0.17192	0.341896	-0.429599	-8.68546	-2.1447	0.944121	0.136481	3.8234	4.03869	4.25647	5.28115	3.75499	3.74066	3.6215	4.80908	2.92853	0.924631
B2_Mm1a	0.00746833	3.95881	chr5	77246800	77246981	0.887996	4.8468	0.740059	5.29083	1.32746	2.50516	1.69705	1.12195	-0.0818418	-0.052578	0.358167	0.228599	5.46693	6.0377	5.47058	7.07762	5.29456	3.91079	4.47035	5.28709	2.43569	3.01675
B2_Mm1a	0.00746833	4.31155	chr5	122782658	122782846	0.765977	5.07752	0.876196	5.30319	2.27302	1.74022	3.10203	-1.39193	0.600676	0.477937	1.15172	-1.82585	4.88573	6.64622	5.5286	5.63735	4.24012	5.78832	3.04912	6.42529	3.49672	5.07778
B2_Mm1a	0.00746833	4.08839	chr5	129125358	129125547	-1.16779	2.9206	-0.116502	2.87411	0.265403	0.595102	-8.68546	-0.399542	1.27113	-0.529676	-2.02582	0.166538	1.3174	3.76919	2.8995	5.05156	2.44109	2.84872	3.43743	2.69778	0.788664	3.95469
B2_Mm1a	0.00746833	3.99203	chr5	135617109	135617290	3.86055	7.85258	4.01231	8.09019	1.32746	5.83508	3.5044	3.94792	5.07466	4.07671	2.6801	4.43805	7.92172	8.29572	7.82718	9.05663	7.85528	8.37194	8.25865	9.14812	6.12995	5.6606
B2_Mm1a	0.00746833	5.21089	chr5	137679131	137679318	-0.30567	4.90522	0.758176	4.16544	0.602597	-0.126596	1.38722	0.615725	1.87136	0.900628	-8.68546	0.98916	3.25867	4.25394	5.88675	10.97	2.45636	6.46781	1.6162	3.83504	4.07695	6.23048
B2_Mm1a	0.00746833	4.92531	chr5	100870020	100870211	-0.0271319	4.89818	0.772069	4.9603	-8.68546	2.95851	0.0349184	0.585351	0.256028	2.39382	1.281	0.958787	4.83835	6.54549	3.99131	5.27902	5.18497	4.60806	5.08225	6.92613	3.71216	2.81405
B2_Mm1a	0.00746833	5.81507	chr5	129079478	129079670	0.597224	6.41229	1.87188	6.85077	3.197	0.835535	2.55099	2.33274	-8.68546	0.670115	1.41101	2.46587	4.36519	7.32227	5.68426	7.56571	8.84346	6.62259	4.9608	8.74759	7.07895	2.93209
B2_Mm1a	0.00746833	5.2961	chr6	41357066	41357258	-2.00473	3.29137	-1.09283	3.19744	-8.68546	-1.74943	0.0274239	-0.837181	-0.751467	-1.13724	-1.04842	-1.85606	3.06034	5.60074	3.42439	5.18299	3.76244	3.10176	3.16329	3.23158	3.03908	-0.652876
B2_Mm1a	0.00746833	5.33955	chr6	148929335	148929495	-1.21824	4.12131	-0.492793	4.14398	-0.495659	1.09708	1.45889	-0.160603	-0.489927	-1.8757	-8.68546	-0.594523	8.02883	5.16567	4.13844	4.22821	4.14951	3.16166	3.42483	4.95779	2.76457	1.19363
B2_Mm1a	0.00746833	6.1278	chr6	71005647	71005835	-0.251653	5.87615	0.878984	6.10844	0.273016	2.45071	0.864993	0.929999	0.278748	0.892974	0.981791	-8.68546	2.00309	5.07636	6.61607	8.90236	6.05204	9.11819	3.04912	6.16483	6.75821	5.02119
B2_Mm1a	0.00746833	5.93383	chr7	30480531	30480670	-1.22166	4.71217	-0.451146	4.42113	-8.68546	1.03568	-0.509402	1.74147	-1.28829	-0.0891039	-1.58525	-0.392889	1.43605	3.67925	4.44699	7.54696	3.70478	7.98974	2.04151	5.81908	6.06213	4.39526
B2_Mm1a	0.00746833	3.12842	chr7	140907789	140907979	5.1479	8.27631	5.11683	8.3814	3.78139	5.09849	5.182	5.17785	7.09961	5.13518	4.84925	4.8594	8.55776	8.82273	8.92281	8.33511	8.22292	8.42769	8.31933	8.83757	7.80531	6.5119
B2_Mm1a	0.00746833	4.77468	chr7	3381130	3381319	1.21775	5.99243	1.01334	6.14346	0.265403	1.97361	4.73653	2.68792	1.73057	-2.11464	0.296106	0.166538	4.99548	6.79667	5.70686	6.09164	7.18359	7.00168	5.87039	6.19528	6.25355	3.82916
B2_Mm1a	0.00746833	6.10548	chr7	24613889	24614072	-0.0715674	6.03392	0.936555	6.20695	1.89666	0.641396	0.096319	1.23171	1.31743	-0.483383	3.41279	-8.68546	6.74913	6.81548	7.10334	7.52175	5.90588	5.49258	5.96916	5.59913	6.44475	2.73795
B2_Mm1a	0.00746833	3.40484	chr8	84849982	84850173	2.03742	5.44225	2.09288	5.81866	1.2503	2.16496	2.12238	1.67281	2.06338	1.57069	2.60293	2.85187	5.91111	6.28246	5.84217	6.68112	5.2647	5.79514	4.68536	7.24985	2.83245	3.87818
B2_Mm1a	0.00746833	4.48565	chr8	88600315	88600507	-0.964489	3.52116	-0.0104998	3.76866	-8.68546	2.25057	0.0274239	-0.100216	0.833496	-2.13724	-0.0484235	0.143937	4.10216	3.8535	3.82032	3.57965	3.67224	4.22205	3.85844	3.717	3.03908	1.34712
B2_Mm1a	0.00746833	3.37865	chr8	123795869	123796056	4.28315	7.66181	4.32649	7.67073	4.67299	3.68076	5.58885	4.47371	6.15677	2.42419	4.17927	3.0887	8.52644	8.4547	6.88675	8.91567	9.74885	6.44261	6.44547	6.74971	8.57101	5.87685
B2_Mm1a	0.00746833	5.08353	chr9	44128080	44128265	1.97017	7.0537	1.75041	7.32168	1.10345	4.34827	0.665685	1.71862	2.38929	1.50102	2.2528	1.7822	7.40988	8.47013	7.91976	8.24312	6.07513	6.50186	8.62518	7.23348	3.59195	6.46651
B2_Mm1a	0.00746833	4.35753	chr9	64169940	64170128	-1.88689	2.47064	-1.16715	2.78474	-1.72698	0.602716	-0.942362	-1.39193	-8.68546	-2.10703	-0.0182089	-0.825848	3.17301	3.24629	1.79164	4.15735	3.07019	3.06784	2.50163	0.202898	1.79628	1.69927
B2_Mm1a	0.00746833	4.36305	chr9	71212806	71213001	-0.526348	3.8367	-0.673105	3.94121	-0.779452	-0.77168	1.91206	-2.4444	-0.77372	-0.574531	-0.485714	-0.293353	3.85751	5.54746	4.61364	4.7877	3.50315	3.46283	4.85725	4.0249	2.8027	0.909834
B2_Mm1a	0.00746833	4.55307	chr9	113754967	113755155	-1.81743	2.73564	-1.26411	2.77175	-1.72698	0.280788	-0.357399	-0.806966	-1.72125	-8.68546	-2.01821	0.49608	2.58805	4.07636	2.3766	3.43299	3.39212	3.06784	2.50163	2.93986	2.60363	0.377338
B2_Mm1a	0.00746833	4.79927	chr9	121212058	121212247	-0.207747	4.59152	-0.0469387	4.87659	0.265403	2.73261	0.0500253	-2.39954	-0.143903	-1.11464	-2.02582	0.973893	5.53463	4.31668	5.15326	5.98928	4.64754	4.75054	5.13343	5.00264	3.69555	1.69165
B2_Mm1a	0.00746833	4.51612	chr9	65855933	65856126	-1.4989	3.01723	-0.662194	3.18694	-0.764655	1.24312	-0.980032	-0.429599	-1.75892	-0.559734	-0.0558793	-8.68546	2.13534	4.49812	3.92389	3.51561	3.10291	2.6582	3.15584	3.62466	3.21804	0.339668
B2_Mm1a	0.00746833	4.69916	chr9	67055774	67055962	0.00550392	4.70466	-0.208766	4.88531	-0.726984	1.28079	-1.94236	1.69553	-0.721252	-2.10703	0.303719	2.26161	3.64695	5.66132	4.01403	7.03871	5.95772	5.83723	4.86728	4.90334	3.42077	1.69927
B2_Mm1a	0.00746833	3.65042	chr9	72887074	72887233	3.63135	7.28177	3.57895	7.26517	5.51333	3.8065	4.27523	2.30782	2.97849	4.15566	3.35139	2.66239	8.63357	8.52125	6.92272	8.02626	6.88944	6.94148	7.56507	7.42049	7.10984	4.78758
B2_Mm1a	0.00746833	5.9533	chr9	110301126	110301318	-0.629583	5.32371	0.0885578	6.10052	-0.172236	2.64289	0.349352	1.48475	1.24853	-8.68546	-1.04842	-0.856063	4.2948	6.6755	6.98382	7.37906	6.68959	3.48509	6.52586	5.67518	3.1811	2.34712
B2_Mm1a	0.00746833	3.45343	chr10	61111726	61111916	0.446298	3.89972	0.179341	4.08629	-0.157208	0.587529	-0.372585	-0.407115	1.07092	0.199716	2.49017	0.158965	4.15783	5.45349	3.77645	4.50895	4.79917	3.40058	4.14356	4.02901	2.19613	2.53208
B2_Mm1a	0.00746833	3.64838	chr10	43238793	43238983	-0.0360967	3.61228	0.974352	3.5205	1.42775	2.85056	-8.68546	0.40024	1.07092	0.877788	2.61046	-0.841035	4.19736	4.70503	3.65092	4.3205	3.25664	3.50011	3.54089	3.12631	2.65556	3.16951
B2_Mm1a	0.00746833	3.8525	chr10	45277738	45277927	4.39296	8.24546	4.3769	8.34008	3.51333	5.16799	2.90801	5.5312	6.20187	3.5858	2.72907	5.50639	8.25286	7.7126	9.00158	8.06168	10.1244	8.8511	7.1599	8.42731	8.87878	5.98444
B2_Mm1a	0.00746833	2.87408	chr10	54064621	54064814	0.688562	3.56264	1.03785	3.90751	-0.179692	1.05047	0.0199681	1.27084	-0.758923	1.02523	1.94412	1.13648	4.25082	3.94558	3.86944	4.29802	3.29556	4.18545	4.46396	3.2807	2.69721	1.33967
B2_Mm1a	0.00746833	3.84615	chr10	89723444	89723631	1.6095	5.45564	1.62643	5.52485	1.6026	2.3759	1.65025	3.10758	0.286401	0.900628	0.311373	2.64124	5.77893	6.3878	5.12122	5.04636	5.62628	5.42342	5.36343	6.16475	6.55882	3.08543
B2_Mm1a	0.00746833	4.36322	chr11	100304259	100304451	-0.183215	4.18001	-0.241847	4.50559	-0.757199	0.835535	-0.972576	1.89978	-1.75147	0.86276	0.273505	-1.85606	4.7008	5.09054	3.82032	4.27153	1.5254	4.72794	5.16329	5.14231	4.31038	3.04756
B2_Mm1a	0.00746833	3.54398	chr11	115730045	115730234	2.69673	6.24071	3.04364	6.68957	3.17229	3.55858	1.21995	3.70898	2.91499	1.47032	4.04027	1.48847	6.74367	7.09112	6.94053	7.42929	6.63547	5.07653	6.466	6.75498	5.50748	3.76204
B2_Mm1a	0.00746833	4.3441	chr11	16434736	16434895	1.47701	5.82112	1.40727	6.0416	2.68326	1.69103	-0.117085	4.41824	0.104025	1.59272	0.222105	1.22182	5.94384	7.47655	6.1052	6.14974	5.64679	5.97801	6.887	6.36604	4.58091	3.07708
B2_Mm1a	0.00746833	4.23401	chr11	44599524	44599715	-0.748216	3.48579	0.321837	3.59612	-8.68546	1.95851	0.842273	0.170313	-1.74397	-0.129746	1.129	0.47336	3.83835	3.96053	3.35388	3.34614	4.48043	2.97801	4.1004	4.3501	1.51052	2.93958
B2_Mm1a	0.00746833	3.4625	chr11	101003929	101004121	1.37534	4.83784	1.3572	4.92356	0.242801	2.05793	1.02742	2.10142	1.57046	-0.13724	2.99597	1.14394	5.68712	4.56971	5.79117	5.69939	4.94687	4.38555	4.90026	5.53024	3.93599	2.93209
B2_Mm1a	0.00746833	2.71607	chr11	120893270	120893462	0.839932	3.556	0.831271	3.80251	0.827764	2.05793	0.834779	1.16282	-0.751467	0.447722	1.41101	0.7289	4.95015	3.74659	3.63589	2.20114	3.96598	4.25062	3.85844	4.4457	2.57342	1.93209
B2_Mm1a	0.00746833	4.67452	chr12	4583505	4583694	2.976	7.65052	3.02621	7.38304	3.47486	3.69944	3.09442	2.95801	4.17803	2.69272	1.29611	2.41447	7.14013	5.99949	10.8307	10.3286	6.75746	7.62594	5.78226	9.9761	4.03659	8.02794
B2_Mm1a	0.00746833	3.36151	chr12	60492224	60492409	1.52049	4.882	1.20955	4.89664	1.61803	0.625799	0.665685	0.80108	2.82539	0.50102	2.1748	2.95212	5.68438	5.55888	2.9302	3.57637	5.87987	3.48947	7.18183	6.29923	4.2344	3.98538
B2_Mm1a	0.00746833	4.31527	chr14	32087787	32087975	1.59969	5.91496	1.81271	6.05303	1.73245	2.80435	1.37957	2.69553	0.278748	1.89297	2.83977	-0.825848	6.04748	6.03056	5.8791	6.36064	6.4487	5.98345	6.05858	6.43811	7.06618	2.83677
B2_Mm1a	0.00746833	2.99308	chr14	39500418	39500605	0.727765	3.72085	0.444499	4.05137	0.602597	2.53637	1.38722	0.615725	0.286401	0.222556	-0.0105554	0.181805	4.09821	4.40594	3.12122	4.00454	4.24777	4.57026	2.26828	4.38048	2.91941	3.19235
B2_Mm1a	0.00746833	3.4865	chr14	42094625	42094814	1.48825	4.97475	1.42712	5.04155	0.265403	2.79674	1.50946	2.60046	2.07849	1.34479	1.1441	0.166538	4.99548	5.5606	5.05704	6.13063	5.02605	5.30124	5.60093	4.85825	4.52563	2.69165
B2_Mm1a	0.00746833	2.66077	chr14	42296729	42296919	3.31458	5.97534	3.34771	6.07084	3.25783	4.31	3.56601	3.52362	1.964	3.19972	3.28853	3.40689	6.38878	6.01537	5.97285	6.42562	6.91795	6.16308	5.8304	6.12631	5.79604	4.11704
B2_Mm1a	0.00746833	4.4078	chr14	56876901	56877092	0.446439	4.85424	0.210305	4.8083	0.250296	2.16496	0.0349184	0.170313	0.577956	-0.129746	-0.455967	0.958787	4.53496	6.24347	4.70752	4.90907	6.48043	4.69421	1.36343	6.03816	5.35852	4.2126
B2_Mm1a	0.00746833	4.0475	chr14	70801103	70801263	1.77048	5.81798	1.83897	5.73898	1.50434	2.09708	2.37643	1.74629	-0.489927	1.93165	3.42257	1.5754	7.96573	5.47761	7.76892	6.96093	5.04568	5.93777	5.61748	5.86049	5.12914	2.41602
B2_Mm1a	0.00746833	2.14583	chr15	41947081	41947275	2.74979	4.89562	2.78936	4.75273	1.03528	3.62802	4.3524	3.44563	2.32112	3.05734	1.63714	2.52138	5.52786	4.42359	4.99448	4.50819	5.7144	5.27757	4.51099	5.67088	3.86667	4.46153
B2_Mm1a	0.00746833	3.91987	chr16	20128002	20128189	0.536569	4.45644	0.751613	4.94271	0.280669	1.61037	-0.349745	1.31616	2.45633	1.22256	-0.425593	-1.81819	3.86872	5.91691	4.88675	5.08701	5.38527	3.66046	4.99867	5.10132	3.4669	2.19235
B2_Mm1a	0.00746833	5.68996	chr16	33055490	33055661	2.4833	8.17326	2.33995	8.38333	1.40899	4.29941	4.93508	2.32901	2.41473	2.35088	1.81821	0.310129	11.4739	7.8562	8.16283	8.60382	4.79113	9.52	8.69373	10.0893	6.87867	5.66306
B2_Mm1a	0.00746833	4.36285	chr17	29358230	29358421	2.13404	6.49689	2.72445	6.49818	-0.749704	2.506	1.61988	2.9429	3.06338	-0.129746	4.49823	3.32136	6.00274	7.13046	8.56117	6.9311	6.79163	5.91661	6.20474	7.62864	6.12523	3.67655
B2_Mm1a	0.00746833	5.98593	chr17	34949156	34949347	3.09062	9.07655	3.27644	9.49655	-0.749704	3.54347	6.25892	3.62975	1.95647	5.03013	2.04653	3.00941	8.17759	10.409	10.6155	10.6391	9.34668	8.46527	11.3648	9.64642	6.68045	5.42071
B2_Mm1a	0.00746833	4.64982	chr17	65763523	65763727	-1.83252	2.8173	-0.893654	2.90207	-0.844222	0.485478	-2.0596	-8.68546	0.16151	-2.22426	-0.550484	-0.943086	3.52971	4.28105	2.25936	3.96211	3.21599	2.49117	3.49131	2.58816	2.09408	0.260101
B2_Mm1a	0.00746833	4.65254	chr17	37035055	37035214	0.0326589	4.6852	1.09989	4.82123	-8.68546	1.84303	3.25215	1.65574	2.10402	0.133289	0.544033	-0.585534	5.52881	3.77611	5.83931	4.47167	5.84656	3.93619	5.17079	5.81245	3.15207	3.31809
B2_Mm1a	0.00746833	3.6964	chr18	24569228	24569419	3.43093	7.12734	3.58026	7.44598	2.64261	4.32416	2.20484	3.77518	4.18677	2.77714	3.38534	4.15143	7.49212	7.45452	7.16124	8.53236	7.25302	7.43744	7.65192	8.5839	5.39805	4.30881
B2_Mm1a	0.00746833	4.44143	chr18	32175555	32175751	1.05271	5.49414	0.818533	5.60684	0.535134	3.3909	0.319757	2.50246	0.803901	0.833165	-1.07802	1.11434	5.7377	5.47598	4.95422	6.69511	6.60134	5.26285	4.69558	5.88904	6.50465	3.12488
B2_Mm1a	0.00746833	4.04608	chr19	4430813	4431004	2.26377	6.30985	2.15393	6.54668	0.572224	3.90192	3.24437	1.49224	1.95647	1.19218	2.35139	3.39936	6.2283	7.76789	5.64339	7.01083	6.66218	6.43118	6.85529	7.13049	5.55492	3.81405
B2_Mm1a	0.00746833	1.64126	chr19	23793234	23793426	1.88302	3.52428	2.45848	3.43323	-0.757199	2.4205	1.61239	2.66532	2.49646	2.76965	2.90577	0.951292	2.97287	3.36808	3.49839	2.87921	3.84733	4.10176	4.09291	4.04715	3.08799	3.34712
B2_Mm1a	0.0105025	9.58602	chr1	9143108	9143298	-7.77567	1.81036	-8.68546	1.97192	-8.68546	-8.68546	-8.68546	-1.40712	-8.68546	-8.68546	-8.68546	-8.68546	1.9879	3.52061	3.58381	2.35367	1.31804	2.05266	1.95593	0.187711	-0.218909	1.36215
B2_Mm1a	0.0105025	9.14833	chr1	9984857	9985048	-5.5892	3.55913	-8.68546	3.37406	-8.68546	-0.741933	-8.68546	0.585351	-8.68546	-1.12975	-8.68546	-8.68546	4.59508	3.22357	4.18396	3.20863	4.15181	3.87109	3.0264	2.91714	2.88903	3.52454
B2_Mm1a	0.0105025	10.7182	chr1	13445312	13445505	-7.57036	3.14787	-8.68546	3.33503	0.235345	-8.68546	-8.68546	-8.68546	-8.68546	-8.68546	-8.68546	-8.68546	3.21335	1.03869	4.59527	3.45672	1.71059	3.47763	6.10337	1.90219	4.05629	1.92463
B2_Mm1a	0.0105025	8.74632	chr1	13516045	13516240	-1.61413	7.13219	0.371303	7.41584	-8.68546	0.813283	-1.99483	1.46249	-8.68546	1.42547	-0.0706763	2.82212	8.29714	8.10604	7.44883	7.86819	6.12206	6.79435	7.45263	7.03307	7.38285	4.81672
B2_Mm1a	0.0105025	9.78288	chr1	16038256	16038447	-5.75609	4.02679	-8.68546	3.96979	0.250296	-1.74193	-8.68546	-8.68546	-8.68546	-1.12975	-8.68546	-8.68546	3.62423	5.835	3.76892	4.58715	5.64441	4.17065	3.68536	4.18018	3.09549	1.67655
B2_Mm1a	0.0105025	9.47245	chr1	23856635	23856831	-7.73453	1.73792	-8.68546	1.89761	-8.68546	-8.68546	-8.68546	-8.68546	-8.68546	-8.68546	-1.07802	-8.68546	1.94328	2.60151	0.146866	2.43458	0.688454	3.00803	0.741382	2.64559	1.85195	1.31753
B2_Mm1a	0.0105025	7.98996	chr1	35966041	35966227	-6.85244	1.13753	-8.68546	1.08197	-8.68546	-0.703864	-8.68546	-8.68546	-8.68546	-8.68546	-2.00286	-8.68546	0.6034	2.09171	1.80699	1.92477	-0.236389	0.945686	1.81654	1.21825	0.811625	0.392686
B2_Mm1a	0.0105025	8.2345	chr1	36206887	36207045	-4.81644	3.41807	-5.27156	3.63293	-8.68546	-1.46985	1.11435	-8.68546	-8.68546	-1.85767	-8.68546	-1.57649	4.61	3.64765	2.26339	3.61822	4.28302	2.1797	3.22048	4.25961	3.88694	2.21166
B2_Mm1a	0.0105025	11.3408	chr1	36305616	36305807	-6.35247	4.98828	-8.68546	5.25926	-8.68546	1.25807	0.0349184	-8.68546	-8.68546	-8.68546	-8.68546	-8.68546	5.55022	5.78156	3.64339	4.4413	5.62036	5.89857	4.9683	7.51706	3.64803	2.81405
B2_Mm1a	0.0105025	5.79796	chr1	43014356	43014547	-4.01085	1.78711	-1.74582	1.73627	-1.7497	-1.74193	-0.380119	-1.41465	-0.743972	-8.68546	-8.68546	-8.68546	3.06783	3.37557	0.768918	1.69406	2.04747	1.39305	1.77847	2.29565	0.510523	0.939581
B2_Mm1a	0.0105025	8.64655	chr1	54947931	54948122	-4.25956	4.38699	-5.21472	4.75791	-8.68546	2.25807	-8.68546	-8.68546	-1.74397	-0.129746	0.280999	-8.68546	3.56533	5.78156	5.09085	5.22656	3.935	4.60806	4.90775	5.10301	2.71216	2.93958
B2_Mm1a	0.0105025	9.88895	chr1	55076707	55076885	-7.67988	2.20907	-8.68546	2.35954	-8.68546	-0.640786	-8.68546	-8.68546	-8.68546	-8.68546	-8.68546	-8.68546	2.25144	3.15479	2.45503	2.44728	2.73358	2.2718	1.46458	1.28132	3.57514	0.455765
B2_Mm1a	0.0105025	7.91387	chr1	55105091	55105250	-5.92327	1.9906	-8.68546	1.34402	-8.68546	-0.478898	-1.70205	-8.68546	-8.68546	-8.68546	-1.77789	-8.68546	0.828366	4.22357	1.03195	0.734703	1.98858	1.65608	0.626468	6.16203	0.0365918	2.61765
B2_Mm1a	0.0105025	8.0921	chr1	59624430	59624580	-4.73191	3.36018	-5.15199	3.36003	-0.403147	-8.68546	-1.61852	-8.68546	-0.397414	-8.68546	-0.694371	-8.68546	3.02737	4.79252	6.376	3.6927	5.04938	2.83914	1.93238	4.07106	2.12012	-0.298824
B2_Mm1a	0.0105025	10.5141	chr1	63174380	63174570	-8.68546	1.82867	-8.68546	2.00414	-8.68546	-8.68546	-8.68546	-8.68546	-8.68546	-8.68546	-8.68546	-8.68546	1.79526	2.06118	2.51342	2.9817	0.733077	1.59322	2.37097	2.50964	-0.218909	1.94711
B2_Mm1a	0.0105025	9.15661	chr1	74327012	74327201	-7.70396	1.45265	-8.68546	1.16054	-8.68546	-8.68546	-8.68546	-8.68546	-8.68546	-8.68546	-8.68546	-0.833462	0.995476	2.06875	2.52099	2.8087	1.32561	0.922725	0.793578	0.93225	0.203702	1.95469
B2_Mm1a	0.0105025	6.96012	chr1	74464302	74464492	-2.01677	4.94335	-0.285323	5.14122	-8.68546	2.17249	0.627415	-8.68546	0.848524	-1.12221	0.551567	-1.84103	5.19736	4.81606	5.30001	5.5236	3.54043	5.08508	6.22063	5.46073	4.28359	4.00601
B2_Mm1a	0.0105025	9.51794	chr1	74534273	74534462	-7.89972	1.61822	-8.68546	1.98496	-8.68546	-8.68546	-8.68546	-2.39954	-8.68546	-8.68546	-8.68546	-8.68546	-0.00452386	2.65371	2.00642	3.14974	2.98858	-1.3992	1.9635	2.85825	1.01106	0.954688
B2_Mm1a	0.0105025	9.16947	chr1	74535714	74535902	-4.91992	4.24956	-5.5387	4.11359	-8.68546	0.602716	-8.68546	-2.39193	-1.72125	-1.10703	-8.68546	-8.68546	3.09055	5.959	3.79164	4.93179	4.14058	4.6528	4.08659	4.97549	2.9662	3.9009
B2_Mm1a	0.0105025	10.7895	chr1	86332730	86332920	-7.82991	2.95963	-8.68546	2.64078	-8.68546	-8.68546	-8.68546	-8.68546	-8.68546	-8.68546	-8.68546	-1.84103	2.68834	4.96807	3.27895	2.06417	0.733077	2.59322	5.37097	4.66884	2.28359	0.947115
B2_Mm1a	0.0105025	9.59647	chr1	86552532	86552696	-7.66545	1.93103	-8.68546	1.99696	-8.68546	-8.68546	-8.68546	-8.68546	-0.525332	-8.68546	-8.68546	-8.68546	2.00636	2.27228	1.98756	3.01224	0.944183	3.71122	2.58207	1.81386	0.407235	0.573259
B2_Mm1a	0.0105025	8.54401	chr1	86849259	86849418	-4.58425	3.95976	-5.23168	3.72923	-8.68546	-8.68546	1.29795	-8.68546	-8.68546	-0.866711	-1.77789	-0.585534	3.70284	5.22357	5.00158	4.35919	3.68902	3.75562	3.62647	4.2158	3.40583	2.61765
B2_Mm1a	0.0105025	8.32742	chr1	87317912	87318111	-2.18635	6.14107	-1.13718	6.5247	0.776364	-0.800826	1.29795	-1.47354	-8.68546	-8.68546	1.98764	-1.90746	6.30518	6.72267	6.72497	6.50024	5.33907	6.54916	7.09896	6.61314	5.6766	3.88069
B2_Mm1a	0.0105025	11.3905	chr1	93730140	93730324	-7.56082	3.82964	-8.68546	3.44494	-8.68546	0.311649	-8.68546	-8.68546	-8.68546	-8.68546	-8.68546	-8.68546	3.35588	4.69219	5.23754	3.11021	3.53401	5.04866	2.00198	5.05819	2.94262	3.31509
B2_Mm1a	0.0105025	9.0587	chr1	97747730	97747916	-7.86124	1.19746	-8.68546	1.3625	-8.68546	-8.68546	-8.68546	-8.68546	-8.68546	-2.09168	-8.68546	-8.68546	3.1059	1.09171	0.222024	1.92477	-1.23639	2.53065	2.27597	1.63328	1.03402	-0.607314
B2_Mm1a	0.0105025	7.95515	chr1	101733443	101733630	-4.79258	3.16257	-5.2024	2.96519	-1.71933	-1.71156	0.650255	-8.68546	-8.68546	-8.68546	-8.68546	-0.818195	2.8181	4.72787	4.25872	3.00454	2.92584	2.3165	3.50928	3.48357	2.61129	1.96995
B2_Mm1a	0.0105025	7.64593	chr1	106363707	106363894	-5.66335	1.98258	-8.68546	2.25919	-8.68546	0.288441	-1.93471	-8.68546	-8.68546	-8.68546	-8.68546	-0.233232	2.71118	2.89137	2.02168	2.37651	0.340879	2.93799	0.808845	2.32603	1.21897	2.19235
B2_Mm1a	0.0105025	6.90904	chr1	116207482	116207668	-4.57388	2.33515	-4.88857	2.21537	-0.126674	0.296136	-0.927014	-8.68546	-8.68546	-1.09168	-8.68546	-8.68546	2.71888	1.67667	2.22202	3.0947	3.62159	2.20872	1.81654	2.88121	2.13355	0.977649
B2_Mm1a	0.0105025	13.0656	chr1	120279507	120279700	-5.68466	7.38097	-8.68546	7.42644	-8.68546	-0.756883	-8.68546	-1.4296	-8.68546	-8.68546	-8.68546	0.136481	7.04223	8.66074	7.53969	7.97242	8.03252	7.03426	8.18348	7.01906	7.3132	5.01209
B2_Mm1a	0.0105025	8.68562	chr1	120670997	120671189	-5.69819	2.98743	-8.68546	2.71585	-8.68546	-8.68546	-0.972576	-8.68546	-8.68546	-0.13724	-1.04842	-8.68546	3.49644	2.8535	4.26392	5.10803	2.30301	2.5782	3.23041	1.75765	2.35103	1.93209
B2_Mm1a	0.0105025	6.19103	chr1	128225424	128225600	-2.92938	3.26165	-1.78947	3.09345	-0.632347	1.69735	-1.84772	-8.68546	-1.62662	-8.68546	-1.92357	-1.73121	2.90508	4.25846	2.88628	3.09153	3.36646	3.09536	3.28815	4.385	2.69827	2.6419
B2_Mm1a	0.0105025	8.55622	chr1	131897785	131897973	-3.73997	4.81624	-4.70622	4.95864	-0.726984	2.18768	2.05764	-8.68546	-8.68546	-8.68546	1.30372	-8.68546	4.93383	5.88372	3.3766	5.30174	5.42069	4.98345	3.97112	5.37282	4.25571	4.66274
B2_Mm1a	0.0105025	10.6513	chr1	133672713	133672906	-7.83272	2.81855	-8.68546	2.84042	-8.68546	-8.68546	-8.68546	-8.68546	-8.68546	-8.68546	-8.68546	-1.86352	1.55038	3.84605	2.33893	2.77865	3.79806	2.6582	3.40738	2.90219	2.981	1.92463
B2_Mm1a	0.0105025	8.61361	chr1	136575999	136576169	-4.12491	4.4887	-4.4665	4.77033	-8.68546	0.425177	1.66146	-0.247539	-8.68546	-8.68546	-8.68546	-0.0964959	4.76219	5.17495	3.93603	5.96071	4.95874	3.79719	4.77847	4.51721	4.89486	2.10669
B2_Mm1a	0.0105025	9.52077	chr1	138979778	138979966	-7.02824	2.49253	-8.68546	2.74797	-8.68546	-8.68546	-8.68546	-2.39193	-1.72125	-8.68546	-8.68546	-8.68546	2.81044	3.53579	2.79164	3.36886	2.33323	1.41577	2.70808	2.78786	0.796277	2.37734
B2_Mm1a	0.0105025	9.66753	chr1	147993168	147993356	-6.77824	2.88929	-8.68546	3.26845	-8.68546	-8.68546	-8.68546	-1.39193	-0.721252	-8.68546	-8.68546	-8.68546	3.52665	2.39829	5.59899	4.30174	0.333225	4.03468	4.77847	3.01025	0.533243	0.377338
B2_Mm1a	0.0105025	7.39969	chr1	150635514	150635700	-3.45985	3.93984	-1.90668	4.05635	-8.68546	0.296136	-8.68546	0.430774	1.46402	-8.68546	-2.00286	-1.8105	3.1059	4.17917	3.61434	5.28233	3.93354	4.5064	3.3401	4.18787	4.27106	2.97765
B2_Mm1a	0.0105025	8.5399	chr1	155802226	155802416	-4.12971	4.41019	-1.89929	4.45823	-0.742171	-8.68546	-1.95755	-1.40712	-8.68546	-8.68546	-1.0334	-1.84103	4.96518	4.3091	5.74608	6.17036	4.59106	3.76315	3.30957	4.7525	4.32541	2.16951
B2_Mm1a	0.0105025	5.94486	chr1	156082264	156082454	-2.99045	2.95441	-1.57178	2.93069	-8.68546	-0.734399	-8.68546	-1.40712	-1.73644	-1.12221	-2.0334	0.480893	2.9879	3.64614	3.89193	4.17964	2.43352	3.29366	2.87347	2.77267	2.10302	1.36215
B2_Mm1a	0.0105025	7.3439	chr1	164355675	164355861	-5.60799	1.73591	-8.68546	1.87645	-8.68546	-8.68546	0.0729865	-8.68546	-8.68546	-0.506715	-1.00286	-8.68546	1.82579	2.09171	3.74559	1.2467	2.22304	2.87169	0.816539	0.218246	1.9271	0.392686
B2_Mm1a	0.0105025	9.35551	chr1	167279806	167280004	-4.94672	4.40879	-5.24341	4.26602	-1.80137	-1.79359	-8.68546	-0.144383	-8.68546	-8.68546	-1.09259	-8.68546	4.25064	4.70242	2.13229	3.83504	7.33566	3.89158	4.2814	6.01929	4.75164	2.88792
B2_Mm1a	0.0105025	4.31319	chr1	171264729	171264904	-0.578415	3.73477	-0.0178271	4.18028	-0.624174	-0.0314391	0.967804	2.99628	-8.68546	-0.00421499	-0.330436	1.08432	4.56533	4.26664	3.39695	2.5972	4.20863	4.61811	4.15193	4.57873	3.48405	1.48015
B2_Mm1a	0.0105025	4.20899	chr1	171268205	171268397	-1.55661	2.65238	-1.08681	2.91444	-8.68546	1.83554	1.02742	-0.422144	-1.75147	-2.13724	-2.04842	-0.2711	3.49644	3.21607	1.76142	1.87921	2.88797	3.53239	2.9409	4.69625	-0.233937	2.34712
B2_Mm1a	0.0105025	8.56896	chr1	171405480	171405671	-6.90892	1.66004	-8.68546	1.86031	-8.68546	-8.68546	-8.68546	-1.41465	-1.74397	-8.68546	-8.68546	-8.68546	2.98037	3.37557	3.09085	-0.113293	1.04747	2.67315	-0.221529	3.05465	-0.226443	0.939581
B2_Mm1a	0.0105025	8.06936	chr1	171622912	171623101	-3.59302	4.47634	-1.42964	4.48265	-0.734597	-8.68546	1.63499	-8.68546	-0.728865	-8.68546	-1.02582	-1.83346	4.42174	5.99949	5.28653	3.90181	7.10697	2.99311	3.49402	5.32457	4.54355	1.69165
B2_Mm1a	0.0105025	8.43497	chr1	177677819	177678012	-5.7366	2.69837	-8.68546	2.21545	-8.68546	-8.68546	-0.980032	-0.429599	-8.68546	-8.68546	-1.05588	-8.68546	2.13534	2.03869	5.1232	4.19368	2.29556	3.42872	5.50499	1.16523	0.758607	0.339668
B2_Mm1a	0.0105025	9.49366	chr1	179856068	179856250	-7.76795	1.72571	-8.68546	0.805461	-8.68546	-8.68546	-8.68546	-1.34539	-8.68546	-8.68546	-8.68546	-8.68546	0.0496319	3.70787	0.253218	0.955969	-0.205194	0.654953	5.68062	3.57137	2.16475	0.423881
B2_Mm1a	0.0105025	7.73325	chr1	182083795	182083987	-4.84582	2.88743	-5.32902	3.12921	-8.68546	-8.68546	-1.97258	0.162819	-1.75147	-8.68546	-0.463461	-8.68546	3.2208	4.04615	3.42439	4.0085	4.27264	3.03763	1.9409	2.39508	0.1811	2.34712
B2_Mm1a	0.0105025	5.99062	chr1	184088514	184088705	1.97847	7.96909	3.19248	8.39569	2.57222	1.58	3.42724	-8.68546	4.63107	2.95772	4.26285	5.08217	9.40768	9.08982	8.64134	9.52424	7.3694	6.70981	6.64266	10.2164	8.15004	3.93958
B2_Mm1a	0.0105025	10.2958	chr1	191433542	191433728	-2.08796	8.20788	-0.464701	8.74496	1.09572	-0.118902	1.88034	0.623419	-8.68546	-8.68546	-2.00286	-0.8105	7.42783	8.84325	5.93627	9.02675	8.73946	8.75046	9.02355	10.4297	7.06587	6.83563
B2_Mm1a	0.0105025	7.09288	chr1	21314694	21314881	-6.13231	0.960575	-8.68546	1.2776	-8.68546	-8.68546	-8.68546	-8.68546	-1.7136	-2.09937	-8.68546	-1.81819	2.18067	1.66898	1.21433	0.502043	1.34088	-1.38394	2.26828	1.62559	-0.781031	0.969955
B2_Mm1a	0.0105025	8.93341	chr1	22129591	22129753	-6.91867	2.01475	-8.68546	2.34404	-8.68546	-8.68546	-1.72885	-8.68546	-1.50774	-8.68546	-8.68546	-8.68546	2.67604	2.28988	2.59011	1.12294	0.961777	2.52236	1.82206	2.53189	1.23218	2.39821
B2_Mm1a	0.0105025	8.91958	chr1	31261215	31261407	-6.98883	1.93075	-8.68546	1.96273	-8.68546	-1.74943	-8.68546	-8.68546	-8.68546	-8.68546	-2.04842	-8.68546	1.55784	3.21607	2.49839	3.52307	1.5254	2.48509	1.77098	-0.412279	0.988455	2.15448
B2_Mm1a	0.0105025	5.88319	chr1	34322384	34322544	-2.67625	3.20694	-1.10048	3.26679	-8.68546	0.0970756	-0.711036	-8.68546	-1.48993	-1.8757	0.535045	-0.594523	3.23441	4.00813	2.24536	2.94811	4.22752	3.29917	3.35445	3.89366	2.25	2.60866
B2_Mm1a	0.0105025	10.6714	chr1	51710471	51710668	-7.8364	2.83504	-8.68546	3.13408	-8.68546	-8.68546	-8.68546	-8.68546	-8.68546	-8.68546	-8.68546	-1.89296	3.39541	3.91614	4.04645	4.72496	1.68115	3.44819	1.05601	2.87275	1.31413	1.89519
B2_Mm1a	0.0105025	9.16645	chr1	52162233	52162392	-7.67297	1.49348	-8.68546	1.28004	-8.68546	-8.68546	-8.68546	-8.68546	-8.68546	-8.68546	-8.68546	-0.585534	1.2434	1.31668	1.76892	1.9571	0.988577	4.52115	2.62647	0.85825	0.0365918	-0.382347
B2_Mm1a	0.0105025	7.60208	chr1	58763278	58763474	-5.10755	2.49453	-5.5686	2.81051	-8.68546	-0.779022	-1.00217	-2.45174	-8.68546	-8.68546	-8.68546	-1.88566	-0.0567201	3.33848	2.31679	3.84962	3.49581	3.13356	3.38524	2.25857	0.736468	2.48745
B2_Mm1a	0.0105025	10.6253	chr1	59587008	59587195	-5.71955	4.90576	-8.68546	4.88509	-8.68546	-0.126596	-8.68546	-2.38428	-8.68546	-8.68546	-8.68546	0.181805	4.86872	5.78446	4.73789	6.13625	3.96537	4.90147	6.04725	4.79551	5.62836	2.19235
B2_Mm1a	0.0105025	9.29346	chr1	59768568	59768753	-6.84128	2.45218	-8.68546	2.32224	-8.68546	-8.68546	-1.91928	-8.68546	-0.698168	-8.68546	-8.68546	-8.68546	2.1961	3.09945	3.22976	3.01997	1.77135	3.27535	2.1462	2.44837	1.93484	1.40042
B2_Mm1a	0.0105025	4.86703	chr1	60474598	60474790	-1.84652	3.02051	0.310845	3.07402	-8.68546	1.05793	1.19735	-1.42214	-8.68546	0.670115	-0.0484235	1.14394	3.55784	2.8535	3.34639	2.68657	3.30301	3.38555	3.29454	2.75765	2.50303	2.51705
B2_Mm1a	0.0105025	9.19412	chr1	63242865	63243065	-8.68546	0.50866	-8.68546	0.203198	-8.68546	-8.68546	-8.68546	-8.68546	-8.68546	-8.68546	-8.68546	-8.68546	-0.0857199	-0.0124474	0.117866	2.52106	2.24442	0.841529	-1.28762	1.33648	-0.877494	0.288529
B2_Mm1a	0.0105025	10.2679	chr1	63774146	63774306	-1.63227	8.63568	-0.310866	8.74038	-0.495659	-8.68546	-0.126073	1.64675	1.51007	2.37223	-8.68546	-0.594523	8.64168	8.83907	9.05639	8.26487	7.62705	8.95738	10.364	8.9617	7.7141	7.93059
B2_Mm1a	0.0105025	7.96154	chr1	65157611	65157799	-2.68618	5.27536	-0.724118	5.51947	-0.726984	-0.719212	-8.68546	-8.68546	-0.721252	-0.107026	-0.0182089	-1.82585	5.25102	6.7768	5.66611	5.88671	5.71405	4.10026	6.78988	5.37282	4.23368	2.9623
B2_Mm1a	0.0105025	7.67457	chr1	74174180	74174365	-4.73063	2.94394	-5.02715	2.61991	-0.703901	-0.696129	-0.334315	-1.36885	-8.68546	-8.68546	-8.68546	-8.68546	3.11364	5.05364	4.31722	2.51747	1.09327	7.0152	1.82428	1.96295	-0.180639	2.72235
B2_Mm1a	0.0105025	7.99862	chr1	74692915	74693100	-5.76583	2.23279	-8.68546	1.98292	-8.68546	-0.696129	0.0807221	-8.68546	-8.68546	-2.08394	-8.68546	-8.68546	4.02617	4.42137	3.75332	2.51747	0.771347	0.631494	1.1462	1.44837	1.04175	2.57035
B2_Mm1a	0.0105025	8.553	chr1	74819131	74819318	-0.848677	7.70433	0.904508	7.70851	1.98111	4.04333	-8.68546	1.20069	0.60833	-0.0993722	2.84743	-8.68546	8.17816	7.73507	6.00875	7.68195	10.4199	7.18592	8.30869	8.8117	7.65568	5.05742
B2_Mm1a	0.0105025	3.49903	chr1	75584883	75585079	-0.39477	3.10426	-0.455436	3.05804	1.53513	2.02833	-2.00217	-0.12981	-0.781061	-2.16684	0.24391	-1.88566	2.52824	4.92344	4.23433	3.65697	3.01038	2.79653	2.74138	3.72805	3.1057	0.317529
B2_Mm1a	0.0105025	7.17716	chr1	76750188	76750381	-4.9228	2.25436	-5.33275	2.51877	-8.68546	-0.756883	-1.98003	-8.68546	-0.758923	-1.1447	-8.68546	-8.68546	2.55038	3.03869	3.0759	2.95922	2.41103	2.03017	2.08545	2.48716	2.56596	-0.660332
B2_Mm1a	0.0105025	8.07479	chr1	86534070	86534256	-4.77614	3.29865	-5.19568	3.4923	-8.68546	0.618064	-8.68546	-1.37658	-1.7059	-8.68546	-1.00286	-8.68546	2.82579	3.89906	1.54395	3.92477	3.08554	4.77351	3.904	4.54017	1.9271	2.56261
B2_Mm1a	0.0105025	9.48537	chr1	86802169	86802357	-7.81468	1.67069	-8.68546	1.54331	-8.68546	-1.71921	-8.68546	-8.68546	-8.68546	-8.68546	-8.68546	-8.68546	1.32502	1.66132	2.3766	3.90943	1.33323	1.41577	1.97112	1.42529	1.91175	-0.622662
B2_Mm1a	0.0105025	10.961	chr1	87245821	87245983	-7.53799	3.42299	-8.68546	3.51506	-8.68546	0.494302	-8.68546	-8.68546	-8.68546	-8.68546	-8.68546	-8.68546	3.60892	4.5378	3.87962	3.9303	3.42121	3.82192	3.26263	2.91891	2.67276	2.17582
B2_Mm1a	0.0105025	9.13596	chr1	87459285	87459443	-5.61734	3.51862	-8.68546	3.56379	-8.68546	-0.469853	-8.68546	-8.68546	-8.68546	-0.272704	-0.768849	-8.68546	6.08534	3.13308	3.62596	3.74375	4.20708	3.50163	3.63551	2.77419	2.26803	2.21166
B2_Mm1a	0.0105025	7.17246	chr1	93266016	93266209	-5.77502	1.39744	-8.68546	1.34159	-0.764655	-8.68546	-8.68546	-8.68546	-8.68546	-1.1447	-8.68546	-0.863519	0.965419	1.62365	1.75397	1.19368	1.29556	1.57074	1.08545	1.38762	2.17364	0.924631
B2_Mm1a	0.0105025	7.35061	chr1	96621405	96621594	-3.96986	3.38075	-1.92073	3.15735	-8.68546	-1.72683	-0.949975	-0.0776141	-8.68546	-2.11464	-8.68546	-0.833462	2.80283	4.82364	2.8995	3.70917	2.74065	4.82962	3.25301	2.06975	3.06168	3.61765
B2_Mm1a	0.0105025	9.54116	chr1	131314981	131315172	-7.83085	1.71031	-8.68546	1.56654	-8.68546	-8.68546	-8.68546	-8.68546	-8.68546	-8.68546	-8.68546	-1.84857	0.565332	3.22357	3.18396	2.05663	0.725543	0.907618	1.77847	3.11878	0.188595	1.35462
B2_Mm1a	0.0105025	8.93254	chr1	132761651	132761838	-5.34083	3.59171	-8.68546	3.89172	-8.68546	1.0958	-8.68546	0.423079	-8.68546	-8.68546	-8.68546	-0.818195	3.71118	5.12841	4.16853	3.77506	2.45636	4.00838	4.23511	4.50823	1.5409	2.38499
B2_Mm1a	0.0105025	5.58559	chr1	133149739	133149924	-2.98146	2.60412	-1.84563	2.38884	0.881062	-1.69613	-8.68546	-1.36885	-8.68546	-2.08394	-1.99513	-0.217802	3.2741	2.42137	2.03711	3.51747	2.35631	3.38638	3.0722	2.34146	2.2344	1.40042
B2_Mm1a	0.0105025	8.25281	chr1	133211268	133211476	-3.05325	5.19956	-0.701707	5.27895	1.44983	1.83611	-8.68546	-0.537046	-0.866369	-0.252143	-8.68546	-8.68546	5.72834	5.88544	5.69092	4.43674	4.9607	4.97109	5.58681	5.74894	4.71005	4.27662
B2_Mm1a	0.0105025	9.29567	chr1	134331007	134331167	-5.70237	3.5933	-8.68546	4.03505	-8.68546	-8.68546	-0.126073	-0.575641	-1.48993	-8.68546	-8.68546	-8.68546	4.62673	4.47761	4.83032	4.97364	4.33714	2.00966	3.73296	2.30869	2.44264	2.19363
B2_Mm1a	0.0105025	8.56243	chr1	134429209	134429400	-7.69252	0.869913	-8.68546	0.932571	-8.68546	-0.741933	-8.68546	-8.68546	-8.68546	-8.68546	-8.68546	-8.68546	-0.0196308	2.05364	-0.816044	-0.113293	-0.274457	2.04512	1.77847	2.18018	1.51052	0.354618
B2_Mm1a	0.0105025	7.96988	chr1	134712373	134712564	-6.01942	1.95046	-8.68546	2.27976	-1.7497	-8.68546	-8.68546	-8.68546	-8.68546	-1.12975	-8.68546	-1.84857	3.83835	2.37557	2.18396	2.69406	3.5329	0.907618	1.58583	2.84314	0.188595	-0.645382
B2_Mm1a	0.0105025	11.1595	chr1	135526491	135526682	-5.94362	5.21588	-8.68546	5.31155	-8.68546	-0.741933	-1.96508	-1.41465	-8.68546	-8.68546	-8.68546	-8.68546	5.38976	6.2631	4.50588	6.76935	5.23334	5.40587	4.63645	4.3501	6.00238	3.60255
B2_Mm1a	0.0105025	5.86619	chr1	136581724	136581917	-2.18769	3.6785	-0.354078	3.8242	-8.68546	0.243117	0.827323	0.155363	-1.75892	-8.68546	1.26605	-0.863519	4.58013	5.53054	1.97636	4.72974	3.71059	2.81867	3.6215	3.93782	3.955	1.92463
B2_Mm1a	0.0105025	8.60987	chr1	136791968	136792156	-6.81536	1.79451	-8.68546	1.81599	-8.68546	-8.68546	-8.68546	-1.39193	-8.68546	-8.68546	-1.01821	-8.68546	3.25102	2.07636	3.66611	2.60987	1.55562	-0.39159	0.801192	2.2029	0.796277	1.37734
B2_Mm1a	0.0105025	9.49328	chr1	151643012	151643207	-4.45196	5.04132	-4.78189	5.11204	0.220548	0.22832	-8.68546	-0.444396	-8.68546	-8.68546	-8.68546	-0.878316	5.47418	5.3093	8.20133	5.52938	4.94372	4.68523	4.95818	5.26591	2.91374	3.13223
B2_Mm1a	0.0105025	13.4523	chr1	152331831	152332019	-5.35476	8.09749	-8.68546	7.89493	-8.68546	2.08814	-8.68546	-0.391929	-8.68546	-1.10703	-8.68546	-8.68546	8.01152	10.0806	8.6413	9.49345	7.32191	7.77834	8.05149	7.38281	7.48744	6.72607
B2_Mm1a	0.0105025	7.52997	chr1	154073465	154073662	-1.44801	6.08196	0.715925	6.33519	1.52783	0.798636	-8.68546	1.2414	1.67107	0.633215	-0.0853231	-8.68546	5.6084	6.96344	6.19484	7.31399	6.16496	6.60199	6.47554	7.02655	5.25273	3.21711
B2_Mm1a	0.0105025	8.29051	chr1	156021497	156021689	-3.14848	5.14204	-0.779692	5.10699	-8.68546	0.835535	-8.68546	-0.422144	0.833496	-1.13724	0.758931	-8.68546	4.52746	5.71857	5.34639	7.67037	8.31051	3.74812	2.77098	5.65381	4.8676	2.80656
B2_Mm1a	0.0105025	9.54554	chr1	156707318	156707496	-7.80585	1.7397	-8.68546	1.72649	-1.64856	-8.68546	-8.68546	-8.68546	-8.68546	-8.68546	-8.68546	-8.68546	1.40344	3.32471	0.870065	3.79521	-1.17331	1.2718	2.04954	2.15579	3.24394	0.455765
B2_Mm1a	0.0105025	9.55041	chr1	156731601	156731782	-4.35596	5.19445	-5.36902	5.4182	-8.68546	-8.68546	0.434014	-8.68546	-8.68546	-2.05258	2.28417	-0.771401	4.22746	5.93816	5.76892	5.83424	5.43207	5.40433	5.78638	5.31624	4.80492	3.43179
B2_Mm1a	0.0105025	6.91627	chr1	156962957	156963148	-5.66238	1.25389	-8.68546	1.11215	-0.164742	-0.741933	-0.965082	-8.68546	-8.68546	-8.68546	-8.68546	-8.68546	0.980369	1.05364	1.18396	0.886707	0.725543	1.17065	2.1004	0.917143	1.35852	2.16197
B2_Mm1a	0.0105025	9.10962	chr1	157064238	157064459	-7.7466	1.36302	-8.68546	1.15129	-8.68546	-8.68546	-1.17453	-8.68546	-8.68546	-8.68546	-8.68546	-8.68546	0.355878	2.84419	0.559465	3.06957	1.51609	1.69816	2.26946	0.385762	0.786496	0.145165
B2_Mm1a	0.0105025	10.0081	chr1	157516163	157516325	-4.63706	5.37109	-4.70715	5.60706	-8.68546	-0.505698	-0.728847	-8.68546	-0.507738	-8.68546	-8.68546	-0.612334	6.48339	5.99032	4.27817	6.22097	5.1516	6.25655	5.5225	4.35501	5.69162	3.76078
B2_Mm1a	0.0105025	9.86206	chr1	159241654	159241848	-7.85769	2.00437	-8.68546	2.02698	-8.68546	-8.68546	-8.68546	-8.68546	-8.68546	-8.68546	-2.0633	-8.68546	2.12793	2.3532	0.74655	3.03426	2.79064	1.56332	1.92603	1.15781	2.68979	1.65418
B2_Mm1a	0.0105025	6.27997	chr1	160722524	160722715	-2.18826	4.09171	-0.357393	3.89319	0.250296	0.84303	-0.965082	1.58535	-8.68546	-2.12975	0.280999	-8.68546	4.3023	5.54549	5.35388	5.17211	3.58352	3.83362	3.36343	3.95277	2.99595	2.81405
B2_Mm1a	0.0105025	7.55438	chr1	160962544	160962729	-4.81708	2.7373	-5.02715	2.67692	-0.703901	-8.68546	-0.919278	-1.36885	-8.68546	-8.68546	-8.68546	-0.802765	1.3481	4.85433	2.39968	3.51747	1.5787	2.63149	3.46813	3.81094	1.04175	2.72235
B2_Mm1a	0.0105025	9.74098	chr1	161038678	161038850	-7.79873	1.94225	-8.68546	2.09372	-8.68546	-1.5916	-8.68546	-8.68546	-8.68546	-8.68546	-8.68546	-8.68546	1.45263	3.01133	2.14164	3.1245	2.0458	2.73602	2.92881	1.5529	-0.0761084	0.504953
B2_Mm1a	0.0105025	8.12112	chr1	165809743	165809919	-0.84145	7.27967	1.23091	7.0078	-8.68546	3.32962	1.4742	-8.68546	-0.626615	0.987611	2.88378	2.59072	6.97424	7.04136	6.76074	8.23528	8.73012	8.39305	6.74758	8.87874	5.68099	5.35462
B2_Mm1a	0.0105025	7.35414	chr1	167300555	167300747	-5.01912	2.33502	-5.36694	2.41663	-0.757199	-0.749427	-8.68546	-8.68546	-8.68546	-8.68546	-2.04842	-1.85606	2.55784	4.29407	3.93135	2.33864	1.71805	1.38555	3.29454	2.49461	1.98846	-0.652876
B2_Mm1a	0.0105025	10.3006	chr1	170871069	170871254	-7.64588	2.65473	-8.68546	2.35221	-8.68546	-8.68546	-8.68546	-0.368845	-8.68546	-8.68546	-8.68546	-8.68546	2.3481	5.95743	2.39968	2.10244	2.35631	3.21646	1.40924	2.34146	2.69383	1.72235
B2_Mm1a	0.0105025	9.71466	chr1	171433046	171433234	-5.5618	4.15286	-8.68546	3.82227	-8.68546	-0.13425	-8.68546	-8.68546	-8.68546	-0.107026	-8.68546	-0.825848	3.39541	7.93434	2.5286	3.60987	2.65515	4.03468	4.35578	6.61229	1.53324	4.86919
B2_Mm1a	0.0105025	10.2469	chr1	179599273	179599462	-7.81563	2.43126	-8.68546	2.4943	-8.68546	-1.72683	-8.68546	-8.68546	-8.68546	-8.68546	-8.68546	-8.68546	2.58044	3.8761	3.95395	1.90181	3.06258	2.40815	0.378541	1.41768	1.90414	2.82916
B2_Mm1a	0.0105025	8.60388	chr1	180515439	180515596	-5.37263	3.23125	-8.68546	3.06472	-8.68546	-8.68546	-8.68546	-1.13347	-8.68546	-8.68546	0.825215	0.754541	2.72098	3.50475	3.16558	3.56021	4.56131	1.1888	2.51908	2.96386	5.49214	2.6358
B2_Mm1a	0.0105025	6.84908	chr1	191431280	191431472	-4.17327	2.67581	-2.19736	2.44008	-8.68546	-0.749427	-1.97258	-2.42214	-8.68546	-1.13724	-1.04842	-8.68546	7.35225	3.21607	0.761424	3.57965	2.17748	2.38555	2.67787	2.49461	0.1811	1.93209
B2_Mm1a	0.0105025	3.64373	chr2	4991817	4992005	0.121959	3.76569	0.329157	4.06211	-1.72698	1.08814	0.379567	-0.806966	0.278748	0.214902	0.566754	0.981507	4.09055	4.39829	5.18396	3.90943	4.03367	3.69587	4.32475	4.52483	2.53324	0.962301
B2_Mm1a	0.0105025	7.28606	chr2	11576092	11576282	-5.91316	1.3729	-8.68546	1.55665	-8.68546	-0.734399	-8.68546	-1.40712	-1.73644	-8.68546	-8.68546	-8.68546	1.57287	0.0611754	1.19149	2.35367	1.54043	1.76315	2.59336	1.92468	-0.218909	0.947115
B2_Mm1a	0.0105025	8.52351	chr2	18654592	18654782	-5.97837	2.54514	-8.68546	3.2124	-8.68546	-8.68546	-8.68546	-2.40712	-1.73644	-8.68546	-8.68546	-0.256072	4.11719	3.52061	3.27895	3.4178	1.54043	3.17819	1.59336	3.24661	0.196129	1.36215
B2_Mm1a	0.0105025	7.60033	chr2	20157341	20157527	-4.69803	2.90229	-5.30624	2.55866	-8.68546	-8.68546	-1.92701	-0.791619	-0.120942	-8.68546	-0.00286096	-8.68546	6.17831	2.89906	0.806986	3.87897	3.89289	5.66815	0.401502	2.21825	1.68609	1.39269
B2_Mm1a	0.0105025	9.07133	chr2	25189339	25189534	-4.33264	4.73869	-5.06493	4.84477	-8.68546	0.813283	1.00517	-1.4444	-8.68546	-8.68546	-8.68546	-0.293353	5.05915	4.93079	5.36366	6.70871	5.57844	3.3633	4.30331	4.67399	4.75876	2.6468
B2_Mm1a	0.0105025	3.45754	chr2	25365958	25366151	-1.44977	2.00777	-0.30178	2.17469	-8.68546	-0.17192	-1.98003	-0.429599	-0.17396	0.177232	0.529083	-0.863519	2.87231	2.36062	2.97636	2.19368	1.29556	2.1557	1.08545	4.0397	0.173645	0.924631
B2_Mm1a	0.0105025	10.3481	chr2	26127403	26127594	-6.71388	3.63423	-8.68546	3.60496	-0.749704	-8.68546	-8.68546	-8.68546	-8.68546	-8.68546	-8.68546	-0.848568	3.3023	4.1411	4.61022	4.8409	4.01095	3.90762	2.36343	3.11878	3.23299	2.81405
B2_Mm1a	0.0105025	10.7947	chr2	27335863	27336053	-4.16051	6.63422	-4.70993	6.42188	-8.68546	-0.734399	-8.68546	1.76281	-8.68546	-0.122212	0.551567	-8.68546	7.55396	7.99781	5.95967	6.17036	6.0277	6.59322	6.3017	7.2248	5.97092	6.54206
B2_Mm1a	0.0105025	9.38797	chr2	30157901	30158088	-7.89781	1.49015	-8.68546	1.28584	-8.68546	-8.68546	-8.68546	-2.38428	-8.68546	-8.68546	-8.68546	-8.68546	1.33267	2.66898	1.21433	1.23901	2.34088	1.42342	2.80885	0.947517	0.540897	0.384992
B2_Mm1a	0.0105025	9.44203	chr2	30733339	30733520	-6.72151	2.72052	-8.68546	2.77428	-8.68546	-8.68546	-0.887914	-8.68546	-8.68546	-8.68546	-8.68546	-0.771401	2.22746	2.71577	3.50905	3.2118	1.12464	2.83278	4.17757	2.57927	3.07312	1.75371
B2_Mm1a	0.0105025	10.6742	chr2	31098461	31098654	-8.68546	1.98877	-8.68546	1.82143	-8.68546	-8.68546	-8.68546	-8.68546	-8.68546	-8.68546	-8.68546	-8.68546	3.55038	2.62365	1.49093	1.45672	2.29556	1.89267	1.08545	1.75019	2.08054	1.6616
B2_Mm1a	0.0105025	6.7566	chr2	32355185	32355540	-4.35125	2.40535	-2.2822	2.49546	-8.68546	-2.6327	-1.85585	-8.68546	-1.63474	-0.698589	-1.9317	-8.68546	3.48192	2.3328	2.54111	2.95013	2.69275	2.44981	1.58814	3.61133	1.61975	0.785776
B2_Mm1a	0.0105025	10.2367	chr2	32638752	32638935	-6.71212	3.52455	-8.68546	3.76999	-8.68546	-0.680532	-0.903681	-8.68546	-8.68546	-8.68546	-8.68546	-8.68546	2.62673	4.43697	3.63767	3.9023	4.80931	3.55398	4.67276	5.13235	1.05735	1.41602
B2_Mm1a	0.0105025	7.45096	chr2	34723777	34723968	-5.11305	2.33791	-5.32527	2.47051	-8.68546	-1.74193	-1.96508	-1.41465	-8.68546	-8.68546	-1.04093	-8.68546	1.98037	4.75408	2.35388	2.58715	2.72554	1.90762	-0.221529	2.68268	4.25468	0.354618
B2_Mm1a	0.0105025	10.7104	chr2	35036774	35036969	-6.86939	3.84098	-8.68546	3.79524	-8.68546	-0.77168	-8.68546	-8.68546	-8.68546	-8.68546	-2.07068	-8.68546	3.47418	4.66775	4.93557	4.17889	3.90525	3.68523	3.91865	3.20932	3.20324	3.23176
B2_Mm1a	0.0105025	3.69524	chr2	35405276	35405467	0.42593	4.12117	0.423961	4.64974	-0.749704	-0.15697	-0.380119	0.170313	0.84099	0.677609	0.766426	2.23889	5.04646	5.861	4.82781	4.47167	2.63243	5.92554	3.0264	5.97025	2.09549	1.35462
B2_Mm1a	0.0105025	6.84449	chr2	38302480	38302672	-3.97672	2.86776	-1.58967	3.19671	-1.7572	-0.749427	-0.972576	-1.42214	-8.68546	-8.68546	-8.68546	-0.856063	3.06034	3.63111	3.70002	2.33864	2.96598	3.33308	3.57833	3.54192	2.1811	0.347124
B2_Mm1a	0.0105025	7.78604	chr2	58652812	58653003	-6.82104	0.964994	-8.68546	0.824429	-8.68546	-8.68546	-8.68546	-1.41465	-8.68546	-8.68546	-1.04093	-8.68546	0.565332	1.05364	0.183956	-0.113293	2.89547	-0.41431	1.58583	0.595215	1.35852	1.93958
B2_Mm1a	0.0105025	9.84454	chr2	59982945	59983099	-7.65392	2.19063	-8.68546	1.7526	-8.68546	-0.433094	-8.68546	-8.68546	-8.68546	-8.68546	-8.68546	-8.68546	0.289207	5.94744	1.07776	3.19554	1.84174	-0.105472	0.0873095	5.41185	2.49743	1.66346
B2_Mm1a	0.0105025	9.84642	chr2	70518202	70518388	-8.68546	1.16096	-8.68546	1.74787	-8.68546	-8.68546	-8.68546	-8.68546	-8.68546	-8.68546	-8.68546	-8.68546	2.01844	1.09171	2.68146	1.73213	1.76361	1.79368	2.27597	-1.36672	-1.77334	1.39269
B2_Mm1a	0.0105025	10.0796	chr2	70797446	70797619	-7.71214	2.36742	-8.68546	2.53211	-8.68546	-8.68546	-8.68546	-8.68546	-8.68546	-8.68546	-0.89891	-8.68546	3.64595	2.19566	3.02641	1.61369	2.32699	3.04964	1.72785	2.73723	2.85418	0.496637
B2_Mm1a	0.0105025	9.08686	chr2	84652624	84652816	-5.65619	3.43067	-8.68546	3.19238	-8.68546	-0.749427	0.349352	-1.42214	-8.68546	-8.68546	-8.68546	-8.68546	5.89174	5.47241	1.17646	1.20114	2.30301	4.03763	6.8795	4.49461	0.503028	2.34712
B2_Mm1a	0.0105025	9.83587	chr2	91541869	91542044	-7.76092	2.07495	-8.68546	2.20255	-8.68546	-8.68546	-8.68546	-1.28912	-8.68546	-8.68546	-8.68546	-8.68546	3.35383	2.17917	3.11684	0.5972	0.436036	3.17065	2.22593	3.96867	-0.100912	1.80208
B2_Mm1a	0.0105025	10.0896	chr2	92134971	92135164	-8.68546	1.40415	-8.68546	1.04017	-8.68546	-8.68546	-8.68546	-8.68546	-8.68546	-8.68546	-8.68546	-8.68546	0.550381	2.03869	2.49093	2.87176	2.17002	1.1557	0.763521	0.902193	0.173645	0.924631
B2_Mm1a	0.0105025	6.56869	chr2	93843575	93843761	-3.72229	2.8464	-1.6518	3.07958	0.288364	-0.703864	-1.92701	-1.37658	-8.68546	-8.68546	-0.00286096	-8.68546	3.26636	3.67667	2.80699	3.0947	2.93354	3.3242	3.06447	4.09271	0.811625	1.39269
B2_Mm1a	0.0105025	8.57729	chr2	94394186	94394345	-4.15842	4.41887	-4.91854	4.64784	-8.68546	0.521102	1.29795	-1.15161	-8.68546	-8.68546	0.807068	-8.68546	4.2434	5.12403	4.09085	5.19414	4.87122	4.65608	4.65622	4.63961	3.77356	2.93958
B2_Mm1a	0.0105025	10.2707	chr2	103632029	103632222	-8.68546	1.58521	-8.68546	1.60534	-8.68546	-8.68546	-8.68546	-8.68546	-8.68546	-8.68546	-8.68546	-8.68546	1.77277	1.03869	1.75397	1.45672	-0.289407	1.89267	2.57088	2.97258	1.34357	1.33967
B2_Mm1a	0.0105025	8.50483	chr2	106639953	106640146	-5.84507	2.65977	-8.68546	2.6918	-8.68546	-8.68546	-8.68546	-1.4296	-0.758923	-1.1447	-8.68546	-8.68546	3.60928	5.76661	2.16901	1.87176	-0.289407	3.2146	4.40738	3.75019	1.75861	0.339668
B2_Mm1a	0.0105025	11.0214	chr2	112097459	112097665	-7.59442	3.42696	-8.68546	3.4438	-8.68546	-8.68546	-8.68546	-8.68546	-8.68546	-8.68546	-8.68546	0.0429071	3.62673	2.26705	4.53486	5.80055	3.26087	1.79909	0.254909	2.65662	5.29924	4.76966
B2_Mm1a	0.0105025	10.4738	chr2	119616051	119616248	-4.56991	5.90389	-5.38539	5.23472	-8.68546	-8.68546	1.16045	1.00039	-8.68546	-8.68546	-2.08532	-1.89296	5.76887	8.77412	3.99754	4.6752	6.75261	9.94431	4.31904	4.70057	3.50175	6.60485
B2_Mm1a	0.0105025	11.288	chr2	120537573	120537766	-7.66975	3.6183	-8.68546	3.41106	-8.68546	-8.68546	-8.68546	-8.68546	-8.68546	-0.559734	-8.68546	-8.68546	0.965419	6.79358	3.62844	3.19368	4.41103	4.50148	2.85098	4.62466	2.87408	2.33967
B2_Mm1a	0.0105025	4.0855	chr2	120709659	120709848	-2.64641	1.43909	-0.78403	1.60086	-0.734597	-0.726826	-0.949975	-8.68546	-8.68546	-0.529676	-0.0258221	-0.833462	-0.00452386	1.65371	1.19906	2.36125	1.548	2.84872	1.79358	2.41768	0.203702	0.369725
B2_Mm1a	0.0105025	6.37853	chr2	121577143	121577334	-1.84091	4.53761	-0.128731	4.83029	-0.164742	1.7175	1.73536	-0.092721	-0.743972	0.192182	-8.68546	-8.68546	4.40663	5.91162	5.20632	4.81744	4.91537	4.01195	5.70921	4.84314	3.61486	1.93958
B2_Mm1a	0.0105025	7.29735	chr2	121608286	121608477	-2.26494	5.03241	-0.696676	5.0471	-8.68546	-1.74193	2.03492	-0.414649	-8.68546	-0.544783	0.766426	-0.848568	4.33792	6.5928	4.18396	6.41027	5.62036	5.01195	5.08225	6.2887	4.11933	2.67655
B2_Mm1a	0.0105025	11.6079	chr2	121946962	121947156	-8.68546	2.92245	-8.68546	2.90691	-8.68546	-8.68546	-8.68546	-8.68546	-8.68546	-8.68546	-8.68546	-8.68546	1.54296	3.61624	2.86203	2.9518	1.28814	2.73325	2.45654	3.66031	2.97358	5.13961
B2_Mm1a	0.0105025	11.7636	chr2	125133571	125133762	-8.68546	3.07816	-8.68546	3.20613	-8.68546	-8.68546	-8.68546	-8.68546	-8.68546	-8.68546	-8.68546	-8.68546	3.2283	4.1411	3.18396	3.05663	5.32546	3.17065	3.2379	3.7245	2.35852	-0.645382
B2_Mm1a	0.0105025	8.47287	chr2	126494582	126494770	-6.90475	1.56812	-8.68546	1.73597	-8.68546	-8.68546	-8.68546	-8.68546	-8.68546	-2.10703	-1.01821	-8.68546	1.58805	2.39829	2.20668	3.07935	-0.251737	0.60841	1.80119	2.2029	1.67075	0.377338
B2_Mm1a	0.0105025	8.78341	chr2	126815315	126815508	-6.98121	1.8022	-8.68546	1.68692	-8.68546	-1.75688	-1.98003	-8.68546	-8.68546	-8.68546	-8.68546	-8.68546	1.77277	1.62365	1.16901	2.45672	1.29556	2.96306	1.57088	1.75019	1.49557	1.92463
B2_Mm1a	0.0105025	8.77324	chr2	127038604	127038779	-6.93153	1.84171	-8.68546	1.68482	-8.68546	-1.6164	-8.68546	-8.68546	-8.68546	-8.68546	-8.68546	-1.72304	2.56533	3.98653	2.30949	3.18216	1.65843	1.71122	1.48896	0.720746	0.314126	0.480149
B2_Mm1a	0.0105025	10.2344	chr2	127563673	127563860	-7.68872	2.54564	-8.68546	2.236	-8.68546	-0.711559	-8.68546	-8.68546	-8.68546	-8.68546	-8.68546	-8.68546	1.01074	4.99091	2.53626	2.50204	3.39977	1.93799	1.80885	3.38048	1.91941	1.96995
B2_Mm1a	0.0105025	10.0797	chr2	129072041	129072213	-8.68546	1.39427	-8.68546	1.33704	-8.68546	-8.68546	-8.68546	-8.68546	-8.68546	-8.68546	-8.68546	-8.68546	1.1307	4.78894	0.33429	0.0370408	-0.124123	1.54338	1.92881	-0.25445	2.73125	1.82688
B2_Mm1a	0.0105025	5.60671	chr2	129286750	129286940	-2.61551	2.99121	-1.09244	3.14161	-1.74217	0.265601	0.36438	-8.68546	-1.73644	-8.68546	-0.448433	-0.256072	3.15783	3.96807	3.65092	4.10369	3.12539	1.59322	3.87347	2.77267	2.71969	0.947115
B2_Mm1a	0.0105025	9.80128	chr2	130836455	130836647	-7.69346	2.10782	-8.68546	2.03289	-8.68546	-0.749427	-8.68546	-8.68546	-8.68546	-8.68546	-8.68546	-8.68546	2.2948	2.8535	-0.823539	1.68657	5.63691	3.93575	1.77098	3.87312	0.503028	-0.652876
B2_Mm1a	0.0105025	9.50363	chr2	130916235	130916423	-5.79148	3.71215	-8.68546	3.42188	-8.68546	-8.68546	-0.942362	-8.68546	-0.13629	-8.68546	-8.68546	-1.82585	3.46252	4.24629	4.59899	3.23135	3.27182	4.10026	3.19351	4.45083	3.38124	3.18469
B2_Mm1a	0.0105025	6.01105	chr2	131207903	131208091	-2.4731	3.53795	-0.770136	3.57328	0.273016	0.86575	-1.94236	-0.0700009	-8.68546	-1.10703	-0.433246	-8.68546	3.25102	3.39829	2.79164	4.36886	3.74826	3.25227	3.88865	3.97549	5.00573	1.69927
B2_Mm1a	0.0105025	7.2202	chr2	144252069	144252262	-4.56165	2.65854	-5.22506	2.64263	-1.76465	-0.17192	-8.68546	-8.68546	0.241077	-8.68546	-0.0558793	-8.68546	3.42485	2.62365	3.86944	3.19368	1.51795	2.47763	2.08545	3.75019	0.980999	2.6616
B2_Mm1a	0.0105025	8.3068	chr2	152362696	152362855	-3.13017	5.17664	-0.822303	5.39653	1.51333	-8.68546	0.297953	0.848385	-8.68546	-0.866711	-0.777895	-8.68546	6.08889	6.19932	5.32963	4.9571	4.661	5.46343	6.05273	5.65267	2.69956	4.66205
B2_Mm1a	0.0105025	9.24728	chr2	152964254	152964443	-5.17953	4.06775	-5.25946	3.98966	-1.7346	-1.72683	-8.68546	-1.39954	-8.68546	-8.68546	-8.68546	-1.83346	4.58044	4.06875	4.72262	6.13063	3.91057	2.40815	3.74777	3.19528	4.54355	3.36973
B2_Mm1a	0.0105025	4.05497	chr2	154926713	154926904	-1.52529	2.52968	-0.644378	2.839	-1.7497	-1.74193	0.619881	-0.092721	-0.15901	-1.12975	-8.68546	0.736394	1.78772	3.6386	3.09085	2.58715	2.18497	3.53989	3.1004	3.50211	1.51052	0.354618
B2_Mm1a	0.0105025	6.69225	chr2	155077055	155077251	-4.02653	2.66572	-2.30929	2.73661	-8.68546	0.542906	-1.00217	-2.45174	-8.68546	-2.16684	-1.07802	-8.68546	2.1132	2.82391	2.73183	3.55006	2.68845	3.30349	2.74138	2.95044	1.85195	1.90249
B2_Mm1a	0.0105025	5.63218	chr2	156030901	156031092	-3.39672	2.23546	-1.15227	2.42667	0.250296	0.579996	0.356847	-8.68546	-8.68546	-8.68546	-0.455967	-1.84857	3.2283	3.05364	2.99131	3.8409	0.725543	2.17065	1.9484	2.68268	0.773557	0.939581
B2_Mm1a	0.0105025	7.49148	chr2	156791054	156791239	-5.63064	1.86084	-8.68546	1.82363	-0.703901	-0.111166	-8.68546	-8.68546	-8.68546	-8.68546	-8.68546	-0.802765	1.02617	3.09945	1.55169	0.93251	2.35631	1.95342	2.63163	2.96295	1.69383	0.400422
B2_Mm1a	0.0105025	7.07167	chr2	156979792	156979982	-4.7716	2.30006	-5.26325	2.46689	-8.68546	-0.734399	-8.68546	-0.407115	-8.68546	-8.68546	-0.448433	-1.84103	2.68834	4.06118	2.19149	3.28656	0.318039	3.29366	2.24544	3.18771	1.36605	0.362152
B2_Mm1a	0.0105025	6.59995	chr2	160563711	160563899	-6.01339	0.586564	-8.68546	0.689845	-8.68546	-0.719212	-1.94236	-8.68546	-8.68546	-8.68546	-2.01821	-8.68546	0.588052	1.66132	0.791638	0.494389	-0.251737	0.930338	0.801192	0.939863	0.533243	-0.622662
B2_Mm1a	0.0105025	10.6839	chr2	163043352	163043542	-6.24338	4.44048	-8.68546	4.50127	-8.68546	1.96604	-8.68546	-8.68546	-8.68546	0.199716	-8.68546	-8.68546	4.76926	4.45349	4.54904	6.88859	3.31804	4.95078	3.64399	3.69021	5.07877	3.06259
B2_Mm1a	0.0105025	7.89663	chr2	163499220	163499408	-2.7906	5.10604	-1.27355	4.54313	0.273016	-0.719212	0.0576385	-8.68546	-1.72125	-8.68546	-2.01821	-0.825848	8.168	5.36176	7.82506	4.19483	4.93809	4.49105	4.4159	4.59522	3.99267	3.07778
B2_Mm1a	0.0105025	8.45136	chr2	164281265	164281460	-5.9046	2.54676	-8.68546	2.76121	-8.68546	-1.77168	-8.68546	-8.68546	-8.68546	-1.15949	-8.68546	-0.878316	3.03808	4.19382	2.73917	3.38052	2.78326	1.14091	2.44916	3.08903	0.74381	1.90983
B2_Mm1a	0.0105025	9.30127	chr2	164540191	164540383	-6.83978	2.46149	-8.68546	2.63676	-8.68546	-1.74943	-8.68546	-8.68546	-8.68546	-8.68546	-8.68546	-0.856063	3.36519	3.63111	2.98382	2.33864	2.88797	2.38555	3.41483	1.75765	1.50303	0.347124
B2_Mm1a	0.0105025	6.05513	chr2	164798456	164798645	-2.04742	4.00771	-0.11918	4.44014	-1.7346	0.595102	1.21995	0.770383	-8.68546	-8.68546	0.974178	-0.833462	4.45491	5.4263	2.8995	4.42538	3.32561	4.55499	4.5215	4.56452	2.01106	3.89329
B2_Mm1a	0.0105025	10.0308	chr2	165893549	165893738	-6.95939	3.07145	-8.68546	2.9825	-8.68546	-8.68546	-8.68546	-8.68546	-1.72887	-8.68546	-8.68546	-1.83346	2.80283	2.65371	3.00642	3.8087	3.20008	3.84872	2.70047	3.78025	2.95859	1.95469
B2_Mm1a	0.0105025	8.15828	chr2	165949237	165949395	-3.31754	4.84074	-1.02419	4.96011	-8.68546	1.11511	0.306998	-8.68546	-1.47189	0.142334	-8.68546	-0.576489	5.11043	5.37012	4.91547	6.40671	5.01999	4.5302	5.00475	4.51115	4.58996	2.94863
B2_Mm1a	0.0105025	9.26026	chr2	166614827	166615019	-6.73883	2.52143	-8.68546	2.13794	-8.68546	-0.749427	-8.68546	-8.68546	-8.68546	-8.68546	-1.04842	-8.68546	1.97287	4.21607	1.49839	3.68657	2.30301	1.74812	1.77098	5.03066	2.64053	0.347124
B2_Mm1a	0.0105025	10.5068	chr2	166847392	166847551	-8.68546	1.82131	-8.68546	1.10838	-8.68546	-8.68546	-8.68546	-8.68546	-8.68546	-8.68546	-8.68546	-8.68546	0.828366	4.01712	2.25434	2.9571	-0.0114227	5.29167	0.0415059	1.18018	1.03659	0.617653
B2_Mm1a	0.0105025	11.6517	chr2	166904692	166904879	-8.68546	2.96628	-8.68546	2.96069	-8.68546	-8.68546	-8.68546	-8.68546	-8.68546	-8.68546	-8.68546	-8.68546	2.59571	3.40594	2.02168	3.77506	4.00384	2.42342	3.80885	2.94752	2.97386	1.70692
B2_Mm1a	0.0105025	10.3206	chr2	167179053	167179244	-7.72041	2.60021	-8.68546	2.75148	-8.68546	-8.68546	-0.965082	-8.68546	-8.68546	-8.68546	-8.68546	-8.68546	2.56533	3.37557	1.18396	3.69406	3.18497	3.49258	2.58583	2.91714	1.64803	1.35462
B2_Mm1a	0.0105025	11.6913	chr2	167195846	167196039	-8.68546	3.00585	-8.68546	2.62056	-8.68546	-8.68546	-8.68546	-8.68546	-8.68546	-8.68546	-8.68546	-8.68546	3.60928	4.73913	2.75397	4.89412	2.03252	2.47763	3.46396	2.48716	2.26111	1.33967
B2_Mm1a	0.0105025	10.8214	chr2	168834644	168834837	-7.73176	3.08967	-8.68546	2.35455	-8.68546	-8.68546	-8.68546	-8.68546	-8.68546	-8.68546	-1.05588	-8.68546	4.87231	2.62365	4.69257	6.586	1.29556	4.89267	2.08545	0.580265	1.34357	1.92463
B2_Mm1a	0.0105025	8.46162	chr2	170180603	170180796	-5.85083	2.61079	-8.68546	2.84446	-8.68546	-1.75688	-8.68546	-8.68546	-0.758923	-8.68546	-8.68546	-0.863519	3.35774	1.03869	5.0019	2.33119	3.99599	2.1557	3.57088	4.55754	0.758607	-0.660332
B2_Mm1a	0.0105025	10.975	chr2	177080828	177081007	-4.09949	6.87554	-2.13468	6.97205	-8.68546	-0.0638606	-8.68546	-2.32154	-1.65086	-8.68546	-1.94782	-0.755459	5.81495	7.33658	6.92092	8.17211	6.60655	6.87356	7.06634	8.406	7.02317	4.53519
B2_Mm1a	0.0105025	6.98489	chr2	180243561	180243751	-2.0221	4.9628	-0.88985	4.59321	-1.74217	-0.734399	-0.957548	-0.822153	2.43349	-8.68546	-8.68546	3.01695	4.60261	6.69053	4.58381	5.50895	4.15934	3.34811	4.03393	8.37754	5.05411	3.26904
B2_Mm1a	0.0105025	9.17664	chr2	181333903	181334094	-4.61309	4.56355	-5.32527	4.57033	-8.68546	1.06542	-1.96508	-0.414649	-8.68546	-8.68546	-8.68546	-0.848568	4.62423	5.835	5.72311	5.42587	4.01095	4.51643	5.18786	4.18018	3.96995	2.16197
B2_Mm1a	0.0105025	8.25746	chr2	4738164	4738356	-4.70632	3.55114	-5.32902	3.92534	-1.7572	0.250573	-1.97258	-8.68546	0.570461	-8.68546	-8.68546	-8.68546	3.92707	4.69	4.22086	3.92361	2.03998	3.93575	4.16329	3.28816	3.39055	1.93209
B2_Mm1a	0.0105025	6.23016	chr2	5990176	5990369	-3.88043	2.34973	-1.51796	2.40573	-0.764655	-0.756883	-0.980032	-0.429599	-8.68546	-8.68546	-2.05588	-8.68546	2.77277	2.03869	3.0759	3.39532	4.26518	1.57074	1.34848	4.19497	0.495573	0.339668
B2_Mm1a	0.0105025	10.5397	chr2	6748316	6748506	-8.68546	1.8542	-8.68546	1.54546	-8.68546	-8.68546	-8.68546	-8.68546	-8.68546	-8.68546	-8.68546	-8.68546	1.57287	3.86853	3.27895	1.21617	2.19251	1.17819	1.10793	0.924677	1.51806	1.68408
B2_Mm1a	0.0105025	10.4067	chr2	17851995	17852155	-6.72532	3.68143	-8.68546	4.10685	-8.68546	0.0970756	-8.68546	-8.68546	-8.68546	-8.68546	-1.78688	-8.68546	3.81938	2.89265	5.83032	4.66431	2.14951	4.39432	5.39007	4.49312	0.764569	2.41602
B2_Mm1a	0.0105025	8.06549	chr2	18535750	18535943	-5.69923	2.36626	-8.68546	2.3304	-8.68546	0.243117	-0.980032	-1.4296	-8.68546	-8.68546	-8.68546	-8.68546	3.28735	3.03869	1.75397	3.51561	3.75499	1.74066	1.57088	2.90219	1.75861	0.339668
B2_Mm1a	0.0105025	10.1561	chr2	19536341	19536532	-7.81849	2.33765	-8.68546	2.9164	-1.7497	-8.68546	-8.68546	-8.68546	-8.68546	-8.68546	-8.68546	-8.68546	3.37269	3.51307	2.8844	3.47167	3.11786	2.28613	2.9484	0.917143	-0.811405	1.67655
B2_Mm1a	0.0105025	7.2154	chr2	24913666	24913859	-4.92377	2.29163	-5.41508	2.35888	-1.76465	-8.68546	0.0199681	-8.68546	-0.758923	-2.1447	-8.68546	-8.68546	2.96542	3.73913	1.16901	2.67911	1.71059	2.37809	3.01145	1.58026	1.34357	2.33967
B2_Mm1a	0.0105025	9.08905	chr2	25072788	25072980	-6.97935	2.10971	-8.68546	2.37791	-8.68546	-1.74943	-1.97258	-8.68546	-8.68546	-8.68546	-8.68546	-8.68546	-0.0271253	1.63111	2.63589	3.46417	2.5254	2.74812	2.23041	3.23158	0.988455	1.66905
B2_Mm1a	0.0105025	11.7961	chr2	25358284	25358471	-7.70205	4.09401	-8.68546	4.13821	-8.68546	-8.68546	-8.68546	-8.68546	-8.68546	-8.68546	-8.68546	-0.818195	4.98802	4.66898	4.57188	4.61752	4.04132	3.78599	4.23511	2.94752	3.61129	3.47245
B2_Mm1a	0.0105025	8.38581	chr2	26181285	26181478	-6.96088	1.42492	-8.68546	1.65254	-8.68546	-8.68546	-8.68546	-2.4296	-8.68546	-1.1447	-8.68546	-8.68546	1.96542	1.03869	1.97636	2.19368	-0.289407	0.57074	2.57088	0.902193	1.981	1.33967
B2_Mm1a	0.0105025	10.2741	chr2	26804258	26804443	-8.68546	1.58864	-8.68546	1.39816	-8.68546	-8.68546	-8.68546	-8.68546	-8.68546	-8.68546	-8.68546	-8.68546	1.83353	3.09945	2.9302	4.18044	0.771347	0.216456	0.824275	1.81094	-0.765601	0.985385
B2_Mm1a	0.0105025	5.72678	chr2	27553770	27553969	-2.82175	2.90503	-0.965719	3.45012	0.191402	-0.800826	-1.02398	-2.47354	-8.68546	-0.18864	-8.68546	-0.907462	3.0914	0.994748	3.64862	3.78201	3.25161	3.8122	4.33429	3.6656	1.58913	0.880687
B2_Mm1a	0.0105025	9.56232	chr2	29868254	29868446	-6.73883	2.82349	-8.68546	3.12934	-8.68546	-0.749427	-8.68546	-8.68546	-8.68546	-8.68546	-1.04842	-8.68546	4.80576	2.04615	2.34639	3.33864	3.5254	2.97051	2.77098	3.28816	3.79581	-0.652876
B2_Mm1a	0.0105025	7.8929	chr2	29936538	29936730	-5.87279	2.02011	-8.68546	2.34018	-1.7572	-0.749427	-8.68546	-8.68546	-8.68546	-8.68546	-1.04842	-8.68546	2.78023	2.8535	3.17646	1.20114	-0.281952	1.90012	3.0189	2.98004	1.64053	0.932086
B2_Mm1a	0.0105025	8.60452	chr2	30361579	30361771	-3.20036	5.40416	-0.750447	5.39558	-8.68546	0.250573	-8.68546	0.385211	-1.75147	0.447722	1.1215	-8.68546	5.54273	6.48909	4.53401	6.36303	4.57603	5.44856	5.85844	5.34261	4.8676	5.01955
B2_Mm1a	0.0105025	6.75851	chr2	30832474	30832662	-2.5067	4.25181	-0.667145	4.09163	-8.68546	-1.71921	-0.942362	-0.391929	-8.68546	-0.107026	0.303719	0.174152	4.17301	5.32429	3.66611	5.15735	5.33323	5.37659	3.80119	4.01025	3.29878	2.37734
B2_Mm1a	0.0105025	8.2745	chr2	30941447	30941635	-4.79916	3.47534	-5.39624	3.1982	-8.68546	-0.719212	-8.68546	-0.806966	-8.68546	-2.10703	-0.0182089	-8.68546	2.58805	4.7768	5.33596	4.71678	2.91819	4.81786	3.19351	3.2029	1.01867	2.18469
B2_Mm1a	0.0105025	8.70985	chr2	31182168	31182352	-6.69715	2.0127	-8.68546	1.9606	-8.68546	-1.68835	-8.68546	0.223894	-8.68546	-8.68546	-8.68546	-8.68546	1.61891	3.27715	1.8225	2.74764	2.47956	2.0987	2.15398	1.23376	1.70161	0.993162
B2_Mm1a	0.0105025	8.94812	chr2	31237775	31237964	-6.98318	1.96495	-8.68546	1.98721	-8.68546	-1.72683	-8.68546	-8.68546	-8.68546	-8.68546	-2.02582	-8.68546	1.58044	3.52818	0.199062	3.22374	2.32561	1.77072	1.37854	3.06975	2.2037	0.369725
B2_Mm1a	0.0105025	6.53404	chr2	31732363	31732523	-3.47857	3.05546	-0.74896	3.30107	-0.495659	-0.487887	-0.711036	-8.68546	-8.68546	0.709262	-0.786883	-8.68546	1.23441	3.11504	3.52546	3.60018	3.30152	4.00966	2.61748	4.24158	3.30062	1.60866
B2_Mm1a	0.0105025	9.8889	chr2	32561283	32561475	-8.68546	1.20344	-8.68546	0.954431	-8.68546	-8.68546	-8.68546	-8.68546	-8.68546	-8.68546	-8.68546	-8.68546	0.557837	3.21607	0.176461	2.68657	2.17748	-1.4218	2.77098	0.172683	1.35103	0.347124
B2_Mm1a	0.0105025	10.7139	chr2	34616470	34616662	-7.72135	2.99253	-8.68546	3.09806	-8.68546	-8.68546	-0.972576	-8.68546	-8.68546	-8.68546	-8.68546	-8.68546	3.2948	3.21607	3.56878	4.83341	3.30301	2.5782	2.57833	2.98004	2.64053	0.932086
B2_Mm1a	0.0105025	7.25552	chr2	34670868	34671058	-6.03966	1.21586	-8.68546	1.23564	-8.68546	-0.734399	-8.68546	-8.68546	-8.68546	-2.12221	-2.0334	-8.68546	1.79526	1.06118	1.51342	2.4792	1.055	2.17819	0.786005	1.4101	0.518057	-0.637848
B2_Mm1a	0.0105025	5.91847	chr2	34707320	34707504	-2.24568	3.67279	-1.04639	3.69508	-1.69612	0.896611	0.673462	-8.68546	-1.69039	1.62427	-0.402385	-8.68546	3.28188	4.35515	3.69697	4.26222	4.13668	3.28313	4.61341	3.69319	2.99706	2.4082
B2_Mm1a	0.0105025	9.89604	chr2	35121346	35121548	-6.53514	3.36091	-8.68546	3.27938	-8.68546	-8.68546	-8.68546	-8.68546	-0.824346	-8.68546	-8.68546	0.656021	3.75798	2.97327	3.10358	3.76053	3.28903	4.67524	3.94603	3.26973	2.75208	2.0816
B2_Mm1a	0.0105025	6.77902	chr2	61415144	61415329	-2.36367	4.41535	-0.349513	4.37608	-0.703901	0.625799	0.40265	0.216117	-8.68546	-2.08394	0.00487469	-8.68546	4.02617	5.7433	4.47769	5.01997	4.32594	4.05776	4.34784	5.18018	4.40432	2.57035
B2_Mm1a	0.0105025	8.59596	chr2	66464758	66464946	-4.52121	4.07475	-4.85184	4.16063	-8.68546	-0.719212	0.379567	-0.0700009	-8.68546	-8.68546	-1.01821	-8.68546	4.28849	4.88372	4.11357	4.03871	4.20769	4.22312	3.93047	5.09367	3.42077	2.54726
B2_Mm1a	0.0105025	7.4498	chr2	66788236	66788423	-4.50587	2.94393	-4.84801	3.47726	-8.68546	0.873404	-0.349745	-8.68546	-8.68546	-8.68546	-1.01056	-0.818195	3.71118	3.78446	3.38425	0.91708	4.48384	3.57026	2.50928	3.98314	2.12586	0.969955
B2_Mm1a	0.0105025	7.85932	chr2	69915198	69915384	-5.93883	1.92049	-8.68546	2.23846	-8.68546	-1.70386	-8.68546	-0.376581	-8.68546	-8.68546	-2.00286	-8.68546	0.6034	3.09171	2.02938	2.38421	2.46405	0.623758	2.904	2.09271	2.61898	0.392686
B2_Mm1a	0.0105025	9.83125	chr2	73026600	73026758	-4.50425	5.327	-4.77156	5.3613	-8.68546	-8.68546	-0.693002	0.442393	-8.68546	-0.857666	-0.183887	-8.68546	5.42237	6.43425	4.5435	6.3876	6.44883	5.41236	4.77847	5.31024	3.54814	4.98425
B2_Mm1a	0.0105025	9.70282	chr2	73032177	73032365	-6.75917	2.94365	-8.68546	2.98971	-8.68546	-8.68546	-0.942362	-8.68546	-8.68546	-8.68546	-1.01821	-8.68546	2.81044	4.93434	3.11357	4.79207	1.33323	3.93034	3.60855	2.86586	1.67075	0.377338
B2_Mm1a	0.0105025	7.7201	chr2	75765822	75766009	-2.91548	4.80462	-1.40547	4.91946	-0.134368	-1.71156	-0.934708	-0.0623473	-8.68546	-1.09937	-2.01056	-8.68546	5.18067	3.78446	6.00875	6.40893	5.38527	3.0755	3.97877	4.71305	5.12586	4.38499
B2_Mm1a	0.0105025	8.37367	chr2	87882943	87883122	-3.71189	4.66178	-1.5385	4.50269	-8.68546	-0.648823	0.449956	-1.32154	-8.68546	-8.68546	-0.362857	-1.75546	3.98037	5.60618	3.9775	5.63803	4.51909	4.23339	4.48629	5.09772	4.72465	4.35462
B2_Mm1a	0.0105025	7.40956	chr2	90760347	90760506	-4.90867	2.50089	-5.19375	2.67123	-8.68546	-8.68546	-1.70205	-0.566652	-1.48094	-8.68546	-0.777895	-8.68546	1.2434	3.77611	2.76892	3.54206	2.57354	1.43369	2.84886	2.94571	1.45163	2.42501
B2_Mm1a	0.0105025	8.25374	chr2	91736792	91736979	-6.81796	1.43578	-8.68546	1.31699	-0.719331	-1.71156	-8.68546	-8.68546	-8.68546	-8.68546	-8.68546	-8.68546	0.0107429	2.66898	2.02168	2.72444	1.07784	1.42342	1.80885	1.21055	1.02632	0.384992
B2_Mm1a	0.0105025	9.17863	chr2	91865422	91865612	-4.67686	4.50177	-5.35943	4.97267	-8.68546	1.72503	-0.957548	-1.40712	-8.68546	-8.68546	-2.0334	-8.68546	3.07537	5.81606	3.89193	6.44113	4.73308	5.38764	5.21227	5.4101	3.10302	1.94711
B2_Mm1a	0.0105025	9.90467	chr2	91892957	91893115	-5.14401	4.76067	-8.68546	4.99699	0.844303	-8.68546	2.00744	-8.68546	-8.68546	-8.68546	-8.68546	-0.576489	5.31854	5.99815	6.5435	4.7735	4.20708	3.66512	5.22048	5.37509	4.29356	2.21166
B2_Mm1a	0.0105025	8.81039	chr2	92097316	92097502	-4.65473	4.15566	-5.03102	4.56709	-8.68546	-0.703864	-0.927014	-1.37658	-8.68546	-8.68546	-8.68546	0.511428	4.82579	5.67667	3.12891	5.66624	4.25546	4.87169	4.30839	6.03416	1.39659	1.39269
B2_Mm1a	0.0105025	10.3271	chr2	93911905	93912089	-7.45196	2.87512	-8.68546	2.61976	-8.68546	-8.68546	-8.68546	-8.68546	-8.68546	-8.68546	1.18258	-8.68546	2.35588	4.63078	2.8225	4.46385	1.58648	3.0987	2.41701	3.23376	2.4121	1.73013
B2_Mm1a	0.0105025	10.137	chr2	103873230	103873417	-8.68546	1.45151	-8.68546	1.22667	-8.68546	-8.68546	-8.68546	-8.68546	-8.68546	-8.68546	-8.68546	-8.68546	0.595705	2.66898	1.21433	1.23901	0.755917	1.78599	1.13077	2.71305	1.02632	1.38499
B2_Mm1a	0.0105025	11.8876	chr2	109930245	109930444	-8.68546	3.20211	-8.68546	3.43735	-8.68546	-8.68546	-8.68546	-8.68546	-8.68546	-8.68546	-8.68546	-8.68546	3.92148	3.57971	3.29499	2.91528	4.05897	3.17065	5.04151	2.12128	3.62155	0.295725
B2_Mm1a	0.0105025	8.98429	chr2	119129138	119129329	-5.86927	3.11502	-8.68546	2.71442	-8.68546	-0.741933	-8.68546	-8.68546	-0.743972	-8.68546	-2.04093	-8.68546	3.98037	4.44596	2.50588	4.20863	2.42598	2.58569	3.77847	2.84314	2.43652	1.93958
B2_Mm1a	0.0105025	10.4258	chr2	119252321	119252506	-5.48891	4.93692	-8.68546	4.86703	-0.703901	1.30387	-8.68546	-8.68546	-8.68546	-1.08394	-8.68546	-8.68546	5.11364	6.457	6.10012	4.90979	4.55271	4.12335	4.82428	5.4612	4.25677	3.57035
B2_Mm1a	0.0105025	6.11	chr2	119272359	119272518	-2.22554	3.88446	-0.284379	4.05893	-8.68546	0.84303	0.297953	-2.15161	-8.68546	-0.866711	1.02946	0.414466	3.2434	4.77611	4.03195	4.31967	3.51214	4.13413	4.0859	4.18018	3.77356	2.78758
B2_Mm1a	0.0105025	8.2155	chr2	119576151	119576337	-5.85282	2.36268	-8.68546	1.73911	-8.68546	-8.68546	-0.927014	-1.37658	-8.68546	-1.09168	-8.68546	-8.68546	1.34037	5.09171	2.68146	2.83167	2.08554	7.20496	0.816539	0.955211	-0.773337	1.39269
B2_Mm1a	0.0105025	15.501	chr2	120628343	120628536	-7.61787	7.88316	-8.68546	7.59339	-8.68546	-8.68546	-8.68546	-8.68546	-8.68546	-0.144696	-8.68546	-8.68546	6.83578	10.0762	6.38817	8.68393	10.1284	8.00119	7.18559	8.49016	5.97454	7.06759
B2_Mm1a	0.0105025	8.80042	chr2	121970147	121970337	-7.69183	1.10859	-8.68546	0.98629	-8.68546	-8.68546	-8.68546	-8.68546	-0.736439	-8.68546	-8.68546	-8.68546	1.57287	2.86853	0.776452	2.59468	-1.26692	0.593224	1.78601	0.602749	1.19613	0.362152
B2_Mm1a	0.0105025	8.13704	chr2	122045735	122045928	-7.84728	0.289755	-8.68546	0.455204	-8.68546	-8.68546	-1.98003	-8.68546	-8.68546	-8.68546	-8.68546	-8.68546	-1.03458	2.03869	-0.830995	1.45672	1.51795	0.57074	-1.23648	0.902193	-0.826355	0.339668
B2_Mm1a	0.0105025	9.45621	chr2	122391931	122392121	-6.86007	2.59614	-8.68546	2.57669	-8.68546	-0.734399	-8.68546	-8.68546	-8.68546	-8.68546	-2.0334	-8.68546	2.89479	3.76162	2.51342	2.21617	2.63997	3.17819	4.6189	2.4101	0.781091	0.947115
B2_Mm1a	0.0105025	9.57264	chr2	126714167	126714342	-5.78103	3.79161	-8.68546	4.39692	-8.68546	-0.616402	-8.68546	-1.28912	-8.68546	-8.68546	-0.915398	-8.68546	3.96388	5.8516	4.43877	4.84513	4.82835	4.35508	-0.0959977	4.76514	2.89909	2.06511
B2_Mm1a	0.0105025	10.2244	chr2	126723342	126723525	-7.69817	2.5262	-8.68546	2.64049	-8.68546	-8.68546	-8.68546	-8.68546	-8.68546	-8.68546	-8.68546	-0.787168	3.43409	3.43697	3.33282	3.9925	1.78694	2.45445	2.42483	2.82654	2.15689	-0.583981
B2_Mm1a	0.0105025	8.74515	chr2	126959035	126959226	-1.30544	7.43971	0.272211	7.54793	1.70973	3.16496	-0.965082	0.585351	-8.68546	-8.68546	-0.040929	2.47336	7.84765	8.01364	7.5459	8.38456	7.07427	8.00775	7.54996	7.3634	6.55492	6.05506
B2_Mm1a	0.0105025	9.58673	chr2	127041924	127042110	-8.68546	0.901269	-8.68546	1.2422	-8.68546	-8.68546	-8.68546	-8.68546	-8.68546	-8.68546	-8.68546	-8.68546	-0.981563	1.09171	-0.777976	1.50974	1.08554	1.62376	1.62389	0.633283	1.81163	1.39269
B2_Mm1a	0.0105025	13.7247	chr2	128759493	128759686	-4.9192	8.80551	-5.55753	8.97968	-8.68546	-8.68546	-8.68546	-2.4296	-0.17396	-0.144696	-8.68546	-1.86352	4.9427	10.4608	9.19553	11.0282	8.28613	10.6348	7.89538	9.37955	7.46827	8.76383
B2_Mm1a	0.0105025	7.48985	chr2	130487317	130487506	-6.08451	1.40534	-8.68546	1.6448	-0.734597	-8.68546	-8.68546	-2.39954	-8.68546	-2.11464	-8.68546	-8.68546	1.80283	2.65371	0.199062	1.48678	2.44109	0.600797	2.11551	2.85825	0.52563	-0.630275
B2_Mm1a	0.0105025	8.55058	chr2	130672860	130673053	-7.69464	0.855933	-8.68546	0.957155	-8.68546	-8.68546	-8.68546	-8.68546	-0.758923	-8.68546	-8.68546	-8.68546	0.550381	2.36062	1.49093	1.67911	-1.28941	1.1557	2.34848	0.165227	0.758607	-0.660332
B2_Mm1a	0.0105025	10.5747	chr2	132674931	132675109	-8.68546	1.88924	-8.68546	1.9349	-8.68546	-8.68546	-8.68546	-8.68546	-8.68546	-8.68546	-8.68546	-8.68546	2.08152	1.73975	0.285102	2.79521	2.41165	-0.313163	1.87962	4.98176	1.99018	1.04073
B2_Mm1a	0.0105025	11.5731	chr2	142938345	142938450	-7.66948	3.90366	-8.68546	3.89063	-8.68546	-8.68546	-8.68546	-0.557607	-8.68546	-8.68546	-8.68546	-8.68546	4.00734	4.61112	2.84835	5.44419	2.90451	5.27562	3.80544	3.97582	3.6306	2.53359
B2_Mm1a	0.0105025	11.7668	chr2	146810367	146810560	-7.77848	3.98833	-8.68546	4.13075	-8.68546	-8.68546	-8.68546	-1.4296	-8.68546	-8.68546	-8.68546	-8.68546	4.05288	4.20862	4.37846	4.67911	3.51795	4.37809	3.46396	4.511	3.03163	3.6616
B2_Mm1a	0.0105025	7.59972	chr2	148104508	148104699	-5.25517	2.34454	-5.32527	2.34435	-8.68546	-1.74193	-1.96508	-8.68546	-1.74397	-8.68546	-8.68546	-1.84857	1.3023	3.37557	2.50588	2.05663	2.5329	2.28613	2.1004	2.40257	2.94348	1.93958
B2_Mm1a	0.0105025	8.98833	chr2	150755361	150755548	-5.76149	3.22684	-8.68546	3.30093	-0.719331	-8.68546	-0.934708	-8.68546	-8.68546	-8.68546	-1.01056	-8.68546	4.14003	3.78446	5.28042	4.56094	2.75592	1.78599	3.4527	3.14915	2.97386	0.384992
B2_Mm1a	0.0105025	9.62271	chr2	152348398	152348587	-6.58177	3.04094	-8.68546	3.35865	-8.68546	-0.726826	-8.68546	0.18542	-8.68546	-8.68546	-8.68546	-8.68546	2.80283	3.52818	3.8995	4.51652	3.20008	2.18576	3.60093	3.51721	1.78866	1.36973
B2_Mm1a	0.0105025	6.71635	chr2	152428261	152428652	-4.32618	2.39017	-3.0189	2.6128	-8.68546	-0.77168	-0.672901	-8.68546	-8.68546	-3.15949	-1.07068	-2.87832	2.03808	2.93079	3.36366	2.81116	2.45068	2.3633	2.87801	2.77492	0.966202	1.32487
B2_Mm1a	0.0105025	7.04669	chr2	152853826	152854012	-3.3277	3.719	-0.465721	3.59759	-8.68546	0.296136	0.0729865	-8.68546	-0.120942	-8.68546	-0.00286096	-0.8105	3.77332	4.73557	5.00338	4.67966	3.40747	3.62376	3.57143	2.88121	2.31413	3.20004
B2_Mm1a	0.0105025	10.3628	chr2	154413192	154413373	-5.9486	4.41419	-8.68546	4.46149	-8.68546	-8.68546	-8.68546	-2.33748	-8.68546	-1.05258	-8.68546	-0.771401	5.18682	5.71577	3.65344	5.82186	3.44657	4.56975	5.54214	4.09865	4.35323	1.75371
B2_Mm1a	0.0105025	6.79928	chr2	154470999	154471169	-4.42106	2.37822	-4.68346	2.34441	-8.68546	-8.68546	-0.213009	-8.68546	-0.576862	0.844719	-8.68546	-0.681458	2.95483	2.54268	2.35107	2.37574	1.47762	2.33776	2.26751	3.62031	1.52563	2.32908
B2_Mm1a	0.0105025	9.01002	chr2	158338507	158338691	-4.11338	4.89664	-5.02326	4.56175	0.888839	1.63358	0.673462	-1.36107	-8.68546	-8.68546	-8.68546	-8.68546	3.42627	3.27715	4.19173	8.529	2.36409	1.63927	8.39239	6.41035	5.80442	4.93176
B2_Mm1a	0.0105025	10.4044	chr2	163476517	163476710	-8.68546	1.71894	-8.68546	1.45961	-8.68546	-8.68546	-8.68546	-8.68546	-8.68546	-8.68546	-8.68546	-8.68546	0.965419	2.36062	2.75397	0.456719	1.29556	1.57074	1.34848	3.22412	0.173645	3.04011
B2_Mm1a	0.0105025	10.3857	chr2	164420624	164420810	-8.68546	1.70019	-8.68546	1.749	-8.68546	-8.68546	-8.68546	-8.68546	-8.68546	-8.68546	-8.68546	-8.68546	3.77332	0.0917098	1.22202	3.38421	0.763611	-0.376242	2.27597	2.44064	0.226663	3.20004
B2_Mm1a	0.0105025	7.89058	chr2	165910449	165910641	-6.85532	1.03526	-8.68546	0.851532	-1.7572	-8.68546	-0.972576	-8.68546	-8.68546	-8.68546	-8.68546	-8.68546	0.557837	2.04615	1.76142	2.04914	0.718048	1.16316	0.770977	0.587721	-0.233937	0.932086
B2_Mm1a	0.0105025	11.3817	chr2	168043748	168043935	-6.47936	4.90235	-8.68546	5.20716	-8.68546	0.288441	-8.68546	-8.68546	-8.68546	-8.68546	-0.0105554	-8.68546	5.2202	5.2133	5.2367	4.79972	3.5108	5.20103	6.77463	5.69168	3.4669	3.90855
B2_Mm1a	0.0105025	9.89684	chr2	170102323	170102481	-6.49447	3.40237	-8.68546	2.95134	-8.68546	-8.68546	0.628926	-8.68546	-0.471893	-8.68546	-8.68546	-8.68546	2.71188	1.91068	2.62596	3.15879	5.83051	2.76466	3.13801	4.35915	1.92011	5.60398
B2_Mm1a	0.0105025	9.07175	chr2	170163261	170163453	-7.77755	1.2942	-8.68546	1.23374	-8.68546	-8.68546	-8.68546	-1.42214	-8.68546	-8.68546	-8.68546	-8.68546	1.2948	2.04615	2.49839	2.57965	1.30301	1.16316	-0.229023	1.17268	0.766063	0.347124
B2_Mm1a	0.0105025	10.6237	chr2	170214617	170214806	-7.73911	2.88462	-8.68546	3.00946	-8.68546	-8.68546	-8.68546	-8.68546	-8.68546	-1.11464	-8.68546	-8.68546	4.48733	3.23867	3.52099	3.36125	2.64754	1.18576	3.37854	2.78025	2.29116	1.95469
B2_Mm1a	0.0105025	8.52524	chr2	170234809	170234987	-6.71316	1.81208	-8.68546	1.84649	-8.68546	-8.68546	-0.863935	-0.72854	-8.68546	-8.68546	-8.68546	-8.68546	2.08152	3.61422	2.45503	0.572816	1.82669	2.49419	1.46458	1.86629	1.28974	0.455765
B2_Mm1a	0.0105025	7.1957	chr2	170301761	170301954	-4.76853	2.42717	-5.55753	2.26531	-8.68546	-8.68546	0.341896	-2.4296	-0.17396	-1.1447	-8.68546	-8.68546	4.25082	3.20862	2.49093	0.871756	2.51795	2.03017	4.34848	2.0397	1.17364	1.33967
B2_Mm1a	0.0105025	9.34156	chr2	172637819	172637989	-2.83268	6.50888	-0.0606791	7.09233	-8.68546	1.88461	0.786991	-0.247539	-8.68546	0.844719	0.126181	-8.68546	8.17539	6.54268	4.05151	7.97863	9.6984	7.00547	7.1792	7.33218	3.60363	3.52173
B2_Mm1a	0.0105025	8.64976	chr2	172679980	172680139	-6.82409	1.82567	-8.68546	1.72301	-8.68546	-8.68546	-1.70205	-8.68546	-8.68546	-8.68546	-0.777895	-8.68546	1.82837	1.31668	2.44699	1.9571	3.07604	1.43369	2.36343	1.18018	1.03659	1.61765
B2_Mm1a	0.0105025	5.32581	chr2	174402771	174403010	5.94861	11.2744	5.667	11.3213	5.96729	9.06928	5.22078	5.36671	6.98938	5.31651	3.33758	6.32136	12.3432	13.8917	11.3581	9.26695	10.8104	11.2844	13.9662	12.2813	6.96733	10.5748
B2_Mm1a	0.0105025	8.12151	chr2	180848166	180848359	-4.62463	3.49687	-5.22506	3.67562	-1.76465	0.243117	-8.68546	-8.68546	-0.17396	-0.559734	-8.68546	-8.68546	4.45727	4.62365	5.61195	3.72974	3.95852	2.6582	3.6215	3.33515	2.63308	0.339668
B2_Mm1a	0.0105025	7.64302	chr2	181372307	181372497	-2.90386	4.73916	0.0183765	5.19731	0.257829	0.850564	-8.68546	1.68035	-8.68546	-0.122212	-8.68546	0.158965	3.23583	7.22105	5.30001	5.56667	2.54043	5.4512	4.66865	5.0946	5.36605	2.94711
B2_Mm1a	0.0105025	7.0459	chr2	181540180	181540366	-3.83841	3.20749	-1.90668	3.27787	-8.68546	-0.118902	0.0729865	-0.791619	-8.68546	-8.68546	-2.00286	-1.8105	2.71888	5.37711	3.22202	3.96917	4.12116	4.26761	2.27597	3.33372	2.39659	0.392686
B2_Mm1a	0.0105025	8.85204	chr2	181610044	181610232	-5.8361	3.01593	-8.68546	3.0907	-8.68546	-8.68546	-8.68546	-8.68546	-0.13629	-1.10703	-2.01821	-8.68546	2.58805	1.07636	3.11357	2.07935	5.27182	3.06784	4.19351	3.42529	1.38124	3.9623
B2_Mm1a	0.0105025	8.05605	chr3	14390382	14390573	-5.9167	2.13935	-8.68546	2.29341	-1.7497	0.258067	-8.68546	-2.41465	-8.68546	-8.68546	-8.68546	-8.68546	2.15029	2.6386	1.50588	2.7936	1.5329	2.04512	3.17079	2.76514	2.43652	0.354618
B2_Mm1a	0.0105025	9.63179	chr3	16319199	16319388	-7.81563	1.81616	-8.68546	1.50924	-8.68546	-1.72683	-8.68546	-8.68546	-8.68546	-8.68546	-8.68546	-8.68546	2.1654	1.06875	2.19906	3.90181	2.44109	1.6008	0.793578	1.41768	1.2037	1.36973
B2_Mm1a	0.0105025	9.46293	chr3	29104803	29104995	-6.90282	2.56011	-8.68546	2.46024	-8.68546	-8.68546	-0.972576	-8.68546	-8.68546	-2.13724	-8.68546	-8.68546	1.97287	3.04615	2.8769	4.66057	2.5254	3.33308	1.35594	2.39508	1.50303	1.93209
B2_Mm1a	0.0105025	8.64354	chr3	29766800	29766987	-5.14832	3.49522	-8.68546	3.03734	-0.134368	-8.68546	-8.68546	-8.68546	0.871364	-8.68546	-8.68546	1.50373	2.8181	4.25394	3.60665	2.61752	7.44242	3.0755	3.05677	3.01791	2.21897	2.84442
B2_Mm1a	0.0105025	8.19598	chr3	32276288	32276480	-6.97935	1.21664	-8.68546	1.29891	-8.68546	-1.74943	-1.97258	-8.68546	-8.68546	-8.68546	-8.68546	-8.68546	1.2948	2.04615	3.08335	2.04914	1.30301	0.163158	0.355939	1.75765	0.766063	-0.652876
B2_Mm1a	0.0105025	9.33557	chr3	83870999	83871158	-7.52229	1.81327	-8.68546	1.73514	-8.68546	-8.68546	0.619881	-8.68546	-8.68546	-8.68546	-8.68546	-8.68546	2.56533	1.31668	2.44699	2.9571	-0.0114227	1.84872	2.74195	1.44321	1.62155	1.20262
B2_Mm1a	0.0105025	7.48139	chr3	86201518	86201703	-2.2241	5.25729	-0.650872	4.94715	0.618027	0.625799	-8.68546	-1.36885	-8.68546	-0.49898	1.00487	-0.802765	7.99484	4.7433	6.01112	4.7654	5.1289	6.09093	4.68226	5.34146	4.09238	3.72235
B2_Mm1a	0.0105025	8.90883	chr3	87841908	87842094	-5.82716	3.08168	-8.68546	3.26858	-8.68546	-8.68546	-8.68546	-0.376581	-8.68546	-8.68546	-1.00286	-1.8105	2.47787	4.48403	4.43148	3.01224	3.22304	1.79368	3.3401	3.76257	3.31413	0.977649
B2_Mm1a	0.0105025	3.90557	chr3	89790572	89790774	1.62307	5.52864	1.79407	5.84924	2.92481	2.76266	0.954545	-0.173094	0.497583	3.31344	2.63359	0.0710582	7.43915	7.41621	5.16967	6.7072	6.06302	5.79994	4.02003	5.89855	4.03896	2.73368
B2_Mm1a	0.0105025	7.1443	chr3	94858150	94858307	-4.31166	2.83264	-4.62642	2.69724	-8.68546	0.539249	-8.68546	-0.548505	-8.68546	-8.68546	0.825215	-0.567387	3.84651	3.33482	5.32312	4.12208	1.00672	1.67423	2.05965	2.04632	1.46978	3.44316
B2_Mm1a	0.0105025	6.92984	chr3	94890251	94890437	-1.91568	5.01417	-0.234129	4.79789	0.610292	-8.68546	1.39491	-0.376581	-8.68546	-0.0916778	2.31907	-1.8105	5.74636	6.1361	4.57958	4.38421	4.6705	4.83321	6.98145	4.76257	4.95458	3.09313
B2_Mm1a	0.0105025	5.46924	chr3	94943125	94943317	-2.76124	2.708	-1.30376	2.71832	-8.68546	0.835535	-0.387614	-2.42214	-1.75147	-0.13724	-8.68546	-0.856063	2.97287	4.04615	3.08335	4.4338	2.17748	2.66566	2.77098	2.49461	1.50303	0.932086
B2_Mm1a	0.0105025	12.214	chr3	95690848	95691041	-8.68546	3.52855	-8.68546	3.47511	-8.68546	-8.68546	-8.68546	-8.68546	-8.68546	-8.68546	-8.68546	-8.68546	2.66586	5.28662	1.97636	6.89966	3.92005	3.03017	4.85098	1.38762	3.92853	1.33967
B2_Mm1a	0.0105025	2.66665	chr3	96668667	96668833	1.4855	4.15215	1.86889	4.34857	1.03652	1.62925	2.4061	2.10854	1.62721	2.24144	2.48226	-1.64731	4.31091	5.57683	3.19257	4.51423	4.38623	4.85304	3.73462	4.77375	3.81612	2.36323
B2_Mm1a	0.0105025	8.64161	chr3	97174122	97174319	-2.81847	5.82314	0.171821	5.85903	0.790864	1.3836	0.990524	-8.68546	-8.68546	-8.68546	-0.0853231	0.428966	6.2579	6.96344	5.24809	6.29352	6.72007	5.46016	5.14347	6.51661	5.18859	4.43951
B2_Mm1a	0.0105025	6.37641	chr3	97262598	97262787	-1.01062	5.36579	1.24168	5.47569	-8.68546	2.4431	1.50946	3.02672	-0.728865	-8.68546	2.06164	0.973893	6.05076	5.90164	4.84292	6.80268	5.548	4.79062	6.29342	4.65472	5.40337	3.36973
B2_Mm1a	0.0105025	9.7847	chr3	103528336	103528503	-4.26176	5.52294	-5.31128	5.82369	-8.68546	1.03568	0.227563	-8.68546	-8.68546	-1.9371	1.32164	-8.68546	5.85951	6.39603	5.97651	6.15617	5.08811	5.93821	5.07964	5.78786	4.75628	4.19112
B2_Mm1a	0.0105025	9.57236	chr3	104838614	104838805	-5.50609	4.06627	-8.68546	4.02129	0.250296	-0.741933	-8.68546	-8.68546	-8.68546	-0.129746	-8.68546	-8.68546	3.56533	5.835	4.35388	4.27902	4.65628	3.67315	3.98792	4.05465	3.58091	2.67655
B2_Mm1a	0.0105025	8.44878	chr3	107871112	107871306	-4.51541	3.93337	-5.2782	4.41078	-8.68546	-8.68546	-0.402487	0.370338	-8.68546	-8.68546	0.521666	-1.87094	1.54296	5.16056	2.96894	5.4937	4.3756	4.44597	4.45654	5.23106	2.86667	2.79168
B2_Mm1a	0.0105025	10.8803	chr3	108576619	108576773	-6.58322	4.29707	-8.68546	4.49151	-8.68546	-8.68546	-8.68546	-8.68546	-8.68546	-0.820908	0.267909	-8.68546	4.3336	5.82191	4.7782	5.10244	4.78927	4.64942	3.54674	4.07398	2.40432	3.47081
B2_Mm1a	0.0105025	10.2458	chr3	119879978	119880165	-7.81372	2.43212	-8.68546	1.69669	-8.68546	-1.71156	-8.68546	-8.68546	-8.68546	-8.68546	-8.68546	-8.68546	4.62545	1.08402	5.65727	5.8119	0.340879	1.20103	2.97877	0.210551	0.218969	2.19235
B2_Mm1a	0.0105025	10.7748	chr3	121855151	121855342	-7.741	3.03382	-8.68546	3.05862	-8.68546	-8.68546	-8.68546	-8.68546	-8.68546	-1.12975	-8.68546	-8.68546	3.98037	3.75408	3.09085	3.8409	2.81301	3.10925	3.0264	2.59522	2.18859	1.93958
B2_Mm1a	0.0105025	9.4156	chr3	127444993	127445170	-5.7625	3.65311	-8.68546	3.49297	-8.68546	-8.68546	-8.68546	-0.720458	-8.68546	-0.0205168	-1.9317	-8.68546	3.73345	4.80673	3.29318	5.40533	3.69275	2.94285	4.50241	3.16388	2.20471	2.78578
B2_Mm1a	0.0105025	10.0123	chr3	131247199	131247394	-4.15067	5.86168	-4.34015	5.28236	-8.68546	0.550248	0.00517107	0.140566	-8.68546	0.840507	-8.68546	-8.68546	5.23602	6.54746	5.32413	5.61185	4.71816	7.22128	5.24058	4.97486	11.2476	2.4948
B2_Mm1a	0.0105025	9.34786	chr3	140574534	140574726	-7.65255	1.69531	-8.68546	1.71276	-8.68546	-8.68546	-8.68546	-0.422144	-8.68546	-8.68546	-8.68546	-8.68546	2.43231	2.63111	2.98382	2.68657	1.5254	1.90012	-0.229023	1.17268	1.50303	0.347124
B2_Mm1a	0.0105025	8.53994	chr3	142669488	142669678	-6.80968	1.73026	-8.68546	1.59792	-8.68546	-8.68546	-0.957548	-1.40712	-8.68546	-8.68546	-8.68546	-8.68546	1.79526	3.3831	3.27895	1.89424	1.31804	1.40058	1.37097	2.30319	1.19613	-0.637848
B2_Mm1a	0.0105025	5.88076	chr3	153808892	153809053	-3.08583	2.79493	-1.64734	2.415	-0.504592	-1.49682	-0.135007	-8.68546	-1.49886	-1.88463	-1.79582	-8.68546	2.03284	2.29875	4.98366	1.45375	3.87755	2.53124	2.83094	3.88472	2.13415	1.92166
B2_Mm1a	0.0105025	3.07117	chr3	153928103	153928291	4.21742	7.28859	4.575	7.4176	4.93123	4.58457	4.56543	4.66335	4.00667	2.47794	5.52869	2.98151	8.76962	9.22102	7.54207	7.29313	6.88781	7.57995	5.92013	8.5531	4.88374	6.23532
B2_Mm1a	0.0105025	10.2169	chr3	19587685	19587871	-7.68776	2.52916	-8.68546	2.22088	-8.68546	-0.703864	-8.68546	-8.68546	-8.68546	-8.68546	-8.68546	-8.68546	4.71888	5.41364	3.92246	2.62521	-0.236389	0.945686	1.81654	2.88121	1.81163	1.39269
B2_Mm1a	0.0105025	7.85074	chr3	20077115	20077307	-5.94819	1.90255	-8.68546	2.59936	-8.68546	-8.68546	-1.97258	-8.68546	-8.68546	-1.13724	-1.04842	-8.68546	2.67331	3.21607	1.17646	0.464174	2.5254	3.22205	2.67787	3.54192	0.1811	-0.652876
B2_Mm1a	0.0105025	8.47623	chr3	24356960	24357149	-1.52186	6.95437	0.576102	6.60505	-0.734597	1.27317	2.29795	-8.68546	0.856097	1.20729	0.296106	-8.68546	6.17539	10.3167	6.69891	8.54927	6.34798	5.42098	7.19018	6.51119	7.71545	4.61765
B2_Mm1a	0.0105025	10.6367	chr3	32247845	32248031	-7.71566	2.92107	-8.68546	3.03237	-8.68546	-8.68546	-0.927014	-8.68546	-8.68546	-8.68546	-8.68546	-8.68546	3.6034	3.67667	1.54395	4.2467	2.6705	3.08319	3.20886	1.63328	2.98155	2.56261
B2_Mm1a	0.0105025	6.4136	chr3	35074704	35074864	-1.59862	4.81498	0.74739	4.79574	1.0893	1.31947	-1.71104	1.64675	1.832	-8.68546	-8.68546	0.405477	4.93485	6.03561	4.64745	5.31068	3.56455	5.06855	6.31792	4.65662	3.25	4.36355
B2_Mm1a	0.0105025	10.3569	chr3	57615396	57615585	-6.58413	3.7728	-8.68546	3.87919	-8.68546	0.273174	-8.68546	-8.68546	-8.68546	-8.68546	-8.68546	-0.833462	3.94967	5.65371	4.00642	3.8087	4.64754	2.92273	3.60093	4.22503	2.37363	2.53965
B2_Mm1a	0.0105025	8.48685	chr3	62947771	62947967	-5.42192	3.06493	-8.68546	3.45966	-8.68546	1.22098	-1.00217	-8.68546	-8.68546	-0.166835	-8.68546	-8.68546	3.69817	3.47598	3.73183	4.40421	3.44334	1.87053	3.59936	2.46502	1.47343	2.48745
B2_Mm1a	0.0105025	8.80398	chr3	79067159	79067317	-5.57271	3.23127	-8.68546	2.9346	-8.68546	1.11511	-1.693	-8.68546	-8.68546	-8.68546	-8.68546	-0.576489	5.4022	3.91068	5.041	1.74375	2.69806	2.76466	3.50998	2.18922	3.10453	1.94863
B2_Mm1a	0.0105025	3.92796	chr3	84589272	84589465	-1.63909	2.28887	-0.80178	2.76881	-8.68546	-0.17192	-1.98003	-0.844637	-0.758923	-1.1447	-0.470917	0.943836	2.96542	4.12615	0.169005	2.5722	3.41103	2.1557	3.28708	3.10383	0.758607	0.339668
B2_Mm1a	0.0105025	8.74368	chr3	84621220	84621412	-6.73883	2.00486	-8.68546	1.94067	-8.68546	0.250573	-8.68546	-8.68546	-8.68546	-8.68546	-2.04842	-8.68546	1.55784	3.74659	2.49839	2.7861	2.30301	1.38555	1.57833	2.49461	1.35103	0.347124
B2_Mm1a	0.0105025	7.37021	chr3	87691824	87692002	-5.91517	1.45504	-8.68546	1.6517	-8.68546	-0.640786	-8.68546	-2.3135	-8.68546	-8.68546	-0.939782	-8.68546	2.88887	3.15479	1.2851	2.15778	0.82669	0.271799	2.20155	2.01829	0.289742	-0.544235
B2_Mm1a	0.0105025	7.7842	chr3	88471781	88471973	-2.00343	5.78076	-0.443334	6.08593	0.564729	-0.749427	-0.972576	2.10142	-8.68546	-0.13724	0.536539	-8.68546	7.71771	5.00034	6.67631	6.03908	6.44597	6.13278	4.32557	4.96276	6.63643	3.87069
B2_Mm1a	0.0105025	9.12225	chr3	88637481	88637672	-5.85594	3.26631	-8.68546	2.71849	-8.68546	0.84303	-8.68546	-2.41465	-8.68546	-8.68546	-8.68546	-1.84857	2.3023	3.22357	2.64339	2.7936	1.5329	3.83362	6.55326	5.1498	2.27606	2.35462
B2_Mm1a	0.0105025	3.79932	chr3	90311916	90312101	1.06225	4.86156	1.04201	4.79565	-0.703901	2.88883	1.66568	3.05742	0.886794	-1.08394	0.589837	1.19724	5.64088	6.55888	4.65602	5.21791	4.05675	4.93527	4.60563	5.59522	4.62672	2.72235
B2_Mm1a	0.0105025	8.56712	chr3	90518682	90518874	-7.81846	0.748668	-8.68546	0.825094	-8.68546	-1.74943	-8.68546	-8.68546	-8.68546	-8.68546	-8.68546	-8.68546	1.2948	3.04615	1.76142	0.879212	1.03998	-1.4218	0.770977	0.587721	-0.8189	0.347124
B2_Mm1a	0.0105025	7.01517	chr3	94963632	94963820	-2.0506	4.96458	-0.27355	5.08554	-8.68546	0.280788	1.6426	0.608071	0.278748	-8.68546	-1.01821	-0.825848	4.32502	6.05364	5.13741	4.30174	5.03367	6.02626	6.08659	5.66233	3.73488	3.28423
B2_Mm1a	0.0105025	7.54262	chr3	95155384	95155577	-1.92823	5.61439	-0.307807	5.52687	-0.764655	1.56505	0.604931	1.15536	-8.68546	-0.144696	-0.470917	-8.68546	5.66586	6.26751	6.76146	7.19819	4.88052	5.37809	5.40738	5.64635	5.13943	3.7991
B2_Mm1a	0.0105025	10.1712	chr3	95176147	95176339	-7.83179	2.33937	-8.68546	2.77209	-8.68546	-8.68546	-8.68546	-8.68546	-8.68546	-8.68546	-8.68546	-1.85606	1.55784	3.74659	0.176461	3.27153	2.96598	2.5782	0.355939	4.34261	1.35103	3.04756
B2_Mm1a	0.0105025	12.15	chr3	95289327	95289512	-7.68679	4.46319	-8.68546	4.92302	-8.68546	-0.696129	-8.68546	-8.68546	-8.68546	-8.68546	-8.68546	-8.68546	7.29296	6.05364	2.81472	2.73987	6.92616	4.95342	5.21659	3.34146	4.89261	0.400422
B2_Mm1a	0.0105025	8.24228	chr3	96748098	96748290	-4.70919	3.53309	-5.36694	3.68088	-8.68546	-0.164465	-8.68546	-8.68546	-0.166504	-0.552278	-2.04842	-8.68546	4.10216	5.2556	3.08335	3.68657	3.96598	2.97051	4.23041	3.67518	2.42903	1.93209
B2_Mm1a	0.0105025	11.1703	chr3	103083666	103083847	-7.72025	3.4501	-8.68546	3.56112	-8.68546	-8.68546	-8.68546	-8.68546	-8.68546	-8.68546	-0.963761	-8.68546	3.44985	3.93816	5.26112	5.70534	1.80271	2.66286	4.55608	3.67238	3.02065	0.431786
B2_Mm1a	0.0105025	6.11422	chr3	104132640	104132829	-2.36982	3.74439	-0.637161	3.68034	-8.68546	0.273174	1.21995	-0.0776141	-1.72887	-8.68546	-1.02582	-0.248499	3.75036	4.59231	1.78402	5.44097	4.8904	5.09265	3.31714	3.61032	2.78866	2.17708
B2_Mm1a	0.0105025	2.99298	chr3	105684911	105685102	-0.0294799	2.9635	0.0165863	3.27479	-0.749704	0.84303	-0.965082	-0.829687	-0.15901	0.192182	0.959071	0.47336	2.4398	3.75408	3.43188	3.9311	3.3694	2.97801	3.68536	3.18018	2.51052	0.354618
B2_Mm1a	0.0105025	9.15231	chr3	107346392	107346584	-6.70242	2.44989	-8.68546	2.51001	-0.757199	-0.749427	-8.68546	-8.68546	-8.68546	-8.68546	-8.68546	-8.68546	2.43231	4.50558	0.761424	3.27153	0.303011	3.5782	2.85844	2.58772	2.26856	1.93209
B2_Mm1a	0.0105025	8.57955	chr3	108899071	108899230	-3.58097	4.99858	-1.46475	5.03531	-8.68546	0.521102	0.297953	-2.15161	-0.480938	-8.68546	-0.777895	-8.68546	5.76697	6.07156	4.40119	6.2372	4.31051	5.57665	5.48445	4.58617	4.474	3.07708
B2_Mm1a	0.0105025	10.0555	chr3	116951301	116951477	-7.88694	2.16853	-8.68546	2.69146	-8.68546	-8.68546	-8.68546	-2.29729	-8.68546	-8.68546	-8.68546	-8.68546	-0.902274	2.97835	3.38878	2.58903	1.8429	3.02498	-1.10417	4.51993	2.55388	2.7939
B2_Mm1a	0.0105025	7.4747	chr3	121413400	121413588	-2.4888	4.9859	0.267788	4.67081	-8.68546	1.74022	0.0576385	-8.68546	-8.68546	0.477937	1.88868	1.98151	4.67551	6.59992	4.66611	5.46402	6.11459	4.19337	4.50163	5.06088	4.62071	3.9623
B2_Mm1a	0.0105025	8.19828	chr3	122638180	122638370	-4.30587	3.89241	-2.22026	3.62323	-8.68546	-8.68546	-0.372585	-2.40712	-1.73644	-8.68546	-2.0334	-1.84103	3.79526	6.06118	6.8497	3.14217	4.43352	3.4512	4.40071	2.77267	2.65556	1.36215
B2_Mm1a	0.0105025	9.78301	chr3	127435096	127435272	-8.68546	1.09755	-8.68546	1.29466	-8.68546	-8.68546	-8.68546	-8.68546	-8.68546	-8.68546	-8.68546	-8.68546	0.0977262	2.171	1.30131	2.17399	2.16483	1.28801	1.70318	-0.287428	-0.109086	0.471975
B2_Mm1a	0.0105025	6.93583	chr3	127558779	127558973	-4.6967	2.23913	-4.91879	1.95876	-8.68546	-0.7643	-8.68546	-0.437017	-8.68546	-1.15211	-0.478334	-8.68546	1.76536	1.03127	3.40952	3.67169	2.61007	1.88525	2.84357	2.03228	1.48816	1.65418
B2_Mm1a	0.0105025	7.95732	chr3	129691549	129691709	-5.69722	2.2601	-8.68546	2.42036	-8.68546	-0.487887	-8.68546	-8.68546	-8.68546	-0.8757	-0.786883	-8.68546	1.55634	3.11504	2.75993	3.31068	1.78694	2.4247	1.35445	1.43422	2.44264	2.41602
B2_Mm1a	0.0105025	8.56821	chr3	131198373	131198558	-5.08182	3.4864	-8.68546	3.81577	-8.68546	1.7633	-8.68546	-8.68546	-8.68546	-8.68546	0.81223	0.197235	3.78106	4.42137	3.68919	4.32483	3.85881	3.9169	2.9942	3.85047	2.04175	1.98538
B2_Mm1a	0.0105025	10.8916	chr3	138035713	138035900	-2.91007	7.98157	-0.612453	8.08504	1.7401	2.19533	0.0652921	-0.799313	-8.68546	-8.68546	-0.425593	-8.68546	8.14517	7.16083	8.0249	7.34334	7.75873	9.52895	9.42355	8.69437	8.89139	4.84442
B2_Mm1a	0.0105025	7.93545	chr3	153953947	153954135	-5.06458	2.87087	-5.31391	2.66518	-8.68546	-0.719212	-1.94236	-1.39193	-1.72125	-8.68546	-8.68546	-8.68546	2.17301	4.24629	1.20668	3.15735	2.07019	3.25227	2.12312	4.66233	2.11821	3.69927
B2_Mm1a	0.0105025	9.38042	chr3	159198548	159198731	-8.68546	0.694963	-8.68546	0.474544	-8.68546	-8.68546	-8.68546	-8.68546	-8.68546	-8.68546	-8.68546	-8.68546	1.04177	1.11504	2.24536	0.53307	3.03487	0.232053	-1.16013	0.241578	-0.750005	0.416019
B2_Mm1a	0.0105025	2.49181	chr4	3429203	3429387	0.800174	3.29198	0.66215	3.37889	-0.696123	0.311649	1.78894	-0.361068	2.63154	-0.0761648	1.01265	1.78998	3.28188	4.35515	3.93798	2.74764	4.06453	2.8872	3.47591	3.9342	2.82714	1.4082
B2_Mm1a	0.0105025	7.29271	chr4	11433836	11434023	-2.75924	4.53346	-0.972632	4.63485	-8.68546	-0.711559	-0.934708	-8.68546	-0.128636	-1.09937	-1.01056	-0.818195	5.62545	6.01475	5.92857	5.39281	3.27948	4.25992	4.66683	4.60287	4.59401	0.969955
B2_Mm1a	0.0105025	8.7181	chr4	15223808	15223970	-7.83647	0.881636	-8.68546	0.780723	-8.68546	-8.68546	-8.68546	-8.68546	-8.68546	-1.89351	-8.68546	-8.68546	-0.783396	2.28988	1.74212	2.29287	0.961777	-0.178075	0.599668	2.29088	0.00979171	-0.409147
B2_Mm1a	0.0105025	9.405	chr4	32759911	32760093	-8.68546	0.719536	-8.68546	0.773393	-8.68546	-8.68546	-8.68546	-8.68546	-8.68546	-8.68546	-8.68546	-8.68546	-0.950368	1.1229	0.253218	1.95597	-0.205194	1.65495	2.01766	1.66448	-0.742142	0.423881
B2_Mm1a	0.0105025	9.91877	chr4	32849447	32849639	-6.70171	3.21707	-8.68546	3.33104	-8.68546	-0.749427	-8.68546	-8.68546	-0.751467	-8.68546	-8.68546	-8.68546	4.55784	4.95304	1.76142	4.08867	4.90787	2.03763	0.355939	4.58772	2.57342	2.34712
B2_Mm1a	0.0105025	8.12557	chr4	40224516	40224707	-5.73479	2.39078	-8.68546	2.79066	-8.68546	-0.741933	-0.965082	-8.68546	-0.743972	-8.68546	-8.68546	-8.68546	2.78772	3.96053	0.768918	2.7936	1.72554	3.53989	3.47891	2.98753	1.51052	0.354618
B2_Mm1a	0.0105025	5.3063	chr4	40861570	40861728	-2.23193	3.07437	-0.585313	3.25127	-1.47762	0.530147	0.306998	1.17936	-8.68546	-8.68546	0.553079	-1.57649	3.25245	2.32572	2.62596	4.11298	2.99762	3.25009	3.50998	3.45226	1.7826	3.43405
B2_Mm1a	0.0105025	11.288	chr4	43081694	43081887	-8.68546	2.60251	-8.68546	2.32332	-8.68546	-8.68546	-8.68546	-8.68546	-8.68546	-8.68546	-8.68546	-8.68546	2.13534	3.62365	2.49093	1.87176	3.17002	2.1557	3.01145	4.43825	0.980999	2.14702
B2_Mm1a	0.0105025	8.65271	chr4	43961265	43961458	-5.75706	2.89565	-8.68546	2.969	-1.76465	-0.756883	-8.68546	-0.107671	-8.68546	-8.68546	-8.68546	-8.68546	2.77277	3.94558	2.75397	3.72974	3.29556	3.52494	2.34848	3.16523	2.49557	0.924631
B2_Mm1a	0.0105025	17.2177	chr4	44246741	44246927	-8.68546	8.53226	-8.68546	8.25992	-8.68546	-8.68546	-8.68546	-8.68546	-8.68546	-8.68546	-8.68546	-8.68546	8.39998	10.2791	8.11987	9.18334	9.357	7.84535	9.22274	7.94843	7.93747	7.02931
B2_Mm1a	0.0105025	8.70996	chr4	45461312	45461480	-4.78728	3.92268	-5.31556	4.31123	-8.68546	-1.55785	0.219001	-8.68546	-8.68546	-1.94566	-0.271883	-8.68546	4.77916	4.93816	2.68997	4.62538	3.99709	4.8783	2.86945	5.82369	2.765	1.86063
B2_Mm1a	0.0105025	9.65314	chr4	45871583	45871775	-6.76672	2.88641	-8.68546	2.423	-8.68546	-8.68546	-0.972576	-8.68546	-8.68546	-8.68546	-1.04842	-8.68546	2.55784	2.04615	6.79117	4.92361	1.30301	2.90012	2.9409	2.28816	1.1811	1.93209
B2_Mm1a	0.0105025	6.45948	chr4	46645171	46645357	-3.83841	2.62107	-1.68972	2.81834	-8.68546	-0.118902	-0.342051	-1.37658	-8.68546	-8.68546	-2.00286	-0.8105	1.34037	3.41364	2.02938	3.67966	2.22304	3.79368	3.81654	3.54017	1.39659	0.977649
B2_Mm1a	0.0105025	9.74955	chr4	48516478	48516670	-6.70171	3.04785	-8.68546	2.99165	-8.68546	0.250573	-8.68546	-8.68546	-1.75147	-8.68546	-8.68546	-8.68546	3.78023	4.21607	1.76142	4.23676	2.03998	3.10176	3.35594	2.58772	2.88154	2.51705
B2_Mm1a	0.0105025	8.18864	chr4	52448914	52449096	-4.62684	3.5618	-5.01542	3.69123	-8.68546	0.912293	-8.68546	-1.34539	-8.68546	-1.06048	-8.68546	-0.779306	2.85699	4.0298	3.25322	3.86286	3.8392	3.23992	4.4327	4.81423	3.54326	1.74581
B2_Mm1a	0.0105025	7.46566	chr4	56830434	56830594	-3.70381	3.76185	-1.65278	3.85707	-8.68546	0.0970756	-1.71104	-8.68546	0.510073	-0.8757	-8.68546	-1.59452	3.62673	5.06257	2.24536	5.35021	4.06705	3.64709	4.20244	4.82654	3.39684	1.19363
B2_Mm1a	0.0105025	10.0323	chr4	60473599	60473797	-8.68546	1.34679	-8.68546	0.994125	-8.68546	-8.68546	-8.68546	-8.68546	-8.68546	-8.68546	-8.68546	-8.68546	0.51367	0.00197963	1.45422	2.29448	3.67388	0.534028	0.311772	2.54355	1.83737	0.302956
B2_Mm1a	0.0105025	4.93917	chr4	61638254	61638446	-0.634809	4.30436	0.477836	4.49046	-0.757199	1.05793	-8.68546	0.385211	0.570461	1.44772	2.75893	-1.85606	2.78023	4.04615	4.26392	5.82173	6.3401	5.30612	5.74826	4.717	2.08799	1.93209
B2_Mm1a	0.0105025	6.23283	chr4	62337735	62337925	-3.23521	2.99762	-1.92831	3.01632	-8.68546	-1.7344	-0.957548	-2.40712	-8.68546	-2.12221	-0.448433	-0.841035	3.9421	4.45349	3.19149	3.89424	2.63997	2.84115	3.24544	2.50964	1.89657	1.36215
B2_Mm1a	0.0105025	6.43474	chr4	62554605	62554799	-3.25942	3.17532	-1.00208	3.31253	-8.68546	-8.68546	1.01255	-0.852054	-8.68546	-1.15211	0.521666	0.450992	3.9122	3.73171	3.62102	4.4493	2.79064	4.20718	3.00403	2.89478	1.48816	1.65418
B2_Mm1a	0.0105025	8.64332	chr4	62611572	62611764	-6.65623	1.98709	-8.68546	2.04189	-8.68546	-0.749427	-0.387614	-8.68546	-8.68546	-8.68546	-8.68546	-8.68546	2.55784	2.04615	2.34639	3.7861	2.71805	2.03763	1.35594	0.587721	0.766063	1.66905
B2_Mm1a	0.0105025	11.781	chr4	83299495	83299688	-8.68546	3.09557	-8.68546	3.08734	-8.68546	-8.68546	-8.68546	-8.68546	-8.68546	-8.68546	-8.68546	-8.68546	4.13534	4.49812	2.86944	3.19368	1.88052	3.42872	3.46396	2.58026	2.981	1.92463
B2_Mm1a	0.0105025	8.2037	chr4	83362706	83362895	-4.15758	4.04612	-5.0425	3.94193	-8.68546	0.273174	-8.68546	-1.39954	1.44106	-8.68546	-8.68546	1.16654	3.45491	4.23867	3.19906	6.68972	4.26421	3.64519	2.88104	4.36521	4.35345	3.36973
B2_Mm1a	0.0105025	9.43979	chr4	98695878	98696081	-6.96791	2.47188	-8.68546	2.3555	-8.68546	-8.68546	-8.68546	-2.50211	-8.68546	-8.68546	-1.12839	-8.68546	1.21483	2.77353	1.68146	2.70613	5.28194	1.82016	2.15044	3.26264	2.56056	1.26716
B2_Mm1a	0.0105025	6.58509	chr4	99014721	99014880	-1.86315	4.72194	0.338661	4.27013	1.09829	-8.68546	-1.70205	1.65574	-8.68546	0.133289	0.544033	0.736394	7.05076	3.77611	6.82203	4.50729	4.03297	3.70671	4.65622	5.18018	3.69956	3.78758
B2_Mm1a	0.0105025	11.0047	chr4	100483202	100483375	-8.68546	2.3192	-8.68546	2.25584	-8.68546	-8.68546	-8.68546	-8.68546	-8.68546	-8.68546	-8.68546	-8.68546	3.02928	2.78062	3.02641	1.61369	2.18949	3.31267	1.92049	2.3222	1.50054	1.49664
B2_Mm1a	0.0105025	11.3468	chr4	103478932	103479125	-6.90469	4.44211	-8.68546	4.46062	-8.68546	-8.68546	-1.98003	-8.68546	-8.68546	-1.1447	-8.68546	-8.68546	4.45727	5.12615	6.13479	4.45672	3.92005	4.81867	4.46396	6.30136	4.40246	0.339668
B2_Mm1a	0.0105025	6.95839	chr4	104362980	104363163	-2.23525	4.72313	-0.325049	4.90681	0.311696	0.904431	-0.903681	-8.68546	-1.68257	0.253583	0.605434	-8.68546	4.92441	5.81548	4.88921	4.34042	5.01576	4.75562	4.96916	5.4248	3.77356	3.32291
B2_Mm1a	0.0105025	8.08693	chr4	106884749	106884931	-3.48142	4.60551	-1.01607	4.70213	-8.68546	0.32733	0.689144	-8.68546	-8.68546	-1.06048	-0.971666	-0.779306	5.11572	5.85082	4.42314	4.78886	5.46723	4.32738	3.9352	5.10742	4.61541	2.42388
B2_Mm1a	0.0105025	8.59989	chr4	107221102	107221288	-6.80205	1.79785	-8.68546	1.64279	-8.68546	-8.68546	-1.92701	-0.376581	-8.68546	-8.68546	-8.68546	-8.68546	1.34037	1.09171	1.80699	1.50974	1.57097	1.94569	2.81654	2.63328	1.54859	1.71461
B2_Mm1a	0.0105025	10.9473	chr4	107967452	107967711	-7.8722	3.07511	-8.68546	3.19106	-8.68546	-2.17934	-8.68546	-8.68546	-8.68546	-8.68546	-8.68546	-8.68546	3.54296	4.61624	3.27011	3.4493	3.04303	2.67185	3.47035	3.11201	1.65808	1.91721
B2_Mm1a	0.0105025	10.8557	chr4	108117980	108118186	-7.73398	3.12171	-8.68546	3.54101	-8.68546	-8.68546	-1.07361	-8.68546	-8.68546	-8.68546	-8.68546	-8.68546	3.39541	3.85201	1.66039	5.18757	4.34494	3.68662	3.99188	3.18713	0.665033	1.24609
B2_Mm1a	0.0105025	8.75894	chr4	109223052	109223244	-3.65799	5.10095	-2.09283	5.04992	0.242801	0.835535	-8.68546	-0.100216	-8.68546	-2.13724	-2.04842	-8.68546	4.80576	5.29407	5.77637	5.91263	7.33276	4.38555	4.0189	5.63211	4.11184	3.73944
B2_Mm1a	0.0105025	10.2754	chr4	109959154	109959295	-8.68546	1.58996	-8.68546	1.45521	-8.68546	-8.68546	-8.68546	-8.68546	-8.68546	-8.68546	-8.68546	-8.68546	3.11602	0.488857	-0.380829	3.02236	1.16076	2.60587	1.53561	1.35236	1.62381	1.3748
B2_Mm1a	0.0105025	7.10156	chr4	115717466	115717656	-5.90615	1.19541	-8.68546	1.06265	-0.742171	-8.68546	-0.957548	-8.68546	-8.68546	-2.12221	-8.68546	-8.68546	1.30983	2.64614	1.99884	0.479203	2.903	1.17819	-0.213995	0.924677	-0.218909	0.947115
B2_Mm1a	0.0105025	8.13179	chr4	116167958	116168150	-6.08091	2.05088	-8.68546	1.67457	-8.68546	-0.749427	-8.68546	-2.42214	-8.68546	-8.68546	-2.04842	-8.68546	6.27666	1.04615	1.76142	2.04914	1.03998	2.74812	2.47142	1.58772	0.1811	1.34712
B2_Mm1a	0.0105025	10.4514	chr4	116795664	116795820	-6.73898	3.71244	-8.68546	4.37732	-8.68546	-8.68546	-0.67474	-1.12431	-8.68546	-8.68546	-8.68546	-8.68546	5.3368	2.66591	3.93373	4.8209	1.01588	5.7464	4.95146	5.20749	1.47894	1.96689
B2_Mm1a	0.0105025	7.8632	chr4	118093901	118094061	-4.64945	3.21374	-5.13999	3.18939	-1.49566	0.512113	-8.68546	-8.68546	-8.68546	0.1243	-8.68546	-1.59452	2.93485	3.47761	2.75993	3.31068	4.81248	2.16166	3.67637	4.49312	1.44264	3.0681
B2_Mm1a	0.0105025	9.6266	chr4	118332533	118332719	-7.72514	1.90146	-8.68546	1.93961	-8.68546	-8.68546	-8.68546	-8.68546	-8.68546	-8.68546	-1.00286	-8.68546	2.34037	4.55114	-0.777976	3.78276	2.08554	1.79368	0.816539	2.80321	1.22666	0.392686
B2_Mm1a	0.0105025	8.18035	chr4	120562542	120562732	-4.53368	3.64668	-5.04629	3.76805	-0.742171	-8.68546	-8.68546	-1.40712	-8.68546	0.46275	-8.68546	0.158965	3.84588	4.76162	4.04947	3.84844	3.43352	3.29366	3.37097	3.69021	2.00348	4.16951
B2_Mm1a	0.0105025	4.80689	chr4	123541006	123541197	-1.74745	3.05944	-0.789695	3.4022	-0.749704	0.579996	-1.96508	-0.829687	-1.74397	-0.129746	-0.455967	-8.68546	3.3023	3.861	3.8844	4.01599	3.11786	3.10925	3.86593	3.50211	2.58091	-0.645382
B2_Mm1a	0.0105025	9.36068	chr4	123755334	123755526	-4.67776	4.68292	-5.22133	4.81988	-1.7572	0.250573	-8.68546	-0.422144	-0.751467	-8.68546	-8.68546	-8.68546	1.78023	4.95304	5.1072	9.27582	5.72928	4.68672	2.67787	5.01399	2.93599	4.66905
B2_Mm1a	0.0105025	10.2779	chr4	129420503	129420692	-7.56563	2.71223	-8.68546	2.96268	-8.68546	0.273174	-8.68546	-8.68546	-8.68546	-8.68546	-8.68546	-8.68546	0.995476	2.06875	3.00642	3.29413	3.26421	2.99311	2.25301	2.93225	4.94517	1.36973
B2_Mm1a	0.0105025	10.3205	chr4	130363956	130364109	-7.70122	2.61928	-8.68546	2.78803	-8.68546	-8.68546	-8.68546	-8.68546	-8.68546	-0.81157	-8.68546	-8.68546	0.883508	4.27871	2.67206	4.06286	3.79861	2.48883	2.904	4.33966	-0.493229	1.25776
B2_Mm1a	0.0105025	10.6908	chr4	130643884	130644070	-8.68546	2.0053	-8.68546	1.74183	-8.68546	-8.68546	-8.68546	-8.68546	-8.68546	-8.68546	-8.68546	-8.68546	3.6034	1.67667	1.80699	1.50974	2.6705	1.43111	2.51698	2.63328	0.811625	1.39269
B2_Mm1a	0.0105025	4.74297	chr4	132303706	132303885	0.180652	4.92362	0.517071	5.11317	2.66533	-8.68546	0.449956	0.485815	2.4366	0.548326	3.30011	0.244541	4.39541	5.39468	4.83165	5.93401	1.40361	5.77683	4.5995	6.34654	5.82086	4.73313
B2_Mm1a	0.0105025	8.1546	chr4	132364157	132364348	-7.69278	0.461821	-8.68546	0.269287	-8.68546	-8.68546	-8.68546	-8.68546	-0.743972	-8.68546	-8.68546	-8.68546	0.980369	0.0536418	0.183956	-0.113293	-0.274457	2.28613	0.363434	1.59522	-0.811405	0.354618
B2_Mm1a	0.0105025	7.93179	chr4	132502047	132502238	-5.9531	1.97868	-8.68546	1.54811	-8.68546	-0.741933	-8.68546	-2.41465	-8.68546	-8.68546	-1.04093	-8.68546	-0.0196308	3.05364	2.76892	0.471669	4.85483	1.58569	3.0264	1.18018	1.51052	1.35462
B2_Mm1a	0.0105025	8.43617	chr4	133577006	133577196	-5.89505	2.54111	-8.68546	2.43989	-1.74217	-8.68546	-0.957548	-8.68546	-8.68546	-8.68546	-1.0334	-8.68546	3.15783	2.06118	1.99884	2.4792	2.82054	2.40058	3.30957	3.30319	1.51806	2.36215
B2_Mm1a	0.0105025	11.0981	chr4	134363451	134363627	-8.68546	2.4126	-8.68546	2.30174	-8.68546	-8.68546	-8.68546	-8.68546	-8.68546	-8.68546	-8.68546	-8.68546	1.68269	2.75596	1.30131	5.28947	0.8429	3.79051	2.80272	2.29753	2.30595	1.05694
B2_Mm1a	0.0105025	10.5474	chr4	135527557	135527745	-7.77377	2.77358	-8.68546	3.22708	-8.68546	-8.68546	-8.68546	-1.39193	-8.68546	-8.68546	-8.68546	-8.68546	3.58805	0.0763618	3.11357	4.33569	3.55562	2.41577	2.88865	4.0442	3.3406	0.377338
B2_Mm1a	0.0105025	8.25415	chr4	135953556	135953731	-4.41297	3.84118	-4.98729	4.19589	1.18318	0.383598	-0.839551	-1.28912	-8.68546	-8.68546	-8.68546	-8.68546	5.0601	4.17917	4.83305	4.91913	3.021	3.99662	4.22593	4.2126	2.48405	1.48015
B2_Mm1a	0.0105025	6.37204	chr4	136012167	136012360	-1.88764	4.4844	0.0925991	4.38304	-8.68546	1.05047	0.341896	-8.68546	0.241077	-1.1447	-0.0558793	1.83692	5.77277	5.03869	6.38817	4.36361	4.35445	3.61513	5.01145	3.75019	4.40246	2.14702
B2_Mm1a	0.0105025	11.4393	chr4	137327187	137327381	-7.70865	3.73062	-8.68546	4.58967	-8.68546	-8.68546	-8.68546	-8.68546	-8.68546	-8.68546	-8.68546	-0.870936	5.57271	5.98547	5.94295	3.90873	1.70318	4.44597	4.73338	4.9304	0.75119	-0.667749
B2_Mm1a	0.0105025	9.21555	chr4	137876464	137876650	-7.73624	1.47931	-8.68546	1.24183	-8.68546	-8.68546	-8.68546	-8.68546	-8.68546	-1.09168	-8.68546	-8.68546	2.6034	1.67667	0.806986	2.0947	0.763611	0.623758	2.72343	2.88121	0.226663	0.392686
B2_Mm1a	0.0105025	10.7925	chr4	138297252	138297420	-8.68546	2.10701	-8.68546	2.22987	-8.68546	-8.68546	-8.68546	-8.68546	-8.68546	-8.68546	-8.68546	-8.68546	2.62388	2.82269	2.36804	1.39272	0.909626	2.0917	3.76991	2.47974	2.07312	0.538701
B2_Mm1a	0.0105025	6.8348	chr4	138403293	138403483	-2.92463	3.91017	-1.34986	4.1461	-0.742171	-0.149436	-1.95755	-2.40712	-0.736439	-8.68546	-0.0333953	-8.68546	4.30983	4.14864	3.43942	3.9817	4.37693	4.897	4.14356	4.90653	2.36605	2.53208
B2_Mm1a	0.0105025	7.69134	chr4	139630872	139631064	-4.92855	2.76279	-5.41135	2.84121	-8.68546	0.250573	-8.68546	-8.68546	-0.751467	-2.13724	-2.04842	-8.68546	2.2948	4.56971	2.8769	3.52307	2.80551	2.5782	3.35594	2.39508	2.88154	0.347124
B2_Mm1a	0.0105025	11.3142	chr4	140673059	140673248	-8.68546	2.62872	-8.68546	2.69472	-8.68546	-8.68546	-8.68546	-8.68546	-8.68546	-8.68546	-8.68546	-8.68546	3.80283	4.23867	3.95395	2.90181	2.06258	1.18576	1.9635	2.69778	0.788664	2.69165
B2_Mm1a	0.0105025	6.72982	chr4	141133683	141133874	-3.94355	2.78628	-1.58218	2.79626	-1.7497	-0.15697	-8.68546	-1.41465	-8.68546	-1.12975	-1.04093	-8.68546	1.56533	3.75408	3.35388	2.47167	3.18497	2.75562	2.77847	3.29565	1.88903	2.81405
B2_Mm1a	0.0105025	9.50516	chr4	142234154	142234311	-6.66666	2.83851	-8.68546	2.98972	-8.68546	-0.460751	-8.68546	-8.68546	-8.68546	-8.68546	-0.759747	-8.68546	3.43148	2.91979	3.63506	4.02587	2.32865	2.1888	3.05965	3.78329	2.37667	0.6358
B2_Mm1a	0.0105025	10.0607	chr4	142276539	142276727	-7.77377	2.28694	-8.68546	2.70427	-8.68546	-8.68546	-8.68546	-1.39193	-8.68546	-8.68546	-8.68546	-8.68546	4.32502	2.39829	3.20668	-0.0905734	3.65515	3.06784	1.12312	3.01025	1.79628	0.377338
B2_Mm1a	0.0105025	8.65828	chr4	143848197	143848357	-5.84933	2.80895	-8.68546	3.22141	-1.49566	-8.68546	-0.711036	-1.1606	-8.68546	-8.68546	-8.68546	-8.68546	3.14131	3.30769	3.75993	3.31068	3.30152	2.16166	2.49195	3.97854	3.0276	-0.391336
B2_Mm1a	0.0105025	10.6193	chr4	144120427	144120607	-8.68546	1.93382	-8.68546	2.02224	-8.68546	-8.68546	-8.68546	-8.68546	-8.68546	-8.68546	-8.68546	-8.68546	4.6802	2.72372	3.439	1.77918	-0.18934	3.06312	0.863588	2.26529	0.273711	0.439735
B2_Mm1a	0.0105025	12.6796	chr4	147346945	147347142	-8.68546	3.99415	-8.68546	3.73086	-8.68546	-8.68546	-8.68546	-8.68546	-8.68546	-8.68546	-8.68546	-8.68546	3.79396	5.84214	1.13956	3.01224	2.92908	6.21372	6.69408	6.33872	3.66776	0.310224
B2_Mm1a	0.0105025	7.52329	chr4	147893399	147893592	-3.95602	3.56727	-2.20482	3.34912	-8.68546	-8.68546	-1.98003	-2.4296	-0.17396	-0.144696	-8.68546	-0.863519	3.13534	4.12615	5.27753	3.39532	3.83988	3.81867	3.01145	3.10383	3.30293	2.6616
B2_Mm1a	0.0105025	6.20042	chr4	148588250	148588438	-1.00309	5.19733	-0.559457	5.31074	-0.726984	1.86575	-0.942362	-0.391929	-8.68546	-0.107026	-1.01821	1.98151	4.81044	8.4815	5.82139	6.46402	6.60001	5.66369	4.77847	4.95779	3.01867	1.37734
B2_Mm1a	0.0105025	11.218	chr4	149495429	149495588	-7.6599	3.55807	-8.68546	3.92368	-8.68546	-8.68546	-8.68546	-8.68546	-0.480938	-8.68546	-8.68546	-8.68546	4.82837	3.90164	4.14743	4.7936	4.2365	3.49258	2.21143	3.94571	3.40583	0.617653
B2_Mm1a	0.0105025	10.8941	chr4	150520747	150520938	-7.72041	3.17369	-8.68546	3.20486	-8.68546	-8.68546	-0.965082	-8.68546	-8.68546	-8.68546	-8.68546	-8.68546	4.02476	4.75408	2.76892	5.20863	0.725543	3.17065	3.77847	3.23907	2.71216	1.35462
B2_Mm1a	0.0105025	8.80618	chr4	152094010	152094202	-7.73083	1.07535	-8.68546	0.871926	-8.68546	-8.68546	-8.68546	-8.68546	-8.68546	-8.68546	-1.04842	-8.68546	0.972875	3.04615	0.176461	-1.12079	2.17748	3.22205	0.770977	1.39508	-0.233937	0.347124
B2_Mm1a	0.0105025	2.86387	chr4	152137642	152137838	2.51523	5.3791	2.43184	5.45244	0.798169	2.12787	3.35538	3.69801	3.07692	2.41813	2.44554	2.20181	5.64372	6.22601	5.27615	6.14424	5.30316	6.32996	5.42788	5.47699	4.83801	3.12488
B2_Mm1a	0.0105025	8.91298	chr4	152142793	152142980	-4.8212	4.09178	-5.34801	4.28598	-0.719331	-8.68546	-8.68546	-0.384275	-0.713599	-8.68546	-2.01056	-8.68546	4.47017	5.60758	4.46226	4.16501	3.8852	3.86399	4.80885	4.40695	2.5409	2.70692
B2_Mm1a	0.0105025	13.7716	chr4	152156730	152156921	-6.71388	7.05768	-8.68546	6.97847	-0.749704	-8.68546	-8.68546	-8.68546	-8.68546	-8.68546	-8.68546	-0.848568	5.87519	7.88019	7.99774	8.35838	7.88541	6.27918	6.66721	7.10301	6.85393	5.67655
B2_Mm1a	0.0105025	8.13722	chr4	152397741	152397938	-7.78216	0.355064	-8.68546	0.292576	-8.68546	-8.68546	-8.68546	-1.45904	-8.68546	-8.68546	-8.68546	-8.68546	-1.06402	0.00924763	0.724524	0.842312	0.266111	-0.458704	0.31904	1.87275	0.144201	0.895187
B2_Mm1a	0.0105025	12.7767	chr4	154301052	154301242	-7.44255	5.33418	-8.68546	5.28275	1.25783	-8.68546	-8.68546	-8.68546	-8.68546	-8.68546	-8.68546	-8.68546	6.09643	5.41873	5.27895	5.28656	5.75544	5.30747	5.12586	5.21746	5.06649	4.78842
B2_Mm1a	0.0105025	10.4917	chr4	154968743	154968934	-6.62019	3.87148	-8.68546	3.96735	-8.68546	-8.68546	-8.68546	-8.68546	-8.68546	0.192182	-1.04093	-8.68546	4.33792	4.1411	4.27142	3.7936	3.48043	4.58569	3.47891	5.03816	3.23299	2.35462
B2_Mm1a	0.0105025	7.2251	chr4	155372981	155373165	-5.87681	1.34829	-8.68546	1.30313	-8.68546	-0.688351	-0.911501	-8.68546	-8.68546	-8.68546	-1.98735	-8.68546	2.35588	1.10722	0.237537	0.940288	1.36409	1.63927	3.07998	2.10823	1.24218	-0.591801
B2_Mm1a	0.0105025	9.09958	chr4	155752478	155752670	-5.55019	3.54939	-8.68546	3.80151	-8.68546	-0.164465	-0.387614	-0.422144	-8.68546	-8.68546	-8.68546	-8.68546	4.25828	4.63111	3.49839	4.7121	1.88797	3.78765	3.81537	4.42061	3.1353	1.34712
B2_Mm1a	0.0105025	11.8593	chr4	155931021	155931210	-3.35104	8.50825	-2.17476	9.16084	1.96584	2.36064	-1.94997	-2.39954	-0.728865	-8.68546	-8.68546	-8.68546	9.47728	7.94527	9.32963	9.48113	4.98858	8.99204	9.88038	7.39168	11.2382	6.35841
B2_Mm1a	0.0105025	8.2883	chr4	155954682	155954872	-5.89434	2.39396	-8.68546	2.81276	-8.68546	-8.68546	-0.957548	-8.68546	-0.736439	-8.68546	-2.0334	-8.68546	2.57287	2.06118	3.36141	3.4792	1.73308	3.05266	3.54089	3.4101	1.36605	-0.637848
B2_Mm1a	0.0105025	6.53248	chr4	3370037	3370228	-4.00719	2.5253	-1.58218	2.55126	-1.7497	-0.741933	-0.965082	-1.41465	-8.68546	-1.12975	-8.68546	-8.68546	1.98037	4.6386	1.18396	2.7936	2.42598	3.34058	0.778471	4.6613	0.773557	2.67655
B2_Mm1a	0.0105025	7.50045	chr4	6614873	6615057	-3.2214	4.27905	-0.891168	4.11988	-8.68546	1.31165	-8.68546	0.446287	0.309609	-8.68546	-0.987348	-0.794987	4.89193	4.63078	6.63842	5.64073	2.94905	3.92467	2.73894	3.6488	3.4121	4.31509
B2_Mm1a	0.0105025	6.94222	chr4	11119200	11119386	-2.41498	4.52723	-1.40166	4.71608	-0.711636	1.61806	-8.68546	-2.37658	0.616024	-2.09168	-8.68546	0.996855	5.32222	4.89906	4.57958	5.66624	4.93354	4.85258	4.54446	3.76257	4.51207	2.20004
B2_Mm1a	0.0105025	6.96878	chr4	31421841	31422034	-4.94385	2.02494	-5.55753	2.00559	-8.68546	0.243117	-8.68546	-2.4296	-1.75892	-8.68546	-8.68546	-0.863519	2.96542	2.62365	2.16901	1.87176	1.88052	2.03017	2.22295	1.16523	1.981	1.33967
B2_Mm1a	0.0105025	7.7946	chr4	32089555	32089713	-2.39944	5.39516	-0.623237	5.47934	-0.477625	0.11511	0.306998	-0.14257	-8.68546	-0.857666	-0.768849	-8.68546	4.77601	6.73511	6.01062	5.85923	5.31955	5.63913	5.96941	4.39086	4.87007	4.38159
B2_Mm1a	0.0105025	11.3588	chr4	32941979	32942171	-6.72935	4.62948	-8.68546	4.49552	-8.68546	-0.749427	-0.972576	-8.68546	-8.68546	-8.68546	-8.68546	-8.68546	4.49644	6.23597	5.6194	5.0085	4.76244	4.33308	3.90026	4.49461	3.70466	3.73944
B2_Mm1a	0.0105025	8.51395	chr4	34510666	34510858	-5.63755	2.8764	-8.68546	3.03171	-0.172236	0.250573	-8.68546	-8.68546	-1.75147	-8.68546	-8.68546	-8.68546	3.2208	3.8535	1.98382	4.20114	3.41849	2.90012	3.16329	2.58772	1.50303	1.93209
B2_Mm1a	0.0105025	9.58419	chr4	44284678	44284866	-8.68546	0.898732	-8.68546	0.899683	-8.68546	-8.68546	-8.68546	-8.68546	-8.68546	-8.68546	-8.68546	-8.68546	1.00309	2.07636	0.791638	1.49439	1.33323	-0.39159	2.88865	-1.38206	0.796277	0.377338
B2_Mm1a	0.0105025	10.3579	chr4	44975081	44975262	-8.68546	1.67241	-8.68546	1.83755	-8.68546	-8.68546	-8.68546	-8.68546	-8.68546	-8.68546	-8.68546	-8.68546	2.05754	4.21827	1.26112	2.66431	2.97264	1.83278	1.17757	1.84231	-0.734237	-0.568214
B2_Mm1a	0.0105025	9.53411	chr4	45405982	45406177	-6.944	2.59012	-8.68546	2.57189	-8.68546	-8.68546	-1.99483	-1.4444	-8.68546	-8.68546	-8.68546	-8.68546	5.48978	1.02389	4.85465	-1.14304	3.60269	2.87787	5.12376	2.26591	0.480776	1.32487
B2_Mm1a	0.0105025	6.5771	chr4	46647310	46647502	-3.71156	2.86554	-1.4428	3.02557	-0.757199	-8.68546	-8.68546	-0.837181	-8.68546	-0.13724	-2.04842	0.143937	2.43231	1.63111	3.26392	4.0085	2.88797	3.16316	3.62896	2.58772	3.70466	1.34712
B2_Mm1a	0.0105025	8.90311	chr4	47377936	47378131	-7.69624	1.20687	-8.68546	0.923113	-8.68546	-0.77168	-8.68546	-8.68546	-8.68546	-8.68546	-8.68546	-8.68546	2.12055	3.19382	1.73917	3.38052	0.695796	-0.444057	-0.251276	1.15043	0.158848	0.324871
B2_Mm1a	0.0105025	9.66588	chr4	56875682	56875875	-7.84728	1.8186	-8.68546	1.93451	-8.68546	-8.68546	-1.98003	-8.68546	-8.68546	-8.68546	-8.68546	-8.68546	1.77277	3.84605	1.97636	3.33119	1.88052	1.89267	2.22295	-1.41974	2.34357	0.339668
B2_Mm1a	0.0105025	11.0444	chr4	62514511	62514732	-8.68546	2.35891	-8.68546	2.4738	-8.68546	-8.68546	-8.68546	-8.68546	-8.68546	-8.68546	-8.68546	-8.68546	3.67781	1.84419	4.0189	3.37769	2.76402	2.18359	0.569018	3.02962	1.97914	0.145165
B2_Mm1a	0.0105025	10.335	chr4	65021508	65021699	-6.82555	3.50944	-8.68546	2.95423	-0.749704	-1.74193	-8.68546	-8.68546	-8.68546	-8.68546	-8.68546	-8.68546	2.88726	7.55349	2.99131	3.34614	4.31051	4.01195	2.77847	2.91714	2.35852	1.93958
B2_Mm1a	0.0105025	9.42299	chr4	72435519	72435711	-6.93844	2.48455	-8.68546	2.80081	-8.68546	-8.68546	-0.972576	-2.42214	-8.68546	-8.68546	-8.68546	-8.68546	2.43231	2.8535	2.98382	2.87921	3.03998	2.74812	2.23041	2.98004	1.35103	1.34712
B2_Mm1a	0.0105025	7.81453	chr4	97459883	97460074	-5.84018	1.97435	-8.68546	2.13972	-0.749704	-8.68546	-8.68546	-1.41465	-8.68546	-1.12975	-8.68546	-8.68546	0.980369	3.05364	2.18396	1.88671	2.31051	2.58569	2.2379	2.05465	2.09549	0.354618
B2_Mm1a	0.0105025	7.84243	chr4	98412705	98412897	-0.8793	6.96313	1.70379	6.78448	-8.68546	3.20477	3.19735	-1.42214	1.94897	1.5632	-8.68546	1.84438	5.74106	8.65717	5.98382	7.74649	7.54777	7.67623	6.59753	6.97143	6.52983	6.18001
B2_Mm1a	0.0105025	10.34	chr4	100860049	100860236	-8.68546	1.65457	-8.68546	1.66625	-8.68546	-8.68546	-8.68546	-8.68546	-8.68546	-8.68546	-8.68546	-8.68546	3.18067	3.78446	0.214329	2.37651	0.340879	1.20103	2.89631	1.94752	-0.781031	1.38499
B2_Mm1a	0.0105025	9.52473	chr4	101130232	101130425	-7.72228	1.80245	-8.68546	1.76287	-8.68546	-8.68546	-0.980032	-8.68546	-8.68546	-8.68546	-8.68546	-8.68546	-1.03458	3.03869	2.75397	1.45672	1.03252	1.89267	3.28708	1.16523	1.63308	2.7991
B2_Mm1a	0.0105025	4.70322	chr4	102043932	102044124	7.25364	11.9569	7.05092	12.5455	6.85383	8.87993	7.77058	6.31595	5.28196	7.07221	8.82502	7.02963	12.538	12.6889	10.5395	13.1058	12.6776	12.5531	11.7588	12.8914	8.54961	12.266
B2_Mm1a	0.0105025	5.96432	chr4	107429815	107430016	-2.74676	3.21757	-0.980074	3.37147	-8.68546	0.992173	-1.03833	-0.902936	-8.68546	-2.20299	-0.529215	-0.921817	3.60756	5.73528	3.75456	3.13539	2.35273	1.97187	3.79269	4.10693	1.43727	2.28137
B2_Mm1a	0.0105025	10.1607	chr4	107951458	107951646	-8.68546	1.47523	-8.68546	1.209	-8.68546	-8.68546	-8.68546	-8.68546	-8.68546	-8.68546	-8.68546	-8.68546	1.00309	3.7768	1.20668	1.49439	0.748263	1.93034	0.801192	2.2029	1.21131	0.377338
B2_Mm1a	0.0105025	5.42568	chr4	108205960	108206154	-4.14642	1.27926	-2.06978	1.01802	-1.77207	-8.68546	-1.98745	-0.437017	-0.76634	-2.15211	-8.68546	-8.68546	1.27993	2.83863	0.74655	3.90873	1.28814	0.148285	0.756104	0.15781	1.33615	0.332251
B2_Mm1a	0.0105025	9.81447	chr4	108393589	108393777	-7.68968	2.12479	-8.68546	2.36165	-8.68546	-0.719212	-8.68546	-8.68546	-8.68546	-8.68546	-8.68546	-8.68546	2.32502	2.39829	3.01403	2.49439	2.4487	2.06784	2.12312	2.61794	1.38124	0.377338
B2_Mm1a	0.0105025	7.78835	chr4	116169611	116169800	-5.47527	2.31308	-8.68546	2.53339	-8.68546	0.273174	-8.68546	-0.81458	-8.68546	-8.68546	-8.68546	0.166538	4.20493	4.52818	2.36899	2.8087	1.32561	3.24465	0.793578	2.69778	0.788664	0.369725
B2_Mm1a	0.0105025	10.728	chr4	116828861	116829051	-7.77567	2.95233	-8.68546	2.4516	-8.68546	-8.68546	-8.68546	-1.40712	-8.68546	-8.68546	-8.68546	-8.68546	2.30983	3.86853	2.19149	2.59468	2.055	2.29366	2.59336	6.92918	2.00348	2.68408
B2_Mm1a	0.0105025	9.56175	chr4	116861255	116861449	-7.08774	2.47401	-8.68546	2.73801	-8.68546	-8.68546	-8.68546	-2.43702	-8.68546	-2.15211	-8.68546	-8.68546	3.12793	3.49071	2.74655	2.4493	1.28814	2.73325	3.07803	2.74277	1.75119	1.33225
B2_Mm1a	0.0105025	9.32247	chr4	117027843	117028035	-6.8546	2.46787	-8.68546	2.51463	-8.68546	-8.68546	-1.97258	-8.68546	-0.751467	-8.68546	-8.68546	-8.68546	2.55784	4.29407	3.08335	2.20114	2.96598	2.03763	2.47142	3.63211	2.08799	-0.652876
B2_Mm1a	0.0105025	9.58588	chr4	118063284	118063476	-7.84635	1.73953	-8.68546	1.28577	-8.68546	-8.68546	-1.97258	-8.68546	-8.68546	-8.68546	-8.68546	-8.68546	1.78023	1.63111	1.17646	7.6173	3.5254	0.163158	-0.229023	1.39508	0.988455	-0.652876
B2_Mm1a	0.0105025	4.28924	chr4	118300745	118300932	-0.72028	3.56896	-0.958783	3.52842	-0.134368	1.74787	-1.93471	0.200687	-1.7136	-1.09937	-2.01056	-0.818195	3.18067	2.66898	2.02168	3.72444	6.23165	4.90147	3.33241	5.7024	4.5409	-0.615008
B2_Mm1a	0.0105025	9.504	chr4	118591931	118592116	-6.5179	2.9861	-8.68546	2.75732	-8.68546	0.303871	-0.334315	-8.68546	-8.68546	-8.68546	-8.68546	-8.68546	2.4856	2.09945	2.55169	4.63295	3.90063	3.33193	2.40924	2.96295	3.27879	2.20778
B2_Mm1a	0.0105025	10.7071	chr4	118971850	118972038	-5.74882	4.9583	-8.68546	5.12359	-8.68546	-0.719212	-8.68546	-8.68546	-8.68546	-8.68546	-1.01821	-0.825848	5.74456	4.59992	4.06466	5.47928	4.77063	5.55092	5.14104	5.50058	5.10613	3.62527
B2_Mm1a	0.0105025	7.46646	chr4	118994039	118994232	-4.65794	2.80852	-5.27449	2.88106	-8.68546	-8.68546	0.0199681	0.377756	-8.68546	-8.68546	-1.05588	-1.86352	3.60928	3.84605	3.49093	3.87176	1.71059	2.27118	1.76352	4.30819	1.87408	1.33967
B2_Mm1a	0.0105025	11.9877	chr4	119915642	119915835	-8.68546	3.30225	-8.68546	2.98071	-8.68546	-8.68546	-8.68546	-8.68546	-8.68546	-8.68546	-8.68546	-8.68546	2.66586	2.03869	4.75397	2.19368	3.29556	1.37809	4.80792	5.45063	3.92853	2.50959
B2_Mm1a	0.0105025	9.78584	chr4	120475002	120475193	-7.01485	2.77099	-8.68546	2.1458	-8.68546	-8.68546	-1.96508	-8.68546	-8.68546	-8.68546	-2.04093	-8.68546	1.56533	5.09804	2.8844	3.69406	4.89547	1.75562	1.58583	2.29565	1.99595	1.93958
B2_Mm1a	0.0105025	8.08654	chr4	123268513	123268705	-6.81344	1.2731	-8.68546	1.52119	-8.68546	-8.68546	-0.972576	-1.42214	-8.68546	-8.68546	-8.68546	-8.68546	-0.0271253	2.63111	-0.823539	1.46417	2.96598	1.5782	1.57833	-0.412279	2.42903	1.34712
B2_Mm1a	0.0105025	9.09708	chr4	126207978	126208167	-7.69063	1.40645	-8.68546	1.54379	-8.68546	-0.726826	-8.68546	-8.68546	-8.68546	-8.68546	-8.68546	-8.68546	0.580439	1.06875	2.36899	1.48678	2.20008	1.6008	2.11551	0.610322	1.66313	0.369725
B2_Mm1a	0.0105025	7.60129	chr4	126271635	126271820	-3.53026	4.07103	-1.3895	4.23436	-8.68546	0.625799	0.0807221	-0.783883	-0.113206	-8.68546	-1.99513	-8.68546	4.67003	4.62301	4.51516	4.51747	3.52623	3.9169	3.95356	4.57176	3.69383	2.72235
B2_Mm1a	0.0105025	9.34165	chr4	126425038	126425231	-7.85676	1.48488	-8.68546	1.59173	-8.68546	-8.68546	-8.68546	-8.68546	-8.68546	-8.68546	-2.05588	-8.68546	1.55038	3.20862	1.16901	1.67911	0.710593	1.89267	1.08545	2.58026	1.63308	-0.660332
B2_Mm1a	0.0105025	9.43072	chr4	126445575	126445766	-1.41879	8.01194	-0.631609	8.28447	-8.68546	3.7175	-0.965082	-0.414649	-0.15901	4.69043	-8.68546	-0.848568	8.02203	10.4156	5.96532	9.22767	7.80503	7.71239	4.73267	8.94284	8.74893	8.54691
B2_Mm1a	0.0105025	8.52969	chr4	126631213	126631402	-5.79067	2.73902	-8.68546	3.15483	-8.68546	-8.68546	-0.949975	-8.68546	-8.68546	-1.11464	-8.68546	-0.833462	3.45491	3.52818	3.19906	3.36125	2.548	1.6008	3.43743	2.78025	3.11059	0.369725
B2_Mm1a	0.0105025	5.76618	chr4	127040840	127041027	-3.21096	2.55522	-1.86494	2.87768	-1.71933	-1.71156	-8.68546	-2.38428	-0.713599	0.222556	-2.01056	-8.68546	3.33267	2.89137	2.21433	4.12653	1.07784	2.86399	3.6162	4.2403	0.803931	0.384992
B2_Mm1a	0.0105025	10.9494	chr4	128765212	128765371	-8.68546	2.2639	-8.68546	2.57837	-8.68546	-8.68546	-8.68546	-8.68546	-8.68546	-8.68546	-8.68546	-8.68546	0.828366	3.6386	2.90642	3.85018	1.79593	1.65608	2.9484	-0.14175	2.53909	2.61765
B2_Mm1a	0.0105025	10.6546	chr4	129070268	129070425	-7.7957	2.85885	-8.68546	2.80177	-8.68546	-8.68546	-8.68546	-8.68546	-8.68546	-8.68546	-8.68546	-1.56739	2.26155	3.14218	2.0501	3.69145	5.32865	1.45183	3.38158	2.46136	3.59906	1.22076
B2_Mm1a	0.0105025	6.70864	chr4	129289208	129289396	-4.84104	1.8676	-5.20622	1.9827	-1.72698	-0.719212	-8.68546	-8.68546	-8.68546	-1.10703	-0.433246	-8.68546	2.00309	3.7768	0.206676	1.23135	2.65515	2.41577	-0.198808	3.82739	0.796277	1.9623
B2_Mm1a	0.0105025	5.96741	chr4	129305980	129306172	-1.7574	4.21001	-0.092832	4.36228	0.827764	2.15746	-0.387614	0.899784	-8.68546	-0.13724	-0.0484235	-8.68546	4.61673	6.2556	4.38591	4.33864	3.62494	4.60056	4.0189	4.65381	2.93599	2.66905
B2_Mm1a	0.0105025	8.58878	chr4	129403158	129403318	-7.78674	0.802047	-8.68546	0.999387	-1.49566	-8.68546	-8.68546	-8.68546	-8.68546	-8.68546	-8.68546	-8.68546	0.234415	1.89265	0.438001	1.94811	0.564551	2.4247	-0.967483	1.43422	-1.55736	1.60866
B2_Mm1a	0.0105025	8.94829	chr4	129450550	129450729	-1.93047	7.01782	0.338177	7.25707	-8.68546	4.15853	-0.28701	3.20202	-8.68546	0.963364	2.57574	-8.68546	6.21303	8.29141	5.44699	7.90759	6.60655	8.60064	8.17308	8.04147	6.16435	4.73313
B2_Mm1a	0.0105025	9.35685	chr4	129841232	129841422	-7.90067	1.45618	-8.68546	1.35058	-8.68546	-8.68546	-8.68546	-2.40712	-8.68546	-8.68546	-8.68546	-8.68546	0.572865	2.06118	3.36141	2.80113	0.733077	1.91515	0.786005	2.18771	-0.218909	0.362152
B2_Mm1a	0.0105025	6.43414	chr4	131933375	131933567	-2.9834	3.45073	-1.55491	3.41444	-8.68546	-0.749427	-1.97258	-2.42214	0.248533	-1.13724	-0.463461	-8.68546	2.97287	3.8535	3.98382	4.66057	3.30301	2.97051	3.52586	3.63211	2.93599	2.66905
B2_Mm1a	0.0105025	13.9	chr4	132269450	132269637	-8.68546	5.21449	-8.68546	5.02853	-8.68546	-8.68546	-8.68546	-8.68546	-8.68546	-8.68546	-8.68546	-8.68546	5.31452	6.2133	6.02168	4.44064	4.68665	5.57026	4.53677	6.31209	4.30643	4.74254
B2_Mm1a	0.0105025	8.47409	chr4	132707830	132708018	-7.73816	0.735929	-8.68546	0.674228	-8.68546	-8.68546	-8.68546	-8.68546	-8.68546	-1.10703	-8.68546	-8.68546	1.58805	2.07636	-0.793324	2.36886	1.74826	-0.39159	0.386154	-0.382065	-0.203723	0.962301
B2_Mm1a	0.0105025	12.0096	chr4	132978347	132978532	-8.68546	3.32411	-8.68546	3.47612	-8.68546	-8.68546	-8.68546	-8.68546	-8.68546	-8.68546	-8.68546	-8.68546	5.98037	0.0994454	0.814722	2.51747	6.01927	4.27535	6.18183	3.96295	2.98929	0.400422
B2_Mm1a	0.0105025	9.2463	chr4	133805993	133806182	-5.39772	3.84859	-8.68546	3.67724	-8.68546	0.273174	1.37195	-1.39954	-8.68546	-8.68546	-8.68546	-8.68546	3.51904	5.2782	4.36899	3.6567	4.59863	3.50769	3.70047	3.69778	2.78866	3.36973
B2_Mm1a	0.0105025	9.97325	chr4	133849339	133849528	-5.62432	4.34894	-8.68546	4.52509	-8.68546	1.27317	-8.68546	-0.81458	-8.68546	-8.68546	-2.02582	-8.68546	3.99548	4.52818	5.73822	4.85601	4.52201	4.62316	4.67622	4.51721	3.66313	2.36973
B2_Mm1a	0.0105025	6.22571	chr4	134305007	134305197	-3.76484	2.46087	-1.03988	2.47685	-8.68546	-0.734399	-0.957548	-0.407115	-8.68546	-1.12221	-8.68546	-0.841035	-0.0120971	3.86853	1.51342	2.06417	3.12539	2.68069	5.05279	2.50964	2.44406	1.36215
B2_Mm1a	0.0105025	9.27407	chr4	134719079	134719284	-8.68546	0.588609	-8.68546	0.826824	-8.68546	-8.68546	-8.68546	-8.68546	-8.68546	-8.68546	-8.68546	-8.68546	0.878831	-0.0478963	1.66738	-0.214832	1.94593	-1.51585	1.84686	0.815605	-0.327981	0.838043
B2_Mm1a	0.0105025	9.12786	chr4	137601590	137601794	-4.35967	4.76818	-4.95486	4.85198	0.740741	-8.68546	-8.68546	-8.68546	0.16151	-1.22426	0.186481	-8.68546	4.13378	6.02521	5.6744	6.04012	4.24574	4.04576	5.09334	5.05529	4.64867	2.71953
B2_Mm1a	0.0105025	8.32146	chr4	138001250	138001441	-5.06149	3.25997	-5.4076	3.54159	-0.164742	-8.68546	-8.68546	-1.41465	-8.68546	-2.12975	-2.04093	-8.68546	3.4398	4.6975	3.64339	4.27902	3.935	2.67315	2.2379	4.02148	1.99595	1.67655
B2_Mm1a	0.0105025	9.77211	chr4	138054340	138054527	-5.88552	3.88659	-8.68546	3.91805	-8.68546	-0.711559	-0.934708	-8.68546	-8.68546	-8.68546	-2.01056	-8.68546	3.5343	5.08402	4.30179	5.51699	4.34088	3.37095	4.56373	2.53248	3.42842	2.19235
B2_Mm1a	0.0105025	8.25595	chr4	138401031	138401190	-5.66842	2.58753	-8.68546	2.50848	-0.48667	-8.68546	-8.68546	0.433348	-8.68546	-1.86671	-8.68546	-8.68546	2.56533	1.31668	3.97055	3.2372	2.89547	2.30816	2.21143	3.71623	2.45163	1.20262
B2_Mm1a	0.0105025	7.636	chr4	138413610	138413802	-5.0804	2.5556	-5.5538	2.72971	-0.757199	-0.749427	-1.97258	-2.42214	-8.68546	-8.68546	-8.68546	-8.68546	2.67331	4.04615	0.761424	2.7861	3.03998	2.27864	3.09291	3.54192	1.1811	2.15448
B2_Mm1a	0.0105025	8.90199	chr4	140998397	140998588	-4.33476	4.56724	-2.00301	4.95847	-8.68546	-1.74193	-1.96508	-8.68546	-1.74397	-1.12975	-2.04093	-8.68546	5.20919	5.2631	3.82781	5.82922	4.89547	5.32716	4.36343	5.02148	3.58091	2.35462
B2_Mm1a	0.0105025	7.07612	chr4	141138004	141138196	-3.4958	3.58032	-1.75331	3.9177	-1.7572	-1.74943	-0.387614	-8.68546	-8.68546	0.86276	1.1215	-8.68546	2.78023	5.33155	4.42439	4.27153	3.67224	4.16316	3.23041	4.23158	1.76606	1.93209
B2_Mm1a	0.0105025	11.1174	chr4	141337068	141337294	-7.75061	3.36677	-8.68546	3.09203	-8.68546	-8.68546	-1.20667	-8.68546	-8.68546	-8.68546	-8.68546	-8.68546	6.28568	2.98198	4.58623	2.10455	4.9269	3.20209	5.55925	2.26052	1.64745	0.113032
B2_Mm1a	0.0105025	6.9566	chr4	141390756	141390948	-5.8839	1.0727	-8.68546	1.14341	-0.757199	-1.74943	-8.68546	-8.68546	-8.68546	-1.13724	-8.68546	-8.68546	1.55784	2.04615	0.761424	-0.120788	1.5254	0.578196	2.35594	1.90965	-0.233937	0.347124
B2_Mm1a	0.0105025	7.9307	chr4	141456921	141457107	-5.87681	2.05389	-8.68546	1.8811	-8.68546	-1.70386	-8.68546	0.208381	-8.68546	-2.09168	-8.68546	-8.68546	3.41075	3.55114	1.80699	2.62521	2.76361	0.208721	1.13847	1.95521	1.68609	1.39269
B2_Mm1a	0.0105025	10.4237	chr4	141998956	141999145	-6.53515	3.88859	-8.68546	4.12042	-8.68546	-8.68546	0.85738	-8.68546	-8.68546	-8.68546	-1.02582	-8.68546	4.08294	4.46107	4.69092	4.87909	3.74065	3.50769	4.1859	3.00264	4.1579	2.17708
B2_Mm1a	0.0105025	11.2209	chr4	143247713	143247902	-8.68546	2.53546	-8.68546	2.6184	-8.68546	-8.68546	-8.68546	-8.68546	-8.68546	-8.68546	-8.68546	-8.68546	2.1654	4.92673	4.36899	2.90181	0.325612	4.15539	2.37854	2.85825	1.90414	-0.630275
B2_Mm1a	0.0105025	9.55958	chr4	144044318	144044511	-6.82046	2.73912	-8.68546	3.31454	-8.68546	-8.68546	-0.395069	-8.68546	-8.68546	-8.68546	-2.05588	-8.68546	-0.0345811	3.84605	0.753968	4.26407	3.17002	2.89267	4.01145	4.10383	3.45905	0.924631
B2_Mm1a	0.0105025	7.08079	chr4	148645222	148645404	-5.0413	2.03949	-5.51542	2.30242	-8.68546	-0.67267	-0.895819	-2.34539	-1.67471	-8.68546	-8.68546	-8.68546	2.75007	2.1229	0.838181	3.59983	3.04273	2.35539	1.16966	2.24944	2.84282	-0.576119
B2_Mm1a	0.0105025	7.15851	chr4	149640350	149640497	-4.99862	2.15989	-5.07926	2.28848	-8.68546	-1.36642	-8.68546	-1.03914	-1.36846	-8.68546	-8.68546	-1.47306	2.81531	3.23651	1.14443	3.16911	2.10105	0.546162	2.47591	3.49429	1.88603	0.730128
B2_Mm1a	0.0105025	7.00813	chr4	154145994	154146187	-3.73073	3.2774	-1.31409	3.18494	-1.76465	0.243117	-8.68546	-0.844637	-8.68546	-0.559734	-8.68546	-0.863519	2.55038	3.03869	0.753968	3.33119	2.79806	5.4896	1.57088	5.36162	4.21804	3.6616
B2_Mm1a	0.0105025	8.45355	chr4	154884476	154884665	-7.85301	0.600548	-8.68546	0.467967	-8.68546	-8.68546	-8.68546	-8.68546	-8.68546	-8.68546	-2.02582	-8.68546	1.80283	0.0687486	2.00642	2.90181	0.325612	0.922725	-1.20642	0.610322	-0.796298	-0.630275
B2_Mm1a	0.0105025	8.25869	chr4	155257021	155257209	-5.7396	2.5191	-8.68546	2.52613	-8.68546	-8.68546	-0.942362	-8.68546	-0.721252	-8.68546	-8.68546	-0.825848	3.32502	3.98325	2.66611	2.23135	1.74826	2.85634	2.38615	3.31838	2.29878	0.377338
B2_Mm1a	0.0105025	4.34117	chr4	155520309	155520495	-0.790823	3.55034	0.140684	3.79331	-8.68546	1.29614	0.0729865	0.208381	-0.705904	-1.09168	0.804494	1.77446	4.06283	4.8466	3.86588	3.56863	4.43604	3.20872	3.94582	3.72075	2.87052	0.977649
B2_Mm1a	0.0105025	5.82158	chr4	155610685	155610877	-4.15439	1.66719	-2.05491	1.724	-8.68546	-0.164465	-1.97258	-8.68546	-8.68546	-2.13724	-1.04842	-1.85606	3.55784	2.04615	1.76142	1.68657	1.5254	1.16316	0.770977	2.04715	0.1811	1.93209
B2_Mm1a	0.0105025	6.74597	chr4	155628201	155628391	-2.24323	4.50274	-0.592436	4.39004	1.06518	0.587529	-0.957548	-0.0851873	-0.736439	-8.68546	-0.448433	-8.68546	4.54249	5.14864	4.14569	5.12306	4.4055	4.37458	5.03393	4.21746	4.15032	3.88571
B2_Mm1a	0.0105025	5.89877	chr4	155801238	155801419	-3.64624	2.25252	-1.35867	2.26798	0.649392	-1.66476	-8.68546	-8.68546	-0.666804	-1.05258	-0.378799	-8.68546	1.05754	3.83125	1.84609	1.2858	3.19503	2.3633	2.76253	2.99431	2.17265	1.01675
B2_Mm1a	0.0105025	3.70847	chr4	156211094	156211288	0.572349	4.28082	0.444451	4.34158	-0.18711	1.2357	2.01255	-0.437017	1.04101	-0.152114	1.9367	-0.870936	2.76536	6.71777	3.24905	3.3879	2.51053	5.85794	5.29526	5.53863	5.83156	1.65418
B2_Mm1a	0.0105025	9.83932	chr5	20768960	20769135	-7.63592	2.2034	-8.68546	2.43792	-8.68546	-8.68546	-8.68546	-0.289118	-8.68546	-8.68546	-8.68546	-8.68546	2.56533	1.76414	0.894449	3.0997	2.31051	2.95915	3.65889	3.18018	1.12148	0.480149
B2_Mm1a	0.0105025	8.87391	chr5	23649146	23649331	-4.64439	4.22951	-4.84029	4.16844	-8.68546	-0.696129	0.0807221	-8.68546	-8.68546	-8.68546	-0.995125	-0.802765	5.25499	4.9068	5.39968	4.35877	3.9808	4.15506	4.18183	4.10045	3.2344	2.72235
B2_Mm1a	0.0105025	8.90666	chr5	30834331	30834518	-5.68393	3.22272	-8.68546	3.22314	-8.68546	-0.126596	-8.68546	-8.68546	-8.68546	-0.0993722	-8.68546	-1.81819	3.6546	3.25394	4.82904	2.50204	1.75592	3.66046	4.23511	2.53248	2.61129	3.19235
B2_Mm1a	0.0105025	5.58046	chr5	32833527	32833714	-2.55284	3.02763	-0.972632	3.48577	-8.68546	0.610369	-0.934708	-1.38428	-8.68546	0.48559	-1.01056	-0.818195	3.8181	3.25394	3.46226	4.00454	2.75592	3.57026	3.50928	3.71305	1.21897	0.969955
B2_Mm1a	0.0105025	7.73636	chr5	33624511	33624693	-2.00522	5.73114	-0.512914	5.85058	-0.680442	2.57526	-0.895819	-0.345386	0.647219	-8.68546	0.0283337	-8.68546	5.45902	6.42669	5.80781	5.97834	5.46723	5.89336	6.44765	6.27919	4.9583	4.59381
B2_Mm1a	0.0105025	6.752	chr5	33648929	33649121	-2.98323	3.76877	-0.987211	3.72427	-8.68546	1.83554	-8.68546	-0.837181	2.05589	-1.13724	0.273505	-8.68546	3.87977	6.17543	3.56878	4.30548	4.84733	2.16316	2.35594	3.4457	4.01399	2.93209
B2_Mm1a	0.0105025	9.55152	chr5	34356051	34356249	-7.73635	1.81517	-8.68546	1.94545	-8.68546	-8.68546	-8.68546	-8.68546	-8.68546	-8.68546	-1.09259	-8.68546	2.51367	2.58694	2.59173	2.00497	0.673881	1.53403	1.04874	2.00298	1.30686	1.88792
B2_Mm1a	0.0105025	8.38044	chr5	34522534	34522727	-4.21481	4.16563	-4.27449	4.23747	-8.68546	0.243117	-8.68546	0.377756	-8.68546	-8.68546	0.266049	0.136481	4.25082	5.24814	4.62844	4.36361	4.20245	3.27118	4.85098	4.22412	2.63308	3.98352
B2_Mm1a	0.0105025	6.10114	chr5	34611913	34612097	-2.52663	3.57451	-0.935576	3.45436	-8.68546	0.896611	-0.326538	-2.36107	-8.68546	-1.07616	0.820007	-0.794987	3.73439	3.42915	3.88139	4.94029	3.47956	3.22423	3.83205	3.23376	2.99706	2.99316
B2_Mm1a	0.0105025	3.37347	chr5	35226076	35226261	-1.22569	2.14778	-0.0800616	2.17694	-0.703901	1.30387	-8.68546	-0.0469173	-0.113206	0.237986	0.00487469	-1.80276	3.78106	2.09945	1.81472	2.25444	2.47179	2.53838	0.409238	3.88895	0.819361	1.40042
B2_Mm1a	0.0105025	14.9567	chr5	35752148	35752344	-8.68546	6.27121	-8.68546	6.4501	-8.68546	-8.68546	-8.68546	-8.68546	-8.68546	-8.68546	-8.68546	-8.68546	7.03604	8.28334	3.79072	8.41377	5.24304	6.80127	6.09893	6.90685	5.53521	4.60293
B2_Mm1a	0.0105025	10.9176	chr5	36754706	36754899	-6.96088	3.95672	-8.68546	4.16396	-8.68546	-8.68546	-8.68546	-1.4296	-8.68546	-2.1447	-8.68546	-8.68546	4.00981	5.76661	1.16901	5.54418	2.29556	3.57074	4.31811	4.38762	6.35852	2.14702
B2_Mm1a	0.0105025	7.0355	chr5	37918621	37918814	-4.71639	2.31911	-5.05753	2.35012	-8.68546	0.565045	-0.980032	-1.4296	-8.68546	-1.1447	-8.68546	-8.68546	3.28735	3.84605	2.97636	3.04168	2.03252	1.57074	1.08545	2.66773	1.34357	1.33967
B2_Mm1a	0.0105025	8.51944	chr5	65524220	65524378	-5.16556	3.35388	-8.68546	3.31128	0.522375	-8.68546	-8.68546	0.179359	-8.68546	-8.68546	1.40108	-8.68546	3.71188	2.91068	2.041	1.96614	5.31955	2.02769	5.44287	4.53972	3.95253	1.6267
B2_Mm1a	0.0105025	10.3918	chr5	65972109	65972300	-8.68546	1.70635	-8.68546	2.08216	-8.68546	-8.68546	-8.68546	-8.68546	-8.68546	-8.68546	-8.68546	-8.68546	1.98037	1.05364	2.18396	2.34614	2.42598	2.28613	2.47891	1.18018	-0.226443	1.35462
B2_Mm1a	0.0105025	3.80766	chr5	66071300	66071493	2.52687	6.33453	2.48162	6.14901	5.71916	3.41304	2.10743	2.8558	0.241077	1.44027	4.30167	0.136481	6.47321	8.33331	5.66086	6.90518	5.83988	6.56509	6.08545	6.02321	6.21256	5.24656
B2_Mm1a	0.0105025	6.96782	chr5	77300245	77300437	-3.91308	3.05474	-1.45224	3.1371	-0.757199	-0.749427	-8.68546	-0.837181	-8.68546	-8.68546	-1.04842	-1.85606	3.92707	5.47241	2.17646	0.464174	4.27264	5.41109	-0.229023	5.20243	1.50303	2.34712
B2_Mm1a	0.0105025	10.598	chr5	92216219	92216411	-6.85532	3.74266	-8.68546	4.26562	-0.757199	-8.68546	-1.97258	-8.68546	-8.68546	-8.68546	-8.68546	-8.68546	2.87977	4.36808	4.46186	4.37107	3.96598	4.16316	5.38569	3.94527	4.53865	-0.652876
B2_Mm1a	0.0105025	5.64352	chr5	94967123	94967312	-4.373	1.27052	-2.25709	1.48967	-1.7346	-8.68546	-0.949975	-2.39954	-1.72887	-2.11464	-8.68546	-8.68546	2.45491	2.8761	-0.800938	1.70917	1.32561	1.6008	1.37854	1.78025	1.01106	-0.630275
B2_Mm1a	0.0105025	8.40303	chr5	104011047	104011234	-6.68413	1.71889	-8.68546	1.79075	-8.68546	-8.68546	-0.349745	-8.68546	-8.68546	-8.68546	-1.01056	-8.68546	1.59571	2.66898	2.53626	2.08701	2.66281	1.78599	1.13077	1.79551	0.540897	0.384992
B2_Mm1a	0.0105025	10.2219	chr5	105629752	105629939	-7.6122	2.60965	-8.68546	2.57377	-8.68546	-8.68546	-8.68546	-8.68546	-8.68546	-0.0993722	-8.68546	-8.68546	1.59571	3.40594	2.53626	3.56094	3.21535	2.0755	2.13077	3.57979	2.61129	1.38499
B2_Mm1a	0.0105025	11.9693	chr5	108353971	108354163	-7.50867	4.46061	-8.68546	4.72297	-8.68546	-8.68546	-8.68546	-8.68546	-8.68546	-8.68546	-8.68546	0.7289	4.2948	5.82751	4.08335	5.7861	5.11037	4.95324	4.57833	2.75765	4.8676	2.34712
B2_Mm1a	0.0105025	8.38704	chr5	110631072	110631264	-6.91151	1.47553	-8.68546	1.35153	-1.7572	-8.68546	-8.68546	-1.42214	-8.68546	-8.68546	-8.68546	-8.68546	4.39914	0.0461472	0.761424	2.04914	-0.281952	2.66566	0.770977	3.23158	-0.8189	1.93209
B2_Mm1a	0.0105025	11.1605	chr5	110750214	110750373	-8.68546	2.47503	-8.68546	2.72282	-8.68546	-8.68546	-8.68546	-8.68546	-8.68546	-8.68546	-8.68546	-8.68546	5.10138	2.31668	4.35388	0.149741	3.84656	3.60361	3.12897	1.18018	-0.548371	1.61765
B2_Mm1a	0.0105025	7.01346	chr5	111597265	111597452	-3.71182	3.30164	-1.36106	3.54902	-8.68546	-1.71156	-8.68546	-0.384275	-0.713599	-8.68546	-1.01056	0.181805	3.5343	3.78446	3.91477	3.08701	3.84338	3.0755	3.56373	4.26945	2.97386	0.969955
B2_Mm1a	0.0105025	8.33022	chr5	114777296	114777490	-5.67737	2.65285	-8.68546	3.04463	-8.68546	-8.68546	-0.402487	-0.437017	-8.68546	-1.15211	-8.68546	-8.68546	2.65844	3.93816	3.62102	3.90873	1.0251	2.02275	3.96556	3.43083	1.62566	0.332251
B2_Mm1a	0.0105025	10.6931	chr5	115255056	115255225	-6.56903	4.12407	-8.68546	3.77038	-1.57413	-8.68546	-8.68546	-8.68546	-8.68546	-8.68546	1.13464	-8.68546	2.32587	4.55114	5.29026	2.76272	4.94551	7.37965	1.95404	6.09271	2.94913	2.98962
B2_Mm1a	0.0105025	3.83391	chr5	115501287	115501481	-1.34014	2.49377	-0.913799	2.6571	1.22793	-0.7643	1.33448	-1.43702	-0.181377	-1.15211	-1.0633	-8.68546	2.86489	0.0312739	3.06848	2.4493	4.58582	2.88525	3.56346	1.74277	2.41415	1.33225
B2_Mm1a	0.0105025	10.0535	chr5	116177727	116177915	-7.61681	2.43671	-8.68546	2.18757	-8.68546	-8.68546	-8.68546	-8.68546	-0.13629	-8.68546	-8.68546	-8.68546	1.58805	2.07636	3.66611	1.71678	4.39212	3.13197	1.80119	4.31838	2.29878	-0.622662
B2_Mm1a	0.0105025	9.75474	chr5	117110288	117110473	-4.72367	5.03108	-5.52715	5.16519	-0.703901	-8.68546	-8.68546	-2.36885	1.10919	-1.08394	-8.68546	-8.68546	5.25499	5.3089	5.20704	4.86325	3.85881	5.12335	6.40924	5.34146	4.11704	4.82669
B2_Mm1a	0.0105025	3.2455	chr5	117289535	117289726	1.13491	4.38042	0.899888	4.47051	0.250296	3.38735	1.73536	0.170313	1.06338	1.45522	0.280999	0.736394	4.93457	5.88653	4.46936	4.47167	3.89547	4.65178	5.58583	4.02148	2.83245	3.05506
B2_Mm1a	0.0105025	9.87557	chr5	119814080	119814269	-8.68546	1.19011	-8.68546	1.05044	-8.68546	-8.68546	-8.68546	-8.68546	-8.68546	-8.68546	-8.68546	-8.68546	0.580439	1.65371	1.19906	0.901813	2.44109	2.68826	0.793578	2.06975	-0.796298	0.369725
B2_Mm1a	0.0105025	8.83045	chr5	121217156	121217356	-5.52605	3.3044	-8.68546	3.30412	-8.68546	0.999333	-8.68546	-2.48074	-8.68546	-8.68546	0.700337	-8.68546	2.08421	2.98755	4.47542	5.5888	4.56634	1.68953	3.41282	3.92144	1.12251	3.19542
B2_Mm1a	0.0105025	8.7659	chr5	122214824	122214993	-6.83013	1.93576	-8.68546	2.00776	-1.57413	-8.68546	-8.68546	-8.68546	-8.68546	-0.954174	-8.68546	-8.68546	1.15594	3.55114	1.94449	3.06228	2.07104	2.34622	2.65448	1.09271	0.364166	1.11515
B2_Mm1a	0.0105025	9.13629	chr5	122348001	122348192	-7.70585	1.43044	-8.68546	1.26929	-8.68546	-8.68546	-8.68546	-8.68546	-8.68546	-8.68546	-8.68546	-0.848568	2.3023	2.05364	1.18396	0.886707	0.310505	2.97801	2.86593	0.180178	0.188595	1.35462
B2_Mm1a	0.0105025	7.50481	chr5	122671936	122672123	-3.41874	4.08607	-1.04894	4.0392	0.280669	-0.126596	0.650255	-0.384275	-1.7136	-8.68546	-8.68546	-8.68546	3.96494	5.25394	3.85819	4.89436	4.11347	3.42342	3.4527	4.92937	4.26336	2.70692
B2_Mm1a	0.0105025	8.99418	chr5	123712633	123712823	-7.56658	1.4276	-8.68546	1.40908	-8.68546	0.265601	-8.68546	-8.68546	-8.68546	-8.68546	-8.68546	-8.68546	0.987903	3.2311	-0.808511	0.479203	1.055	1.76315	2.59336	1.77267	2.83998	0.362152
B2_Mm1a	0.0105025	9.93445	chr5	124347813	124348006	-5.56383	4.37062	-8.68546	4.16053	0.820308	-8.68546	-8.68546	-8.68546	-0.758923	-1.1447	-8.68546	-8.68546	4.58013	5.79358	3.86944	5.13854	4.77668	3.6582	4.15584	4.16523	3.981	3.5876
B2_Mm1a	0.0105025	8.11178	chr5	124401578	124401767	-4.7416	3.37018	-4.90005	3.58785	-8.68546	-0.726826	-0.949975	-0.399542	-8.68546	-1.11464	-8.68546	-8.68546	3.90237	4.06875	3.52099	4.07174	3.26421	2.92273	3.70047	3.65472	2.90414	1.69165
B2_Mm1a	0.0105025	10.9707	chr5	126102692	126102882	-6.6622	4.30846	-8.68546	4.12095	-8.68546	-8.68546	-8.68546	-8.68546	-0.151476	-8.68546	-1.0334	-8.68546	6.58782	4.64614	4.23588	3.75222	2.31804	5.30747	3.24544	5.39716	3.58845	4.00601
B2_Mm1a	0.0105025	9.20157	chr5	128096224	128096383	-7.78464	1.41692	-8.68546	1.34331	-8.68546	-1.4789	-8.68546	-8.68546	-8.68546	-8.68546	-8.68546	-8.68546	1.2434	3.6386	2.44699	0.149741	1.57354	1.17065	0.0415059	1.44321	0.0365918	2.42501
B2_Mm1a	0.0105025	9.66631	chr5	130834700	130834889	-7.69063	1.97567	-8.68546	1.97949	-8.68546	-0.726826	-8.68546	-8.68546	-8.68546	-8.68546	-8.68546	-8.68546	1.99548	2.06875	2.36899	3.54567	0.74065	2.06023	1.9635	1.41768	1.90414	1.69165
B2_Mm1a	0.0105025	9.70718	chr5	131555564	131555723	-3.38012	6.32707	-1.17382	6.0316	-8.68546	1.84303	0.297953	-8.68546	-1.48094	-0.866711	-0.777895	-8.68546	7.08261	7.99616	7.26077	6.59268	6.12813	5.73137	5.82287	5.93507	5.32199	5.39901
B2_Mm1a	0.0105025	9.96798	chr5	132492460	132492630	-5.72034	4.24764	-8.68546	4.41304	-8.68546	0.425177	-1.79797	-8.68546	-8.68546	-0.962636	-8.68546	-8.68546	4.35693	4.68018	4.52099	5.62367	3.35208	5.58569	4.46914	3.01025	3.3557	3.52173
B2_Mm1a	0.0105025	9.20312	chr5	134306749	134306949	-7.72867	1.47444	-8.68546	1.77029	-8.68546	-8.68546	-1.03117	-8.68546	-8.68546	-8.68546	-8.68546	-8.68546	0.499243	2.57252	1.11787	1.99054	2.11889	1.84153	2.03431	1.69905	1.58194	-0.711471
B2_Mm1a	0.0105025	7.36831	chr5	135872668	135872826	-5.50933	1.85898	-8.68546	2.16167	-8.68546	-8.68546	-8.68546	-8.68546	0.11307	-8.68546	-0.183887	-0.576489	2.57438	2.32572	2.45604	3.15879	1.99762	0.442732	1.05055	2.32673	1.6306	0.626698
B2_Mm1a	0.0105025	5.74973	chr5	136529798	136529988	-3.01011	2.73962	-1.22026	2.79107	-8.68546	-0.734399	-1.95755	-1.40712	-0.736439	-8.68546	-1.0334	-0.841035	2.15783	4.64614	2.89193	4.35367	4.43352	1.59322	3.48644	2.69021	0.781091	0.362152
B2_Mm1a	0.0105025	8.75109	chr5	136758373	136758767	-6.49628	2.25482	-8.68546	2.00637	-8.68546	-8.68546	-2.00583	-3.4554	-8.68546	-8.68546	-3.08168	-8.68546	2.02709	4.68532	2.31313	3.86833	3.41272	1.63241	1.98565	1.25491	1.46978	-0.101165
B2_Mm1a	0.0105025	9.58743	chr5	137326742	137326966	-7.7696	1.81783	-8.68546	1.21928	-8.68546	-8.68546	-8.68546	-8.68546	-8.68546	-1.35856	-8.68546	-8.68546	3.961	4.21714	-0.0448631	2.46524	0.496724	1.94183	0.134615	4.92099	-0.0402238	0.1258
B2_Mm1a	0.0105025	7.71	chr5	137460523	137460714	-5.97094	1.73907	-8.68546	1.74065	-1.7497	-0.741933	-8.68546	-8.68546	-8.68546	-8.68546	-8.68546	-1.84857	2.4398	3.6386	2.50588	2.69406	1.89547	0.58569	1.58583	0.917143	0.188595	0.939581
B2_Mm1a	0.0105025	9.37148	chr5	139113097	139113290	-6.86569	2.50578	-8.68546	2.12534	-8.68546	-0.756883	-8.68546	-8.68546	-8.68546	-8.68546	-2.05588	-8.68546	7.24154	3.03869	4.49093	3.26407	1.51795	1.74066	1.76352	2.48716	0.173645	-0.660332
B2_Mm1a	0.0105025	9.95911	chr5	142930141	142930330	-4.50474	5.45437	-5.35564	5.22088	-8.68546	1.27317	-8.68546	0.18542	-0.728865	-8.68546	-2.02582	-8.68546	4.48733	5.8761	5.6748	5.7473	3.9501	4.77072	5.54847	10.4377	3.1579	4.89329
B2_Mm1a	0.0105025	6.22558	chr5	143106109	143106270	-3.16548	3.0601	-0.944753	3.12143	0.495408	-8.68546	-0.719969	-1.16954	-8.68546	0.922722	-8.68546	1.2039	4.26988	4.46868	1.42907	3.21928	2.29258	2.91827	3.02358	3.69831	3.68163	1.59973
B2_Mm1a	0.0105025	10.0053	chr5	144036382	144036572	-7.81755	2.18779	-8.68546	2.37713	-1.74217	-8.68546	-8.68546	-8.68546	-8.68546	-8.68546	-8.68546	-8.68546	2.30983	3.64614	1.51342	2.35367	2.19251	2.40058	2.59336	3.06218	2.44406	-0.637848
B2_Mm1a	0.0105025	12.3646	chr5	144390595	144390783	-8.68546	3.67912	-8.68546	4.0313	-8.68546	-8.68546	-8.68546	-8.68546	-8.68546	-8.68546	-8.68546	-8.68546	3.00309	3.98325	4.41613	4.07935	3.07019	4.53915	4.60855	4.54867	3.16551	1.37734
B2_Mm1a	0.0105025	5.37456	chr5	147982399	147982574	0.558737	5.93329	1.39041	6.01986	-0.039211	3.08404	3.91534	3.03281	0.381559	1.69622	1.0846	-8.68546	3.74976	6.13337	8.19823	6.68466	5.90636	3.66542	5.47386	6.66911	7.88018	4.972
B2_Mm1a	0.0105025	8.42828	chr5	148532725	148532902	-5.6173	2.81098	-8.68546	2.73872	-8.68546	-8.68546	-0.855853	-8.68546	0.365257	-1.02052	-8.68546	-8.68546	4.21888	3.86331	2.61511	2.31786	2.92223	2.78238	2.69506	1.70444	2.94168	2.04881
B2_Mm1a	0.0105025	7.87748	chr5	150335048	150335233	-4.48579	3.39169	-4.6908	3.65737	0.296099	-0.696129	-0.334315	-8.68546	-8.68546	-8.68546	-0.410163	-8.68546	4.1961	4.85433	3.13665	4.06179	3.81574	2.80142	2.40924	3.499	1.04175	4.10086
B2_Mm1a	0.0105025	9.87873	chr5	20656532	20656725	-5.72583	4.1529	-8.68546	4.50162	-8.68546	-1.75688	-8.68546	-8.68546	0.241077	-8.68546	-8.68546	-0.863519	4.74678	3.94558	4.25647	4.82595	4.81912	3.52494	2.34848	6.11165	4.803	2.14702
B2_Mm1a	0.0105025	9.92802	chr5	21778622	21778812	-7.71947	2.20855	-8.68546	2.77019	-8.68546	-8.68546	-0.957548	-8.68546	-8.68546	-8.68546	-8.68546	-8.68546	-1.0121	2.64614	4.47689	2.89424	3.12539	3.50011	2.59336	-0.397251	2.89657	1.36215
B2_Mm1a	0.0105025	10.2627	chr5	23820892	23821084	-8.68546	1.57721	-8.68546	1.84546	-8.68546	-8.68546	-8.68546	-8.68546	-8.68546	-8.68546	-8.68546	-8.68546	1.97287	4.36808	2.8769	2.20114	1.71805	2.16316	-0.229023	1.17268	-0.8189	0.347124
B2_Mm1a	0.0105025	11.3233	chr5	29797958	29798147	-7.77472	3.54855	-8.68546	3.7858	-8.68546	-8.68546	-8.68546	-1.39954	-8.68546	-8.68546	-8.68546	-8.68546	2.80283	4.23867	3.95395	4.29413	2.82811	2.6008	4.28543	4.33824	2.52563	3.61765
B2_Mm1a	0.0105025	8.30818	chr5	32890662	32890847	-3.3015	5.00668	-1.03249	5.13235	-8.68546	-0.696129	0.0807221	-1.36885	1.30183	-8.68546	0.326803	-8.68546	4.80753	6.457	5.88797	6.58356	5.18074	4.51414	5.52471	5.08396	4.62672	1.40042
B2_Mm1a	0.0105025	8.20695	chr5	33711241	33711400	-4.67188	3.53507	-5.27609	3.77181	-8.68546	-0.478898	0.297953	-8.68546	-8.68546	-1.86671	-8.68546	-0.585534	4.2878	4.12403	4.65644	2.60917	4.91931	3.30816	4.04151	3.50211	2.69956	1.20262
B2_Mm1a	0.0105025	9.98132	chr5	35902510	35902702	-7.73083	2.25048	-8.68546	2.57826	-8.68546	-8.68546	-8.68546	-8.68546	-8.68546	-8.68546	-1.04842	-8.68546	2.67331	2.63111	2.76142	1.87921	2.5254	2.27864	-0.229023	2.67518	0.1811	5.12848
B2_Mm1a	0.0105025	9.44569	chr5	36555398	36555591	-7.69439	1.7513	-8.68546	1.85851	-8.68546	-0.756883	-8.68546	-8.68546	-8.68546	-8.68546	-8.68546	-8.68546	0.550381	1.62365	1.97636	2.19368	1.51795	1.74066	2.85098	3.22412	2.49557	-0.660332
B2_Mm1a	0.0105025	11.4493	chr5	38530588	38530774	-7.81276	3.63654	-8.68546	3.46906	-8.68546	-1.70386	-8.68546	-8.68546	-8.68546	-8.68546	-8.68546	-8.68546	3.34037	4.48403	4.71388	4.56863	3.40747	3.53065	2.81654	3.91869	2.87052	2.71461
B2_Mm1a	0.0105025	6.21772	chr5	64347941	64348133	-2.62148	3.59624	-0.996652	3.889	-8.68546	0.250573	0.612386	-2.42214	-8.68546	-1.13724	-0.0484235	-0.856063	3.2208	3.95304	2.8769	4.20114	4.5254	4.19291	2.09291	4.14231	3.82496	2.93209
B2_Mm1a	0.0105025	2.77815	chr5	65548080	65548234	1.39015	4.1683	1.57434	4.28476	1.88106	2.15187	-0.071281	-0.105811	2.26531	0.764055	2.96835	1.26762	5.1221	4.26937	4.30015	4.19554	3.98858	4.38638	5.25723	4.33032	3.5849	2.24842
B2_Mm1a	0.0105025	10.3273	chr5	65992648	65992837	-7.77472	2.55255	-8.68546	2.20475	-8.68546	-8.68546	-8.68546	-1.39954	-8.68546	-8.68546	-8.68546	-8.68546	2.1654	4.46107	1.19906	2.22374	1.548	2.18576	3.1859	3.69778	1.78866	3.07017
B2_Mm1a	0.0105025	8.30015	chr5	72951141	72951301	-4.66402	3.63614	-5.28058	3.91603	-0.495659	0.512113	-0.711036	-8.68546	-8.68546	-1.8757	-8.68546	-8.68546	2.93485	3.89265	4.02296	4.53307	4.10887	3.59462	3.93941	4.20681	3.19753	1.93059
B2_Mm1a	0.0105025	4.20214	chr5	76045173	76045363	-0.135308	4.06683	-0.1037	4.33794	-0.742171	0.850564	-0.957548	-0.0851873	-0.736439	-0.122212	0.551567	0.158965	4.15783	6.251	0.191489	6.62895	5.09063	3.68069	5.27786	3.50964	4.51806	1.36215
B2_Mm1a	0.0105025	5.72744	chr5	76403222	76403414	-3.96365	1.76379	-1.69736	1.69796	-0.757199	-0.749427	-0.972576	-2.42214	-0.751467	-8.68546	-8.68546	-8.68546	3.2208	2.8535	1.17646	3.04914	2.03998	2.82612	1.35594	-0.412279	1.1811	0.347124
B2_Mm1a	0.0105025	6.56925	chr5	90262429	90262581	-3.52704	3.04221	-0.900214	3.16837	0.57787	-8.68546	-8.68546	-1.08707	-0.416398	-8.68546	-0.713354	-0.520994	3.39541	3.55114	2.51153	3.02164	4.30105	2.91326	3.62961	3.31511	1.10113	2.68219
B2_Mm1a	0.0105025	10.921	chr5	92352626	92352786	-6.4412	4.47985	-8.68546	4.76564	-8.68546	-8.68546	0.873927	-8.68546	-8.68546	-0.290738	-8.68546	-8.68546	4.84912	5.76712	2.75993	5.69534	4.43902	4.96902	4.45878	4.68215	2.14308	5.03493
B2_Mm1a	0.0105025	9.29032	chr5	98216702	98216897	-6.88036	2.40996	-8.68546	2.36769	-8.68546	-8.68546	-8.68546	-0.859434	-8.68546	-8.68546	-2.07068	-8.68546	2.27255	3.02389	3.0611	3.44192	2.15523	2.46283	1.91865	2.8874	1.9662	0.909834
B2_Mm1a	0.0105025	8.34475	chr5	98271085	98271283	-6.03643	2.30832	-8.68546	2.54605	-1.80137	-8.68546	-8.68546	-0.881349	-8.68546	-2.18141	-8.68546	-8.68546	2.38814	4.3943	1.45422	3.58993	3.62808	2.70395	3.18624	1.71348	-0.278105	0.302956
B2_Mm1a	0.0105025	5.56801	chr5	102083553	102083743	-2.43699	3.13102	-0.735419	3.62323	-8.68546	-0.734399	-0.957548	-0.407115	-0.736439	-8.68546	-0.0333953	0.743928	3.84588	4.14864	3.89193	3.84844	3.903	3.40058	3.03393	2.92468	1.36605	0.947115
B2_Mm1a	0.0105025	6.10422	chr5	108690507	108690666	-3.52021	2.58401	-1.81914	2.65715	-1.48667	0.84303	-0.117085	-2.15161	-8.68546	-8.68546	0.807068	-8.68546	2.05076	2.31668	3.61691	3.14974	3.2365	2.54916	2.04151	2.76514	1.03659	3.07708
B2_Mm1a	0.0105025	10.3533	chr5	109916568	109916759	-6.70055	3.65273	-8.68546	3.84724	-0.749704	-0.741933	-8.68546	-8.68546	-8.68546	-8.68546	-8.68546	-8.68546	1.3023	1.6386	4.18396	5.20863	6.99233	6.20774	2.9484	5.18018	3.51052	-0.645382
B2_Mm1a	0.0105025	9.55719	chr5	114707214	114707410	-1.49757	8.05963	0.693346	8.47034	-0.201831	2.22098	0.582792	0.87019	0.803901	-8.68546	-8.68546	1.11434	10.5108	10.2088	8.90008	9.41662	5.71082	7.593	8.04059	9.09534	5.42763	5.69257
B2_Mm1a	0.0105025	9.12443	chr5	114933850	114934042	-5.54183	3.58259	-8.68546	3.30327	-8.68546	-8.68546	-8.68546	1.2783	-8.68546	-1.13724	-1.04842	-8.68546	4.25828	4.95304	3.26392	1.87921	3.17748	4.07005	5.9608	3.34261	2.98846	1.93209
B2_Mm1a	0.0105025	9.38244	chr5	115164238	115164428	-7.69255	1.68989	-8.68546	1.92971	-0.742171	-8.68546	-8.68546	-8.68546	-8.68546	-8.68546	-8.68546	-8.68546	2.15783	2.64614	1.51342	1.7016	0.318039	2.76315	2.59336	3.06218	-0.218909	0.362152
B2_Mm1a	0.0105025	10.4801	chr5	115320210	115320369	-8.68546	1.79469	-8.68546	1.94266	-8.68546	-8.68546	-8.68546	-8.68546	-8.68546	-8.68546	-8.68546	-8.68546	2.82837	3.31668	0.44699	1.47167	1.57354	1.84872	2.62647	2.18018	2.03659	-0.382347
B2_Mm1a	0.0105025	9.33468	chr5	115324478	115324665	-3.51594	5.81874	-1.36701	5.74479	-0.719331	2.0958	-1.93471	-0.799313	-0.713599	-8.68546	-8.68546	-8.68546	6.26813	7.22357	6.36408	5.72444	6.8112	3.90147	5.57703	5.76514	5.4669	5.08543
B2_Mm1a	0.0105025	7.5375	chr5	115577661	115577845	-3.67242	3.86508	-1.38226	3.44086	-8.68546	-1.68835	-8.68546	-0.361068	-8.68546	-1.07616	-0.402385	0.205013	6.57311	2.69219	7.37196	6.72819	1.94905	3.99682	3.53249	3.34924	1.04953	1.4082
B2_Mm1a	0.0105025	7.29717	chr5	118024761	118024954	-6.91266	0.384508	-8.68546	0.169436	-8.68546	-8.68546	-8.68546	-1.4296	-1.75892	-8.68546	-8.68546	-8.68546	0.965419	0.0386914	0.753968	2.77865	-0.289407	-0.42926	0.348484	0.165227	0.173645	-0.660332
B2_Mm1a	0.0105025	10.6804	chr5	118035312	118035504	-8.68546	1.99495	-8.68546	2.17458	-8.68546	-8.68546	-8.68546	-8.68546	-8.68546	-8.68546	-8.68546	-8.68546	0.972875	2.04615	3.26392	1.46417	2.30301	4.35956	2.57833	3.11128	0.503028	-0.652876
B2_Mm1a	0.0105025	10.0282	chr5	119709606	119709795	-8.68546	1.34269	-8.68546	1.2114	-8.68546	-8.68546	-8.68546	-8.68546	-8.68546	-8.68546	-8.68546	-8.68546	2.99548	1.06875	1.19906	1.22374	1.32561	1.18576	1.60093	0.93225	1.52563	0.369725
B2_Mm1a	0.0105025	11.1353	chr5	119753577	119753726	-6.54499	4.59027	-8.68546	4.65674	-8.68546	-8.68546	-8.68546	-1.05851	-8.68546	0.81136	-8.68546	-8.68546	4.50644	5.65771	4.99953	5.07574	4.03588	4.40127	4.80704	5.14118	3.24518	4.03269
B2_Mm1a	0.0105025	9.21719	chr5	121215805	121215996	-6.72388	2.49331	-8.68546	2.64029	-8.68546	-8.68546	-8.68546	-0.829687	-8.68546	-8.68546	-8.68546	-0.848568	2.78772	3.6386	1.50588	3.74469	3.76994	1.75562	2.68536	2.59522	2.09549	0.354618
B2_Mm1a	0.0105025	10.5356	chr5	121589408	121589598	-6.88796	3.64761	-8.68546	3.66952	-8.68546	-8.68546	-0.957548	-8.68546	-8.68546	-8.68546	-2.0334	-8.68546	1.9879	3.96807	6.55781	3.14217	5.03686	6.12461	3.37097	5.02901	1.89657	-0.637848
B2_Mm1a	0.0105025	9.11066	chr5	121752385	121752563	-7.85335	1.25731	-8.68546	1.18331	-8.68546	-8.68546	-8.68546	-8.68546	-8.68546	-2.0286	-8.68546	-8.68546	1.08152	2.15479	1.2851	2.30978	1.41165	0.686837	2.20155	0.696362	0.289742	0.455765
B2_Mm1a	0.0105025	7.16476	chr5	122237833	122238026	-4.35481	2.80994	-2.28715	3.11208	-8.68546	-0.17192	-1.98003	-2.4296	-8.68546	-2.1447	-2.05588	-8.68546	2.77277	3.49812	3.33893	3.77865	3.99599	2.96306	1.76352	0.580265	3.26111	2.14702
B2_Mm1a	0.0105025	7.12935	chr5	122424008	122424167	-4.6588	2.47055	-5.27609	2.64604	-8.68546	-0.478898	0.297953	-8.68546	-0.480938	-1.86671	-8.68546	-8.68546	2.82837	1.90164	3.90642	3.47167	1.31051	2.75562	2.62647	2.6656	2.62155	0.617653
B2_Mm1a	0.0105025	10.7116	chr5	123833962	123834114	-3.11083	7.60081	-0.804034	7.77675	-8.68546	0.585642	-8.68546	-1.08707	0.905531	-8.68546	1.28665	-0.520994	8.59796	8.31195	7.04291	7.87249	8.35461	7.61023	8.47455	7.68101	6.98784	5.07451
B2_Mm1a	0.0105025	8.1138	chr5	124551019	124551211	-3.51521	4.59858	-1.55491	4.63042	-8.68546	-8.68546	-1.97258	-8.68546	0.248533	-1.13724	1.65202	-0.856063	4.06034	5.47241	4.49839	6.55164	4.76244	3.82612	5.91053	3.11128	5.12361	2.66905
B2_Mm1a	0.0105025	6.1183	chr5	129844710	129844874	-2.65366	3.46465	-0.971225	3.51015	-8.68546	-1.52329	-0.746441	-1.19601	0.474668	-8.68546	-0.237326	-0.629928	3.19901	4.85724	3.65052	4.01224	3.40361	2.26376	4.42338	3.06178	3.61669	2.15822
B2_Mm1a	0.0105025	7.95931	chr5	130061201	130061394	-3.20019	4.75912	-1.45079	4.85599	-8.68546	-1.75688	-0.980032	-2.4296	-8.68546	-1.1447	-1.05588	-0.863519	5.07394	5.53054	5.54404	5.83754	4.41103	5.04647	4.59641	4.22412	4.6655	2.6616
B2_Mm1a	0.0105025	8.76111	chr5	130132293	130132474	-7.84525	0.915858	-8.68546	0.87275	-8.68546	-8.68546	-8.68546	-8.68546	-8.68546	-8.68546	-1.96376	-8.68546	1.6425	1.13081	1.58305	1.54884	0.387673	0.247821	0.440602	0.672383	1.07312	0.431786
B2_Mm1a	0.0105025	9.20717	chr5	134170062	134170216	-6.69874	2.50843	-8.68546	2.73116	-8.68546	-8.68546	-0.656243	-8.68546	-8.68546	-0.820908	-8.68546	-8.68546	3.68152	3.36248	1.81472	3.36547	3.4267	1.21646	1.08731	2.99152	1.66736	2.47081
B2_Mm1a	0.0105025	6.45729	chr5	134265433	134265620	0.899375	7.35666	0.25603	7.24305	-1.71933	6.21325	2.06529	-0.0623473	-0.713599	1.07055	0.574407	-0.233232	6.6032	7.8588	5.53626	8.50767	9.94451	6.62729	6.56373	8.66725	8.55101	4.70692
B2_Mm1a	0.0105025	7.55366	chr5	134308905	134309094	-4.48586	3.06779	-4.70716	3.33501	-8.68546	-0.141863	-8.68546	-8.68546	-0.728865	-8.68546	-0.0258221	-0.248499	4.38779	4.8761	4.40852	3.42538	2.98858	3.24465	1.37854	4.22503	1.37363	0.369725
B2_Mm1a	0.0105025	9.7639	chr5	134321037	134321223	-5.14629	4.61761	-8.68546	4.36859	-8.68546	-8.68546	1.77343	-8.68546	-0.705904	-8.68546	-8.68546	1.1895	5.542	4.55114	4.43148	6.23766	5.97306	3.37865	3.77074	4.30571	4.27106	3.71461
B2_Mm1a	0.0105025	11.6755	chr5	134331913	134332105	-5.87567	5.79984	-8.68546	5.94239	-8.68546	-0.749427	-1.97258	-8.68546	-8.68546	-8.68546	-8.68546	-0.856063	4.46473	7.15467	5.03444	6.29706	6.46624	5.34638	6.53253	5.58772	7.12361	3.99098
B2_Mm1a	0.0105025	12.5431	chr5	134355341	134355534	-8.68546	3.85761	-8.68546	3.51948	-8.68546	-8.68546	-8.68546	-8.68546	-8.68546	-8.68546	-8.68546	-8.68546	3.8234	4.79358	3.56132	5.39532	3.35445	3.47763	4.51841	3.2807	3.03163	3.33967
B2_Mm1a	0.0105025	8.82599	chr5	134591279	134591462	-5.56186	3.26413	-8.68546	3.29317	-8.68546	-0.680532	0.681281	-8.68546	-8.68546	-1.06835	-8.68546	-8.68546	3.43409	4.6386	3.15225	3.03557	4.1445	3.10652	3.64723	4.11605	1.95044	1.41602
B2_Mm1a	0.0105025	9.76244	chr5	135153722	135153920	-4.37001	5.39243	-4.79285	5.97375	-8.68546	-0.208632	0.983256	-8.68546	-8.68546	-8.68546	-0.0925911	-0.900231	6.13816	5.80933	8.33197	7.91985	7.25884	7.05366	2.97474	3.06712	4.06767	1.30296
B2_Mm1a	0.0105025	10.2082	chr5	135402053	135402244	-8.68546	1.52272	-8.68546	1.84303	-8.68546	-8.68546	-8.68546	-8.68546	-8.68546	-8.68546	-8.68546	-8.68546	-1.01963	2.37557	1.50588	2.34614	3.85483	-0.41431	1.36343	2.18018	-1.81141	4.84647
B2_Mm1a	0.0105025	8.12509	chr5	137596309	137596496	-3.16934	4.95575	-0.862077	4.94354	-8.68546	1.45837	-8.68546	0.78565	-0.713599	-8.68546	-1.01056	0.181805	5.5026	6.10638	4.88675	4.40893	5.83273	4.66046	3.56373	5.62559	5.00033	3.96995
B2_Mm1a	0.0105025	8.49651	chr5	138077219	138077407	-4.18816	4.30836	-4.60376	4.36286	-8.68546	0.602716	-8.68546	-8.68546	-8.68546	-0.522063	-0.0182089	1.17415	4.58805	4.46868	4.33596	4.07935	5.25606	4.38977	3.97112	4.72646	3.56887	3.69927
B2_Mm1a	0.0105025	11.8656	chr5	143056884	143057073	-5.71291	6.15271	-8.68546	6.39512	-0.734597	-1.72683	-8.68546	0.18542	-8.68546	-8.68546	-8.68546	-8.68546	8.0067	7.65371	6.33861	7.46406	4.57354	8.01019	4.34817	5.31076	6.45163	3.36973
B2_Mm1a	0.0105025	8.55342	chr5	143446402	143446585	-6.64332	1.9101	-8.68546	2.18961	-8.68546	0.319468	-8.68546	-1.35325	-8.68546	-8.68546	-8.68546	-8.68546	2.04177	1.11504	2.9458	2.40754	1.10887	0.647091	2.83987	3.24158	2.33746	0.416019
B2_Mm1a	0.0105025	8.57004	chr5	143917106	143917296	-6.69867	1.87138	-8.68546	1.77212	-0.742171	-0.734399	-8.68546	-8.68546	-8.68546	-8.68546	-8.68546	-8.68546	3.57287	4.06118	2.51342	0.89424	0.733077	1.76315	2.10793	0.924677	1.78109	0.362152
B2_Mm1a	0.0105025	3.42496	chr5	149447165	149447356	3.89355	7.31851	4.4012	7.29963	4.20449	4.59792	1.49435	4.89823	3.95647	4.67761	1.129	6.19035	5.4398	9.02519	6.90505	5.78152	6.64441	7.69421	8.40418	8.4138	6.88208	7.99486
B2_Mm1a	0.0105025	8.26382	chr6	29999379	29999566	-3.00845	5.25538	-1.40547	5.36116	-8.68546	-0.711559	0.0652921	1.61572	-8.68546	-2.09937	3.11873	-8.68546	6.21042	6.1501	5.34361	4.79972	5.47016	5.3165	5.3787	4.60287	5.72676	3.55492
B2_Mm1a	0.0105025	8.13418	chr6	30001906	30002095	-4.91848	3.2157	-5.20614	3.14332	-8.68546	-1.72683	-0.365012	-1.39954	-8.68546	-1.11464	-8.68546	-8.68546	2.99548	4.06875	4.24346	3.98928	2.74065	3.92273	2.88104	2.06975	3.29116	1.95469
B2_Mm1a	0.0105025	6.68826	chr6	31630756	31630960	-3.94492	2.74334	-1.4919	2.71045	-0.844222	-0.83645	-2.0596	-0.924204	-0.83849	-8.68546	-8.68546	-8.68546	3.13378	3.41856	2.78988	2.11412	2.63103	3.07614	2.59084	3.71015	1.90143	2.06746
B2_Mm1a	0.0105025	8.62458	chr6	38362807	38362984	-3.17801	5.44657	-0.39456	5.62905	0.359525	0.367297	-8.68546	0.69458	-0.0497806	-8.68546	-8.68546	-0.739339	5.59739	5.55519	5.80098	6.00716	5.43468	5.6607	6.8419	6.38392	3.91253	3.2712
B2_Mm1a	0.0105025	6.53387	chr6	39558569	39558762	-4.70201	1.83187	-5.33275	1.76173	-8.68546	-8.68546	-1.98003	-8.68546	-8.68546	-0.559734	0.529083	-0.863519	2.77277	3.62365	1.49093	2.5722	2.03252	0.892668	2.08545	1.16523	0.758607	0.924631
B2_Mm1a	0.0105025	7.01002	chr6	65766603	65766792	-6.12765	0.882373	-8.68546	0.993863	-1.7346	-8.68546	-8.68546	-8.68546	-8.68546	-8.68546	-2.02582	-1.83346	1.99548	1.65371	1.19906	0.486776	1.32561	1.6008	-0.206422	0.610322	0.788664	-0.630275
B2_Mm1a	0.0105025	11.0975	chr6	70005246	70005435	-6.67339	4.42413	-8.68546	4.48207	-8.68546	-8.68546	-8.68546	-8.68546	-8.68546	-8.68546	0.55914	-1.83346	6.2434	6.57654	4.69092	1.70917	1.91057	4.27322	5.16862	6.11812	4.18098	3.36973
B2_Mm1a	0.0105025	11.4718	chr6	72791792	72791989	-5.80914	5.66271	-8.68546	5.55863	-8.68546	-1.78633	-8.68546	-8.68546	-8.68546	-1.17414	-0.0853231	-8.68546	6.42783	6.62396	5.18396	5.45702	6.06485	5.66024	6.9677	5.34524	4.88567	4.01066
B2_Mm1a	0.0105025	6.06603	chr6	85419506	85419686	-1.89944	4.16659	-0.21402	3.8961	0.335412	0.343184	-0.879965	-8.68546	1.92611	-8.68546	1.21411	-0.763452	4.06549	5.53108	4.35654	3.72671	3.13259	4.84073	3.32302	5.8995	3.1806	3.60966
B2_Mm1a	0.0105025	4.34589	chr6	87782037	87782210	-0.396776	3.94912	0.273499	3.93125	-0.0227229	2.92365	2.49887	0.534725	-8.68546	0.0122731	1.27102	-1.70655	4.37032	5.75025	4.02641	3.83608	5.29383	2.81517	3.16842	4.7596	2.65254	2.81857
B2_Mm1a	0.0105025	7.7087	chr6	91641445	91641638	-6.692	1.0167	-8.68546	1.07955	-8.68546	-8.68546	-8.68546	-8.68546	-8.68546	-0.559734	-8.68546	-0.863519	0.965419	2.03869	1.49093	1.19368	1.88052	0.57074	0.763521	0.165227	-0.241393	1.33967
B2_Mm1a	0.0105025	11.3584	chr6	94414874	94415031	-3.54656	7.81182	-1.40868	8.19406	1.53148	-8.68546	-0.6839	-2.13347	-0.46279	-8.68546	-8.68546	-0.567387	8.43148	8.21747	7.37203	8.4853	8.43718	8.17065	9.18377	7.78329	8.00894	4.02812
B2_Mm1a	0.0105025	9.42009	chr6	95410742	95410895	-8.68546	0.734627	-8.68546	0.879944	-8.68546	-8.68546	-8.68546	-8.68546	-8.68546	-8.68546	-8.68546	-8.68546	2.46847	1.95678	1.08709	0.204882	-0.956281	-1.09613	1.41858	1.49835	0.0917333	0.672794
B2_Mm1a	0.0105025	10.0867	chr6	97248895	97249078	-8.68546	1.40129	-8.68546	1.24347	-8.68546	-8.68546	-8.68546	-8.68546	-8.68546	-8.68546	-8.68546	-8.68546	1.62673	2.9224	1.24536	4.40754	0.371906	1.23205	2.2993	1.24158	-0.750005	-0.583981
B2_Mm1a	0.0105025	3.64434	chr6	113241671	113241861	-1.52319	2.12115	-0.927774	1.92947	0.842792	-8.68546	-1.95755	-0.822153	0.848524	-1.12221	-1.0334	-0.256072	3.74279	1.64614	2.77645	1.89424	1.903	2.68069	1.95593	4.24661	1.00348	-0.637848
B2_Mm1a	0.0105025	8.43533	chr6	114825286	114825480	-2.67642	5.7589	-0.318638	5.64597	-8.68546	2.32316	-8.68546	2.02241	-0.76634	-8.68546	0.936703	0.129064	5.14783	7.88925	2.33151	8.00133	6.22674	5.31821	4.51099	5.97373	8.21335	3.97611
B2_Mm1a	0.0105025	9.27111	chr6	114910501	114910699	-5.82734	3.44377	-8.68546	3.55136	-0.801367	-0.208632	-8.68546	-8.68546	-8.68546	-2.18141	-8.68546	-8.68546	2.62915	3.80933	4.62415	4.22736	3.48124	3.62149	2.6337	4.40153	3.38486	1.62488
B2_Mm1a	0.0105025	6.05208	chr6	115019025	115019219	-1.79345	4.25863	0.377663	4.22893	0.549856	0.820662	0.0125506	0.884911	0.23366	-8.68546	0.521666	-8.68546	4.73936	4.2012	3.24905	4.25666	5.33253	3.81125	4.58899	5.03228	3.72082	3.65418
B2_Mm1a	0.0105025	8.95574	chr6	120125591	120125794	-5.62364	3.3321	-8.68546	2.84341	-1.83717	0.170605	-8.68546	-8.68546	-8.68546	0.104719	-8.68546	-8.68546	0.477869	5.25158	6.55592	4.47167	1.96001	2.58569	1.69101	5.63704	3.10113	1.58908
B2_Mm1a	0.0105025	10.0089	chr6	120351242	120351454	-6.61299	3.39595	-8.68546	2.9756	-0.899452	0.10832	-8.68546	-8.68546	-8.68546	-8.68546	-8.68546	-8.68546	3.00055	7.69831	2.35614	6.86624	1.89772	3.2433	2.95065	3.53293	2.20877	0.204871
B2_Mm1a	0.0105025	7.76548	chr6	120593823	120594010	-2.58072	5.18476	-0.715445	5.14963	-0.719331	-0.711559	-1.93471	-0.384275	-8.68546	0.900628	-0.425593	-8.68546	5.89339	6.54345	4.70618	5.25693	4.48384	5.04233	5.50928	6.60858	3.02632	4.77731
B2_Mm1a	0.0105025	12.6385	chr6	121858699	121858884	-6.65387	5.98466	-8.68546	6.15905	-8.68546	-8.68546	-0.334315	-0.783883	-8.68546	-8.68546	-8.68546	-8.68546	6.36602	7.24919	4.68919	5.73987	6.33359	6.20135	7.96127	6.11675	5.78899	3.40042
B2_Mm1a	0.0105025	7.26629	chr6	122612172	122612362	-5.13686	2.12943	-5.35943	1.957	-1.74217	-8.68546	-8.68546	-8.68546	-0.736439	-8.68546	-2.0334	-1.84103	2.30983	2.3831	1.99884	3.06417	1.54043	1.91515	1.78601	3.24661	1.36605	1.68408
B2_Mm1a	0.0105025	8.69597	chr6	122717160	122717351	-7.84541	0.850555	-8.68546	0.736198	-8.68546	-8.68546	-1.96508	-8.68546	-8.68546	-8.68546	-8.68546	-8.68546	0.565332	1.6386	-0.816044	0.886707	0.310505	0.58569	1.77847	2.84314	-0.226443	0.939581
B2_Mm1a	0.0105025	8.55618	chr6	122760317	122760511	-5.43077	3.12541	-8.68546	3.08	-8.68546	-0.7643	0.597513	0.147946	-8.68546	-8.68546	-8.68546	-8.68546	2.27993	4.03127	0.74655	4.99362	4.9511	3.08688	3.27967	2.47974	3.07312	2.33225
B2_Mm1a	0.0105025	7.30706	chr6	122774223	122774412	-6.06296	1.2441	-8.68546	1.22662	-8.68546	-1.72683	-1.94997	-1.39954	-8.68546	-8.68546	-8.68546	-8.68546	0.580439	1.65371	1.52099	1.90181	2.44109	0.18576	-0.206422	0.93225	3.06168	0.369725
B2_Mm1a	0.0105025	8.20506	chr6	124523612	124523771	-6.88408	1.32099	-8.68546	1.35349	-8.68546	-1.4789	-8.68546	-8.68546	-1.48094	-8.68546	-8.68546	-8.68546	-0.756596	2.90164	2.61691	2.47167	-0.0114227	0.848725	2.62647	1.85825	0.0365918	0.617653
B2_Mm1a	0.0105025	7.42749	chr6	124924264	124924453	-3.33336	4.09413	-0.781163	4.21937	-8.68546	-8.68546	-8.68546	-0.0776141	-0.728865	1.05529	-0.0258221	-0.833462	3.69592	5.46107	4.24346	4.48678	3.548	4.84872	4.92286	4.19528	2.84756	2.69165
B2_Mm1a	0.0105025	10.0287	chr6	125066639	125066832	-5.67231	4.35641	-8.68546	4.54122	0.235345	-0.756883	-8.68546	-1.4296	-8.68546	-8.68546	-8.68546	-8.68546	4.74678	5.92133	4.41693	5.41091	2.29556	4.12533	4.28708	4.77009	4.6655	2.92463
B2_Mm1a	0.0105025	5.14915	chr6	125490938	125491126	-1.2219	3.92724	-0.966437	3.87818	-1.72698	-8.68546	0.0576385	-2.39193	2.60068	-1.10703	2.30372	-0.825848	4.39541	3.24629	2.01403	2.60987	4.85679	3.73769	6.726	5.29036	4.01867	2.37734
B2_Mm1a	0.0105025	10.0725	chr6	136366648	136366842	-6.49022	3.58228	-8.68546	3.83235	-8.68546	1.04305	-8.68546	-0.852054	-8.68546	-8.68546	-8.68546	-8.68546	3.71289	5.16056	1.16159	3.9518	3.98858	2.73325	3.34107	4.98224	3.99912	2.79168
B2_Mm1a	0.0105025	8.1541	chr6	140446976	140447171	-6.15806	1.99604	-8.68546	2.38702	-8.68546	-1.77168	-1.99483	-8.68546	-8.68546	-8.68546	-2.07068	-8.68546	1.53558	3.72433	0.154208	2.94442	1.28076	3.01537	2.44916	3.37282	-0.841152	2.32487
B2_Mm1a	0.0105025	8.09953	chr6	146758839	146758999	-2.26008	5.83945	-1.01815	5.70412	-8.68546	1.09708	1.28896	-1.1606	-8.68546	-0.8757	0.535045	-1.59452	6.48234	7.11504	4.96156	7.00494	5.08811	5.83974	5.24197	5.64368	5.76457	5.25252
B2_Mm1a	0.0105025	7.84995	chr6	4564416	4564608	-3.69823	4.15172	-1.77969	4.23746	-0.757199	0.835535	-8.68546	-1.42214	-8.68546	-2.13724	-0.0484235	-8.68546	3.43231	4.74659	4.34639	4.55164	5.0579	4.10176	4.12853	4.49461	3.50303	3.15448
B2_Mm1a	0.0105025	9.31349	chr6	11937430	11937617	-5.74595	3.56754	-8.68546	3.73464	-8.68546	-0.711559	-8.68546	-8.68546	-8.68546	-8.68546	-1.01056	-0.818195	4.05514	2.66898	3.67376	4.12653	4.04132	4.47404	3.56373	3.79551	3.30643	1.96995
B2_Mm1a	0.0105025	8.56476	chr6	28786152	28786355	-5.5745	2.99026	-8.68546	3.00088	-0.837167	0.170605	-8.68546	-0.502112	-8.68546	-8.68546	-8.68546	-8.68546	3.06283	3.87307	1.68146	3.4431	4.88601	2.08319	2.93894	3.8653	1.80157	2.26716
B2_Mm1a	0.0105025	9.98176	chr6	29661354	29661547	-4.3496	5.63216	-4.57819	5.82667	-0.179692	-8.68546	-8.68546	0.155363	-8.68546	0.440266	-0.470917	-8.68546	5.91962	6.16797	5.88325	6.22048	5.98672	4.74066	5.63389	5.77009	5.70503	4.29386
B2_Mm1a	0.0105025	13.3621	chr6	30188258	30188450	-6.28838	7.07369	-8.68546	7.15203	-8.68546	1.05793	-8.68546	0.747781	-8.68546	-8.68546	-8.68546	-8.68546	6.41582	8.33155	7.94795	8.38701	6.06678	7.02528	7.27877	7.85216	6.52983	4.90171
B2_Mm1a	0.0105025	7.29106	chr6	33915061	33915251	-5.05675	2.23431	-5.54629	2.59805	-8.68546	-0.734399	-8.68546	-2.40712	-8.68546	-2.12221	-0.448433	-8.68546	3.23583	2.86853	1.77645	3.35367	0.318039	1.17819	2.78601	2.4101	3.05411	1.36215
B2_Mm1a	0.0105025	6.7301	chr6	37996656	37996816	-2.3522	4.37789	-0.690703	4.35568	-8.68546	-0.487887	1.87393	-0.575641	-8.68546	-0.8757	-0.786883	-0.594523	4.9893	6.06257	3.96156	4.78461	3.73448	4.16166	4.67637	4.5497	3.44264	3.41602
B2_Mm1a	0.0105025	11.7935	chr6	38273427	38273598	-7.79865	3.99486	-8.68546	3.90592	-1.59101	-8.68546	-8.68546	-8.68546	-8.68546	-8.68546	-8.68546	-8.68546	3.99705	3.7973	5.57147	5.85276	3.92863	3.87367	2.10709	3.8832	4.10218	2.83524
B2_Mm1a	0.0105025	8.48658	chr6	38598094	38598281	-6.97962	1.50696	-8.68546	1.87812	-8.68546	-8.68546	-8.68546	-8.68546	-1.7136	-8.68546	-2.01056	-8.68546	2.71118	2.66898	2.67376	2.23901	2.21535	0.616064	0.393808	0.625589	1.5409	-0.615008
B2_Mm1a	0.0105025	10.9378	chr6	39311129	39311327	-7.69898	3.23883	-8.68546	3.5012	-8.68546	-0.793595	-8.68546	-8.68546	-8.68546	-8.68546	-8.68546	-8.68546	4.21411	4.95618	3.88718	3.83504	1.67388	3.70395	3.25037	3.29844	1.94429	1.62488
B2_Mm1a	0.0105025	8.77731	chr6	39807634	39807826	-7.69346	1.08385	-8.68546	1.23785	-8.68546	-0.749427	-8.68546	-8.68546	-8.68546	-8.68546	-8.68546	-8.68546	0.557837	1.04615	0.176461	2.33864	1.30301	2.03763	2.09291	1.17268	-1.8189	1.93209
B2_Mm1a	0.0105025	10.9489	chr6	46014141	46014331	-7.77567	3.17327	-8.68546	3.20632	-8.68546	-8.68546	-8.68546	-1.40712	-8.68546	-8.68546	-8.68546	-8.68546	3.68834	4.06118	4.74608	4.4178	3.055	2.50011	2.59336	3.35764	1.36605	1.94711
B2_Mm1a	0.0105025	9.436	chr6	48684051	48684211	-5.32425	4.11175	-8.68546	4.15778	-8.68546	-8.68546	-0.126073	0.161325	-8.68546	-8.68546	0.798079	-8.68546	4.55634	5.35208	5.79555	3.89564	3.73448	3.00966	4.7874	3.37282	4.41992	2.19363
B2_Mm1a	0.0105025	8.98727	chr6	49313493	49313683	-7.82991	1.15736	-8.68546	1.20858	-8.68546	-8.68546	-8.68546	-8.68546	-8.68546	-8.68546	-8.68546	-1.84103	1.79526	2.06118	-0.808511	2.7016	1.055	1.91515	-0.213995	0.924677	0.781091	1.36215
B2_Mm1a	0.0105025	5.58524	chr6	49357959	49358149	-2.49997	3.08527	-0.929325	3.17277	-8.68546	0.850564	0.0424521	-1.40712	-0.736439	-1.12221	-8.68546	-0.256072	3.15783	4.14864	3.77645	2.9817	1.903	2.68069	3.87347	3.18771	1.78109	3.36215
B2_Mm1a	0.0105025	6.62334	chr6	54995241	54995436	-2.63842	3.98491	-0.936572	4.1585	-8.68546	-8.68546	-0.994829	0.140566	-0.77372	-0.159493	-1.07068	-0.878316	4.34294	4.66775	3.0611	5.16074	3.74019	4.41392	3.99665	4.32036	3.6507	2.4948
B2_Mm1a	0.0105025	9.10631	chr6	58787868	58788058	-7.84447	1.26184	-8.68546	1.52603	-8.68546	-8.68546	-1.95755	-8.68546	-8.68546	-8.68546	-8.68546	-8.68546	1.57287	1.64614	1.19149	1.4792	1.73308	2.29366	1.37097	1.77267	-0.803871	0.362152
B2_Mm1a	0.0105025	8.26071	chr6	67180928	67181120	-4.47744	3.78327	-5.21846	3.77157	-0.172236	0.572501	-8.68546	-8.68546	-1.75147	-8.68546	0.273505	-8.68546	4.01727	5.04615	4.13066	4.80995	3.3619	3.48509	3.52586	4.17268	3.35103	1.93209
B2_Mm1a	0.0105025	8.02263	chr6	72326824	72327016	-6.75018	1.27245	-8.68546	1.49068	-8.68546	-8.68546	-8.68546	-8.68546	-0.751467	-1.13724	-8.68546	-8.68546	1.78023	0.0461472	2.49839	1.20114	2.30301	0.163158	-0.229023	3.11128	2.50303	-0.652876
B2_Mm1a	0.0105025	7.88143	chr6	72531339	72531534	-4.16927	3.71216	-2.0189	3.57927	-1.77945	-8.68546	-0.994829	-8.68546	-8.68546	-2.15949	-0.485714	-1.87832	4.44247	5.19382	3.67777	4.14236	3.08811	3.46283	3.83619	2.8874	3.48078	2.90983
B2_Mm1a	0.0105025	12.0568	chr6	72561630	72561803	-6.33468	5.72216	-8.68546	5.72987	-8.68546	-8.68546	-8.68546	-8.68546	-8.68546	0.334201	1.10109	-8.68546	6.68463	6.34541	4.4959	6.52857	6.16218	5.29756	6.32988	5.1635	5.22543	4.98849
B2_Mm1a	0.0105025	10.3374	chr6	72910842	72911029	-2.1036	8.23377	-0.262483	8.52263	-1.71933	1.98888	-8.68546	0.615725	-8.68546	-0.51441	-0.0105554	0.181805	8.89186	8.67647	8.00549	9.55733	8.6477	7.25992	8.39756	7.89472	8.71482	6.29188
B2_Mm1a	0.0105025	6.86319	chr6	72935393	72935589	-2.49525	4.36794	-0.836226	3.50754	-0.786794	1.02833	-0.417208	-0.451738	-8.68546	-8.68546	-1.07802	-0.885658	1.75063	5.06095	6.26581	3.55006	3.33231	7.71351	8.45734	3.46502	1.95886	2.12488
B2_Mm1a	0.0105025	8.06503	chr6	81653897	81654089	-5.25011	2.81492	-8.68546	2.82058	-8.68546	-8.68546	0.612386	-8.68546	-8.68546	-0.13724	-8.68546	0.951292	2.2948	3.21607	2.49839	2.87921	2.80551	4.43618	2.9409	2.83565	2.08799	2.15448
B2_Mm1a	0.0105025	9.05605	chr6	83705096	83705289	-4.9689	4.08715	-5.27449	4.13311	-1.76465	-8.68546	-8.68546	0.377756	-1.75892	-8.68546	-8.68546	-1.86352	3.28735	4.84605	6.20243	4.42635	3.83988	4.54802	3.51841	5.23848	2.8175	2.14702
B2_Mm1a	0.0105025	10.455	chr6	85394930	85395104	-7.72428	2.73073	-8.68546	2.46569	-8.68546	-8.68546	-8.68546	-8.68546	-8.68546	-0.995994	-8.68546	-8.68546	2.92148	2.77236	2.12506	1.82781	2.31873	3.8069	2.61266	6.78966	0.644274	1.48837
B2_Mm1a	0.0105025	7.27684	chr6	85880518	85880711	-3.28981	3.98703	-0.662194	3.6405	-0.179692	-0.17192	0.341896	0.892329	-8.68546	-1.1447	-8.68546	-8.68546	3.42485	6.48163	3.0759	4.04168	4.13686	3.85614	3.40738	6.54027	2.75861	2.14702
B2_Mm1a	0.0105025	10.1205	chr6	86462789	86462978	-4.74186	5.37868	-5.0425	4.81218	-8.68546	-8.68546	0.0500253	-1.39954	-0.728865	-1.11464	-8.68546	-8.68546	4.82837	4.76919	5.60845	8.1592	4.69485	5.15539	7.46954	4.61032	3.69555	4.79599
B2_Mm1a	0.0105025	10.8387	chr6	86482318	86482504	-8.68546	2.15325	-8.68546	2.11031	-8.68546	-8.68546	-8.68546	-8.68546	-8.68546	-8.68546	-8.68546	-8.68546	0.6034	2.41364	1.80699	1.50974	2.57097	-0.376242	5.13847	3.38817	4.08464	0.392686
B2_Mm1a	0.0105025	8.17726	chr6	88061124	88061312	-3.70627	4.47099	-1.02469	4.57734	-8.68546	-0.719212	-0.942362	-0.806966	-8.68546	-1.10703	-0.0182089	-8.68546	3.39541	6.32429	5.22904	4.19483	4.93809	5.10026	4.58255	4.57213	2.60363	3.76966
B2_Mm1a	0.0105025	9.96668	chr6	99037310	99037497	-6.72085	3.24583	-8.68546	3.35168	-0.719331	-8.68546	-0.934708	-8.68546	-8.68546	-8.68546	-8.68546	-8.68546	4.8181	3.54345	4.12122	3.91708	2.92584	3.37095	3.33241	2.21055	2.02632	2.19235
B2_Mm1a	0.0105025	10.8956	chr6	113546999	113547160	-7.69926	3.19634	-8.68546	3.08577	-8.68546	-8.68546	-8.68546	-8.68546	-8.68546	-8.68546	-0.795817	-8.68546	0.810444	1.88372	2.01403	4.62367	3.49422	7.54848	2.93047	0.42529	3.24106	4.99205
B2_Mm1a	0.0105025	5.50559	chr6	114909513	114909703	-3.06073	2.44486	-1.57178	2.48038	-0.742171	-0.734399	-0.372585	-1.40712	-1.73644	-2.12221	-8.68546	-8.68546	2.44733	3.96807	2.51342	2.89424	2.43352	1.91515	2.95593	3.06218	1.89657	0.362152
B2_Mm1a	0.0105025	7.8422	chr6	116008768	116008954	-3.55927	4.28293	-1.45109	4.46913	-8.68546	-0.118902	0.394915	0.208381	-8.68546	-2.09168	-8.68546	-0.8105	4.47787	4.8466	4.26642	4.47936	5.01154	4.08319	4.4604	4.95521	3.39659	2.85212
B2_Mm1a	0.0105025	10.0939	chr6	118237216	118237408	-8.68546	1.40839	-8.68546	1.55679	-8.68546	-8.68546	-8.68546	-8.68546	-8.68546	-8.68546	-8.68546	-8.68546	2.1428	4.21607	-0.823539	-0.120788	2.80551	3.22205	1.9409	1.17268	-0.8189	0.347124
B2_Mm1a	0.0105025	9.15386	chr6	118431015	118431166	-6.70038	2.45348	-8.68546	2.515	-0.412669	-8.68546	-8.68546	-1.07761	-8.68546	-8.68546	-8.68546	-8.68546	2.63933	2.39068	3.22143	3.54567	1.06258	2.09265	3.11551	3.79023	1.98506	0.691653
B2_Mm1a	0.0105025	11.1132	chr6	118485833	118486023	-7.40134	3.71185	-8.68546	3.73699	-8.68546	1.58753	-8.68546	-8.68546	-8.68546	-8.68546	-8.68546	-8.68546	3.30983	5.55303	4.54904	5.06417	2.73308	3.63762	3.6929	4.43564	3.78109	0.362152
B2_Mm1a	0.0105025	8.81406	chr6	122475797	122475989	-6.77782	2.03624	-8.68546	2.23049	-8.68546	-8.68546	-0.972576	-8.68546	-8.68546	-1.13724	-8.68546	-8.68546	2.43231	2.36808	0.761424	2.57965	2.41849	1.74812	2.09291	3.11128	1.1811	1.66905
B2_Mm1a	0.0105025	6.34691	chr6	122648990	122649178	-2.72735	3.61957	-1.26309	3.73835	-0.726984	-1.71921	-8.68546	-0.806966	-0.721252	-2.10703	-8.68546	1.63358	3.58805	4.46868	4.3766	3.23135	3.99619	4.03468	3.88865	3.47592	2.29878	2.83677
B2_Mm1a	0.0105025	9.82543	chr6	122894512	122894704	-7.81846	2.00697	-8.68546	1.70098	-8.68546	-1.74943	-8.68546	-8.68546	-8.68546	-8.68546	-8.68546	-8.68546	3.06034	3.36808	1.76142	3.52307	1.5254	1.5782	3.09291	1.17268	1.64053	-0.652876
B2_Mm1a	0.0105025	10.4068	chr6	124995603	124995784	-7.68287	2.72388	-8.68546	2.50441	-8.68546	-0.664765	-8.68546	-8.68546	-8.68546	-8.68546	-8.68546	-8.68546	4.5811	2.45274	2.58305	2.42331	3.19503	1.98479	2.55608	2.37282	3.07312	2.01675
B2_Mm1a	0.0105025	9.59885	chr6	125542294	125542482	-6.77027	2.82858	-8.68546	3.16816	-8.68546	-8.68546	-0.942362	-8.68546	-8.68546	-1.10703	-8.68546	-8.68546	3.00309	5.24629	2.5286	1.23135	3.33323	4.30885	3.88865	4.57213	-0.788685	0.962301
B2_Mm1a	0.0105025	5.90102	chr6	126808957	126809142	-2.18051	3.72051	0.0391485	3.73549	-0.118938	1.30387	-8.68546	-8.68546	0.301832	0.237986	-1.99513	0.197235	3.61114	6.4393	2.03711	3.01997	4.2632	1.80142	5.28371	5.19561	1.69383	3.85985
B2_Mm1a	0.0105025	7.71365	chr6	128484114	128484306	-2.56431	5.14935	-1.23528	5.36673	-8.68546	-8.68546	-1.97258	-1.42214	1.70796	-0.552278	-1.04842	0.143937	5.7008	5.71857	6.13066	4.90158	5.47294	5.25062	5.32557	5.4079	4.33085	3.25401
B2_Mm1a	0.0105025	6.36916	chr6	128621901	128622087	-3.03215	3.337	-0.406681	3.51055	-8.68546	1.46606	-8.68546	0.430774	-8.68546	0.715677	-0.00286096	-0.8105	4.18836	3.55114	3.46995	4.05406	4.37832	1.79368	2.81654	3.99084	2.9271	2.20004
B2_Mm1a	0.0105025	6.67141	chr6	128720249	128720439	-5.1456	1.52581	-5.40384	1.73259	-1.74217	-8.68546	-8.68546	-0.822153	-1.73644	-2.12221	-8.68546	-8.68546	0.987903	2.3831	0.191489	2.06417	3.055	1.40058	-0.213995	1.92468	1.78109	1.68408
B2_Mm1a	0.0105025	11.639	chr6	130965784	130965971	-7.7261	3.91289	-8.68546	3.33633	-8.68546	-8.68546	-8.68546	-8.68546	-8.68546	-8.68546	-1.01056	-8.68546	3.59571	2.40594	5.73789	4.00454	1.75592	7.90378	5.40876	2.53248	3.07695	2.70692
B2_Mm1a	0.0105025	8.85326	chr6	149195333	149195516	-5.53494	3.31832	-8.68546	3.45891	0.311696	-0.0955695	-8.68546	-8.68546	-8.68546	-1.06835	-8.68546	-8.68546	3.43409	4.6386	4.60291	4.30566	2.24638	2.34753	3.48373	3.56351	2.33746	2.22337
B2_Mm1a	0.0105025	8.60476	chr7	3226272	3226464	-6.6936	1.91116	-8.68546	1.72001	-8.68546	-8.68546	-0.972576	-8.68546	-8.68546	-8.68546	-0.463461	-8.68546	2.43231	3.8535	0.761424	4.0085	0.303011	0.900124	2.09291	0.587721	2.82496	1.34712
B2_Mm1a	0.0105025	10.2406	chr7	3278976	3279168	-5.49779	4.74277	-8.68546	4.69793	0.242801	0.250573	-8.68546	-8.68546	-8.68546	-8.68546	-1.04842	-8.68546	4.83086	6.02343	5.5515	5.49392	2.71805	4.30612	5.93085	4.565	4.26856	3.73944
B2_Mm1a	0.0105025	7.61628	chr7	4997221	4997418	-5.90048	1.7158	-8.68546	1.81463	-8.68546	-8.68546	-2.00948	-0.874081	-8.68546	-8.68546	-8.68546	-0.892963	-0.0640249	3.70969	0.724524	2.01224	3.68115	0.541296	1.73408	3.19468	-0.270837	1.89519
B2_Mm1a	0.0105025	6.51658	chr7	16392295	16392675	-4.88901	1.62758	-5.31961	1.62354	-0.738389	-8.68546	-1.95377	-0.233409	-8.68546	-8.68546	-1.44465	-8.68546	3.03608	2.97185	0.780233	-0.101978	1.32182	2.24086	1.87725	0.606531	1.36984	2.17329
B2_Mm1a	0.0105025	6.69133	chr7	16541146	16541336	-3.4498	3.24153	-1.2793	3.46327	-8.68546	0.587529	-8.68546	-0.822153	-1.73644	0.685143	-8.68546	-0.256072	3.57287	4.06118	4.14569	3.35367	2.903	2.98554	4.03393	4.15734	1.51806	1.68408
B2_Mm1a	0.0105025	9.29913	chr7	19786877	19787069	-7.72135	1.57778	-8.68546	1.49352	-8.68546	-8.68546	-0.972576	-8.68546	-8.68546	-8.68546	-8.68546	-8.68546	3.87977	1.63111	0.176461	3.04914	-0.281952	4.07005	1.35594	0.909649	1.64053	-0.652876
B2_Mm1a	0.0105025	8.16214	chr7	24266383	24266543	-4.95911	3.20303	-5.09056	3.21498	-1.49566	-1.48789	-8.68546	-1.1606	-8.68546	-8.68546	-0.786883	-8.68546	2.69385	3.89265	3.75993	4.14075	3.14951	2.9272	3.28044	3.5497	2.44264	2.19363
B2_Mm1a	0.0105025	11.1297	chr7	27431447	27431635	-5.75756	5.37213	-8.68546	5.25808	-8.68546	-0.719212	-8.68546	-1.39193	-8.68546	-0.522063	-8.68546	-8.68546	4.90998	6.76286	4.96156	6.19483	5.54268	5.05135	5.88865	4.29036	4.65426	5.4648
B2_Mm1a	0.0105025	7.58154	chr7	28313763	28313953	-4.42007	3.16147	-5.40384	2.97958	-8.68546	0.587529	0.627415	-8.68546	-8.68546	-2.12221	0.288533	-8.68546	3.57287	3.3831	2.65092	3.89424	4.09063	2.68069	2.87347	2.50964	2.89657	3.06259
B2_Mm1a	0.0105025	13.3434	chr7	28979648	28979836	-4.03486	9.30852	-4.70234	9.52402	0.273016	-0.719212	-8.68546	1.30851	1.60068	-8.68546	-8.68546	-8.68546	8.70526	10.2197	8.61819	12.4502	9.45735	9.59069	10.5086	8.12573	10.0098	5.39971
B2_Mm1a	0.0105025	8.72572	chr7	28980096	28980243	-3.66149	5.06423	-1.41974	5.4893	-0.374195	-1.36642	0.732356	-8.68546	-8.68546	-0.754237	-8.68546	-1.47306	6.0283	5.59908	4.51366	5.68848	5.14545	5.48476	5.49383	4.18018	5.6085	2.90005
B2_Mm1a	0.0105025	7.97992	chr7	30215508	30215699	-4.60073	3.37919	-4.82527	3.21571	-0.749704	-0.741933	-0.965082	0.392706	-8.68546	-8.68546	-8.68546	-8.68546	2.3023	5.98438	3.09085	2.7936	3.42598	3.34058	4.58583	4.97025	2.35852	0.939581
B2_Mm1a	0.0105025	6.76298	chr7	34112810	34113013	-2.38978	4.3732	-1.02277	4.43665	-8.68546	0.492533	1.26938	-1.50211	-1.83144	0.367754	-0.543429	-8.68546	4.31917	5.52077	5.22578	4.55413	4.31051	4.76501	4.01294	5.15161	3.14553	2.72659
B2_Mm1a	0.0105025	9.12488	chr7	34164125	34164320	-7.69649	1.42839	-8.68546	2.2998	-8.68546	-8.68546	-8.68546	-8.68546	-0.77372	-8.68546	-8.68546	-8.68546	0.950622	2.83125	0.739171	2.5574	2.39624	-0.444057	2.33369	2.26591	-1.84115	2.4948
B2_Mm1a	0.0105025	7.36108	chr7	34314863	34315058	-3.82694	3.53414	-1.46559	3.47396	-8.68546	-1.77168	-0.994829	-0.444396	-0.188757	-1.15949	-8.68546	-8.68546	3.53558	3.83125	5.0611	3.24928	3.15523	3.1998	3.79312	3.77492	2.32877	3.41233
B2_Mm1a	0.0105025	8.53597	chr7	41072898	41073088	-5.71235	2.82362	-8.68546	2.32869	-1.74217	-8.68546	-8.68546	-0.407115	-8.68546	-0.122212	-8.68546	-8.68546	0.987903	6.74768	2.99884	1.89424	1.73308	2.76315	1.78601	5.0946	0.781091	3.44961
B2_Mm1a	0.0105025	10.2441	chr7	41510188	41510369	-7.4036	2.84053	-8.68546	2.50974	-8.68546	-8.68546	-8.68546	1.56941	-8.68546	-8.68546	-8.68546	-8.68546	1.6425	5.8857	3.06848	1.54884	2.12464	2.24782	3.61053	3.25735	2.58769	2.43179
B2_Mm1a	0.0105025	9.7355	chr7	43023294	43023487	-8.68546	1.05004	-8.68546	1.05123	-8.68546	-8.68546	-8.68546	-8.68546	-8.68546	-8.68546	-8.68546	-8.68546	2.13534	2.03869	1.75397	2.04168	-0.289407	-1.42926	0.348484	-1.41974	0.173645	5.14702
B2_Mm1a	0.0105025	7.49493	chr7	45379696	45379874	-4.8296	2.66533	-5.16414	2.71497	-8.68546	-1.64079	0.136065	-8.68546	-1.64283	-8.68546	-8.68546	-0.747422	3.9395	5.19918	2.98554	3.15778	2.73358	1.85676	2.33905	2.69636	1.28974	0.455765
B2_Mm1a	0.0105025	9.88756	chr7	45581575	45581743	-7.7536	2.13396	-8.68546	2.31639	-8.68546	-8.68546	-8.68546	-1.23057	-8.68546	-8.68546	-8.68546	-8.68546	3.07134	2.55965	3.06848	0.655752	3.36906	3.0917	0.962555	1.94922	2.07312	0.538701
B2_Mm1a	0.0105025	8.1526	chr7	45761535	45761727	-1.97737	6.17523	-0.461852	6.44168	-0.757199	-0.164465	-8.68546	1.57786	-0.166504	-1.13724	2.1995	-8.68546	6.50426	7.79434	4.60273	5.23676	7.64879	6.3791	7.18883	8.19505	4.60737	3.59505
B2_Mm1a	0.0105025	10.3903	chr7	49463089	49463241	-7.70005	2.69025	-8.68546	2.72478	-8.68546	-8.68546	-8.68546	-8.68546	-8.68546	-0.802171	-8.68546	-8.68546	2.76738	4.77353	1.09649	1.79924	3.51255	2.6137	3.27597	4.28034	0.101132	2.68219
B2_Mm1a	0.0105025	6.0461	chr7	54375857	54376048	-1.95346	4.09264	-0.318752	4.67924	-8.68546	0.258067	1.20484	-0.829687	-8.68546	0.192182	1.76643	-0.848568	4.93457	4.6975	4.67581	3.69406	4.81301	3.34058	5.84456	4.68268	1.88903	2.35462
B2_Mm1a	0.0105025	9.30754	chr7	62547503	62547689	-6.04075	3.26679	-8.68546	3.53242	-0.711636	-8.68546	-8.68546	-2.37658	-8.68546	-8.68546	-8.68546	-1.8105	4.82579	3.67667	4.17622	5.07452	4.46405	2.87169	2.98646	3.38817	1.81163	-0.607314
B2_Mm1a	0.0105025	6.82632	chr7	67521995	67522185	-3.93159	2.89473	-1.89929	2.84359	0.257829	-8.68546	-1.95755	-0.822153	-8.68546	-8.68546	-1.0334	-1.84103	2.79526	3.64614	2.89193	5.38609	2.31804	2.98554	1.59336	3.18771	2.78109	1.36215
B2_Mm1a	0.0105025	9.26435	chr7	70313046	70313236	-6.90704	2.35731	-8.68546	2.47821	-8.68546	-8.68546	-8.68546	-2.40712	-0.736439	-8.68546	-8.68546	-8.68546	2.30983	4.64614	3.43942	2.35367	2.63997	2.91515	2.10793	2.60275	0.196129	0.362152
B2_Mm1a	0.0105025	5.8831	chr7	79462789	79462981	-4.90071	0.982386	-5.0538	1.22001	-8.68546	-8.68546	-8.68546	-1.42214	-8.68546	-1.13724	-1.04842	-0.856063	0.557837	0.0461472	-0.823539	1.68657	2.17748	1.38555	1.09291	1.58772	0.766063	1.34712
B2_Mm1a	0.0105025	8.20586	chr7	80150841	80151018	-1.31848	6.88738	0.931066	6.77886	1.16688	-0.0477409	1.60358	1.01651	-8.68546	-8.68546	2.23823	0.845623	7.55312	8.01462	6.50264	8.43473	6.85158	6.70615	7.16847	6.53099	5.47773	5.63377
B2_Mm1a	0.0105025	9.17184	chr7	80152509	80152685	-6.62527	2.54657	-8.68546	2.96713	-8.68546	-8.68546	-0.262762	-8.68546	-0.626615	-8.68546	-8.68546	-8.68546	0.0977262	3.49293	3.69363	2.32599	4.67579	2.79051	3.14376	3.29753	-0.109086	2.05694
B2_Mm1a	0.0105025	8.69394	chr7	87526928	87527117	-7.81563	0.878308	-8.68546	0.60556	-8.68546	-1.72683	-8.68546	-8.68546	-8.68546	-8.68546	-8.68546	-8.68546	0.580439	1.06875	0.199062	1.70917	1.32561	0.600797	-0.206422	0.610322	0.52563	2.36973
B2_Mm1a	0.0105025	8.89951	chr7	99186333	99186517	-7.68679	1.21272	-8.68546	1.25771	-0.696123	-8.68546	-8.68546	-8.68546	-8.68546	-8.68546	-8.68546	-8.68546	1.84131	1.10722	0.237537	1.94029	2.10105	0.961199	2.63941	-0.351204	0.242176	1.4082
B2_Mm1a	0.0105025	8.22994	chr7	99262342	99262502	-5.45088	2.77906	-8.68546	2.79097	-8.68546	-0.487887	-8.68546	-8.68546	0.510073	-8.68546	-0.201921	-8.68546	2.93485	3.11504	3.96156	2.31068	3.68003	2.64709	3.83987	2.5497	2.14308	0.608664
B2_Mm1a	0.0105025	11.3318	chr7	99464046	99464233	-5.55667	5.77514	-8.68546	5.8638	-8.68546	-8.68546	-0.934708	0.423079	-8.68546	-0.51441	-8.68546	-8.68546	5.01074	6.0613	4.99569	6.93389	4.42834	5.83523	7.01342	5.89238	4.55882	7.02162
B2_Mm1a	0.0105025	6.9541	chr7	100983962	100984147	-3.65569	3.2984	-1.50161	2.74143	-0.118938	-8.68546	-1.91928	0.631155	-0.698168	-1.08394	-8.68546	-8.68546	1.02617	5.55888	1.22976	3.39194	5.16366	2.09093	4.10968	7.38585	1.04175	1.98538
B2_Mm1a	0.0105025	9.93927	chr7	101270929	101271122	-4.99207	4.9472	-5.55753	4.91471	-8.68546	0.243117	-8.68546	-2.4296	-8.68546	-2.1447	-8.68546	-0.863519	5.58013	5.6534	4.69257	6.0215	5.13686	4.40363	6.64004	4.43825	3.56596	3.33967
B2_Mm1a	0.0105025	8.18594	chr7	104196733	104196921	-5.83166	2.35429	-8.68546	2.525	-0.726984	-8.68546	-8.68546	-1.39193	-8.68546	-1.10703	-8.68546	-8.68546	2.81044	2.07636	1.20668	2.49439	2.55562	4.33633	2.80119	2.86586	2.01867	0.377338
B2_Mm1a	0.0105025	10.0521	chr7	109839811	109839979	-7.66951	2.38261	-8.68546	2.21638	-8.68546	-0.557849	-8.68546	-8.68546	-8.68546	-8.68546	-8.68546	-8.68546	3.68801	3.23772	3.68997	2.87814	1.71698	2.47021	1.96255	1.94922	1.69461	0.538701
B2_Mm1a	0.0105025	9.54765	chr7	111850553	111850745	-5.50779	4.03985	-8.68546	4.39685	-8.68546	-0.749427	-8.68546	0.162819	-8.68546	-8.68546	-0.0484235	-8.68546	4.2948	5.56971	4.66831	4.66057	3.47294	4.53239	4.4989	2.58772	3.76606	2.34712
B2_Mm1a	0.0105025	11.8164	chr7	112477529	112477714	-6.89722	4.9192	-8.68546	5.12682	-8.68546	-1.69613	-8.68546	-1.36885	-8.68546	-8.68546	-8.68546	-8.68546	5.54973	6.52571	4.31722	5.3419	6.14639	4.02381	4.91174	4.03334	5.48233	2.85985
B2_Mm1a	0.0105025	7.20323	chr7	114255797	114255988	-5.55686	1.64637	-8.68546	1.76227	-8.68546	-0.15697	-8.68546	-0.414649	-8.68546	-8.68546	-0.455967	-8.68546	2.15029	3.05364	1.76892	2.05663	0.725543	1.75562	1.1004	1.91714	0.99595	0.939581
B2_Mm1a	0.0105025	9.98335	chr7	116304627	116304819	-7.77755	2.2058	-8.68546	2.40565	-8.68546	-8.68546	-8.68546	-1.42214	-8.68546	-8.68546	-8.68546	-8.68546	1.55784	2.63111	2.8769	2.46417	2.30301	2.16316	2.85844	2.67518	0.1811	2.34712
B2_Mm1a	0.0105025	7.00586	chr7	116370064	116370229	-3.98724	3.01862	-4.22031	3.04596	-8.68546	0.467991	0.244841	-8.68546	1.46595	0.66514	-8.68546	-8.68546	4.36022	3.26356	3.30077	2.90398	3.25739	3.18793	2.68883	2.50558	1.98348	2.73447
B2_Mm1a	0.0105025	11.3596	chr7	118240768	118240954	-8.68546	2.6741	-8.68546	2.8625	-8.68546	-8.68546	-8.68546	-8.68546	-8.68546	-8.68546	-8.68546	-8.68546	2.34037	3.09171	0.222024	4.1727	3.40747	3.20872	3.4604	2.63328	2.22666	1.97765
B2_Mm1a	0.0105025	8.52419	chr7	118702874	118703059	-7.81179	0.7124	-8.68546	0.749934	-8.68546	-1.69613	-8.68546	-8.68546	-8.68546	-8.68546	-8.68546	-8.68546	0.0261729	1.09945	1.22976	1.25444	4.19761	1.21646	-0.175725	-0.358981	-1.7656	0.400422
B2_Mm1a	0.0105025	6.6021	chr7	120602847	120603036	-3.82603	2.77607	-2.03231	2.67268	0.265403	-0.726826	-1.94997	-8.68546	-8.68546	-2.11464	-0.0258221	-8.68546	2.90237	2.65371	3.44699	3.42538	2.64754	2.40815	1.9635	3.41768	2.2037	2.69165
B2_Mm1a	0.0105025	8.06916	chr7	126073468	126073661	-5.56286	2.5063	-8.68546	2.38189	-8.68546	-0.756883	-8.68546	-8.68546	0.82604	-1.1447	-8.68546	-8.68546	2.42485	4.73913	2.33893	3.77865	2.95852	1.74066	3.01145	1.38762	1.34357	1.33967
B2_Mm1a	0.0105025	10.3786	chr7	126201374	126201531	-7.65834	2.72025	-8.68546	2.55429	-0.468523	-8.68546	-8.68546	-8.68546	-8.68546	-8.68546	-8.68546	-8.68546	3.58348	2.65675	2.27249	2.16789	3.17665	2.45183	3.86701	3.46136	1.92921	1.6358
B2_Mm1a	0.0105025	9.24294	chr7	127083496	127083688	-6.69792	2.54502	-8.68546	2.22302	-8.68546	-8.68546	-8.68546	-0.422144	-8.68546	-8.68546	-1.04842	-8.68546	4.46473	5.538	0.176461	2.04914	2.17748	2.5782	1.9409	3.90965	2.26856	0.347124
B2_Mm1a	0.0105025	8.97522	chr7	127453788	127453981	-8.68546	0.289755	-8.68546	0.254337	-8.68546	-8.68546	-8.68546	-8.68546	-8.68546	-8.68546	-8.68546	-8.68546	-1.03458	1.62365	0.169005	1.67911	-0.289407	0.57074	-0.236479	-1.41974	1.49557	0.339668
B2_Mm1a	0.0105025	9.06299	chr7	127458671	127458864	-5.76084	3.30215	-8.68546	3.66746	-8.68546	-8.68546	-8.68546	-1.4296	-0.758923	-8.68546	-0.470917	-8.68546	1.96542	4.03869	3.86944	4.08121	3.46548	3.2146	4.54488	4.00653	1.17364	2.6616
B2_Mm1a	0.0105025	6.78918	chr7	127519147	127519336	-3.66866	3.12052	-1.71268	3.41672	-8.68546	-0.726826	-8.68546	-2.39954	-8.68546	0.692716	-1.02582	0.166538	3.45491	3.76919	4.10595	3.60225	2.91057	3.64519	3.37854	2.85825	0.788664	2.69165
B2_Mm1a	0.0105025	5.78992	chr7	127651338	127651692	-4.39543	1.3945	-2.32357	1.41643	-8.68546	-1.62865	-1.85179	-0.979434	-2.63068	-2.01646	-8.68546	-8.68546	2.84854	2.16693	1.61917	2.58496	0.423793	2.15841	1.21369	0.515857	-0.37619	0.789834
B2_Mm1a	0.0105025	9.80006	chr7	127654030	127654216	-7.81276	1.9873	-8.68546	2.20751	-8.68546	-1.70386	-8.68546	-8.68546	-8.68546	-8.68546	-8.68546	-8.68546	2.6034	1.09171	3.02938	3.67966	2.93354	1.20872	0.401502	2.72075	1.81163	0.392686
B2_Mm1a	0.0105025	8.64497	chr7	127794514	127794705	-6.78367	1.8613	-8.68546	1.82592	-8.68546	-0.741933	-8.68546	-1.41465	-8.68546	-8.68546	-8.68546	-8.68546	1.3023	2.861	2.64339	2.05663	2.72554	1.39305	2.1004	1.59522	0.99595	0.939581
B2_Mm1a	0.0105025	7.88331	chr7	141122720	141122912	-4.88013	3.00318	-5.5538	3.20765	-8.68546	-8.68546	0.0274239	-2.42214	-8.68546	-8.68546	-1.04842	-0.856063	3.78023	4.56971	4.42439	3.12714	2.71805	3.74812	1.9409	3.28816	2.08799	0.347124
B2_Mm1a	0.0105025	9.72587	chr7	141246135	141246318	-7.68485	2.04103	-8.68546	2.28476	-8.68546	-0.680532	-8.68546	-8.68546	-8.68546	-8.68546	-8.68546	-8.68546	3.3637	2.11504	1.83032	2.855	2.5943	2.23205	2.42483	0.241578	2.33746	0.416019
B2_Mm1a	0.0105025	10.4708	chr7	142710285	142710467	-5.79532	4.67552	-8.68546	5.20858	-0.0954792	-8.68546	-8.68546	-8.68546	-8.68546	-1.06048	-8.68546	-1.77931	2.21956	5.40831	3.71265	2.2779	5.87162	5.91234	6.33155	3.98641	6.02604	5.00884
B2_Mm1a	0.0105025	10.5259	chr7	145124584	145124771	-7.56086	2.965	-8.68546	3.03031	-8.68546	-8.68546	-8.68546	-8.68546	-8.68546	-8.68546	0.311373	-8.68546	3.86872	3.78446	2.38425	2.50204	3.00384	3.3165	3.05677	4.08502	2.6784	0.969955
B2_Mm1a	0.0105025	8.22481	chr7	3344365	3344561	-5.69473	2.53008	-8.68546	2.59843	-8.68546	-8.68546	-8.68546	-8.68546	-8.68546	-1.16684	-1.07802	0.114342	3.46684	2.60151	1.95422	2.93708	2.59534	3.00803	1.91131	3.31301	1.61094	1.90249
B2_Mm1a	0.0105025	5.46384	chr7	3591066	3591238	-1.86595	3.5979	-0.289391	3.59207	-0.59937	1.99336	-8.68546	-1.26431	0.406362	0.0205884	-8.68546	1.88673	3.59014	3.66341	3.50421	4.35897	4.00516	3.59401	3.9732	3.44599	2.33893	3.50495
B2_Mm1a	0.0105025	8.19425	chr7	6237487	6237679	-4.89464	3.29962	-5.5538	3.49479	-8.68546	0.835535	-1.97258	-2.42214	-8.68546	-8.68546	-8.68546	-0.856063	3.87977	4.56971	2.8769	3.46417	3.5254	2.74812	3.57833	4.11128	3.31038	0.932086
B2_Mm1a	0.0105025	7.86808	chr7	16303803	16303962	-2.744	5.12407	0.017216	5.25984	0.51333	-0.478898	-8.68546	0.848385	-8.68546	-8.68546	1.22211	1.99943	5.81326	6.0446	5.65644	5.10394	5.32843	4.63008	5.19125	5.97719	4.87789	2.61765
B2_Mm1a	0.0105025	6.64928	chr7	16423423	16423617	-5.01034	1.63894	-5.33646	1.73427	-8.68546	-0.7643	-1.98745	-1.43702	-8.68546	-1.15211	-8.68546	-8.68546	1.76536	2.3532	1.96894	2.32377	1.70318	1.37068	1.34107	0.15781	2.07312	1.33225
B2_Mm1a	0.0105025	10.0836	chr7	17722176	17722362	-7.72514	2.35847	-8.68546	2.3241	-8.68546	-8.68546	-8.68546	-8.68546	-8.68546	-8.68546	-1.00286	-8.68546	2.6034	3.09171	4.43148	2.50974	1.34857	1.62376	2.13847	2.63328	1.81163	1.39269
B2_Mm1a	0.0105025	6.19335	chr7	19161276	19161472	-3.96601	2.22734	-1.92954	2.45952	-8.68546	0.220978	-8.68546	-0.866776	-1.78106	-1.16684	-2.07802	-8.68546	3.03074	2.60151	1.73183	2.84962	2.85838	1.35596	1.91131	2.88005	0.736468	2.31753
B2_Mm1a	0.0105025	8.06257	chr7	19708427	19708620	-3.60919	4.45338	-1.74274	4.32859	-0.179692	1.82808	-0.980032	-1.4296	-8.68546	-8.68546	-2.05588	-8.68546	7.36202	5.20862	4.66086	4.80249	4.29556	3.81867	3.40738	4.36162	3.8175	2.7991
B2_Mm1a	0.0105025	8.46092	chr7	19785759	19785951	-6.76672	1.6942	-8.68546	1.54537	-8.68546	-8.68546	-0.972576	-8.68546	-8.68546	-8.68546	-1.04842	-8.68546	1.97287	3.36808	3.8769	3.04914	-0.281952	0.578196	0.355939	1.58772	1.50303	0.932086
B2_Mm1a	0.0105025	11.1769	chr7	19825577	19825762	-7.82512	3.35174	-8.68546	3.21997	-8.68546	-8.68546	-8.68546	-8.68546	-8.68546	-8.68546	-8.68546	-1.80276	3.88415	2.42137	2.68919	6.77171	3.81574	3.15506	2.63163	3.28488	3.87825	0.985385
B2_Mm1a	0.0105025	6.99426	chr7	24911040	24911232	-5.80863	1.18563	-8.68546	1.08303	-8.68546	-8.68546	-8.68546	-8.68546	-8.68546	-2.13724	-0.0484235	-0.856063	-0.0271253	2.36808	1.98382	2.04914	2.62494	0.163158	1.57833	0.587721	0.1811	0.347124
B2_Mm1a	0.0105025	6.74295	chr7	25059346	25059533	-1.91034	4.83261	-0.0518031	5.10838	0.280669	1.45837	0.872647	-0.384275	-0.713599	-8.68546	0.574407	-8.68546	5.35059	6.47633	5.28042	5.32647	5.14823	4.86399	3.71574	5.06853	3.80393	3.29188
B2_Mm1a	0.0105025	9.43747	chr7	26540791	26540980	-8.68546	0.752005	-8.68546	0.894527	-8.68546	-8.68546	-8.68546	-8.68546	-8.68546	-8.68546	-8.68546	-8.68546	0.995476	2.39068	0.784025	1.90181	1.06258	-0.399203	0.793578	2.41768	-1.7963	-0.630275
B2_Mm1a	0.0105025	7.17846	chr7	27273322	27273513	-3.10123	4.07723	-1.90682	4.42374	-0.749704	0.579996	-1.96508	-2.41465	-8.68546	-8.68546	-1.04093	-1.84857	5.3023	4.861	4.85638	4.7936	4.2174	4.63008	3.42233	3.50211	2.83245	2.35462
B2_Mm1a	0.0105025	7.23537	chr7	27511243	27511431	-3.29776	3.93761	-1.27642	3.93368	-0.726984	1.28079	0.379567	-8.68546	-8.68546	-8.68546	0.566754	-1.82585	4.09055	3.7768	4.5286	4.81632	4.4487	3.13197	4.29304	3.57213	3.53324	3.18469
B2_Mm1a	0.0105025	10.9199	chr7	27565957	27566149	-5.77125	5.14865	-8.68546	5.20914	-8.68546	-0.749427	-8.68546	-8.68546	-8.68546	-1.13724	-8.68546	-0.856063	5.60223	5.63111	5.97088	5.4338	5.3619	4.07005	5.05638	4.69625	4.67295	4.99098
B2_Mm1a	0.0105025	7.85029	chr7	27630579	27630963	-5.63041	2.21988	-5.82715	2.55876	-2.75346	-2.74568	-2.96883	-1.83344	-8.68546	-8.68546	-8.68546	-8.68546	2.97662	2.95678	2.70377	3.40652	2.62868	2.48883	2.41858	1.49835	1.18484	-0.0641712
B2_Mm1a	0.0105025	8.7994	chr7	27972554	27972736	-7.64812	1.15128	-8.68546	1.06279	-8.68546	-8.68546	-8.68546	-8.68546	-8.68546	-8.68546	-0.386704	-8.68546	1.85699	2.93026	1.57515	-0.0440308	1.11673	0.654953	-0.152266	1.98641	0.579786	1.00884
B2_Mm1a	0.0105025	12.2836	chr7	28489695	28489888	-8.68546	3.59814	-8.68546	3.73408	-8.68546	-8.68546	-8.68546	-8.68546	-8.68546	-8.68546	-8.68546	-8.68546	2.55038	4.20862	2.16901	3.87176	3.83988	3.1557	5.37823	3.70955	3.75861	3.33967
B2_Mm1a	0.0105025	7.40533	chr7	29384241	29384422	-4.04724	3.35809	-2.19503	3.1863	-8.68546	-0.0798021	-1.88791	-2.33748	-8.68546	-2.05258	0.0362389	-8.68546	5.12363	3.13081	3.34859	4.45573	3.19503	3.12229	3.17757	3.75985	2.51369	1.75371
B2_Mm1a	0.0105025	9.38683	chr7	30012359	30012549	-2.21929	7.16754	-0.884917	7.03603	-0.157208	2.07296	-8.68546	-1.40712	-0.736439	0.877788	-1.0334	-8.68546	8.23346	8.94992	7.87448	7.02867	7.22493	5.72251	7.04339	6.74741	6.24052	6.61008
B2_Mm1a	0.0105025	9.07465	chr7	34185919	34186110	-7.81849	1.25616	-8.68546	1.45286	-1.7497	-8.68546	-8.68546	-8.68546	-8.68546	-8.68546	-8.68546	-8.68546	1.98037	2.37557	2.50588	0.886707	1.72554	2.58569	-0.221529	1.18018	-0.811405	0.354618
B2_Mm1a	0.0105025	5.57715	chr7	35384922	35385106	-2.92401	2.65314	-1.5286	2.55949	-1.69612	-8.68546	-8.68546	-1.36107	0.309609	-0.491202	-0.987348	-1.79499	3.73439	3.56665	2.04489	3.79827	2.47956	2.0987	2.63941	3.34924	1.4121	1.4082
B2_Mm1a	0.0105025	8.66468	chr7	44578790	44578976	-4.41725	4.24744	-4.88857	4.29312	-8.68546	-0.703864	0.880341	-8.68546	-8.68546	-1.09168	0.319067	-8.68546	3.82579	5.09171	2.39195	4.0947	4.49153	3.98131	4.88263	4.95521	3.43612	5.32342
B2_Mm1a	0.0105025	7.34857	chr7	44883823	44884016	-5.68035	1.66822	-8.68546	1.47918	-8.68546	-0.756883	-0.395069	-8.68546	-8.68546	-8.68546	-8.68546	-0.863519	2.77277	1.03869	0.169005	3.45672	2.51795	1.57074	0.348484	1.38762	2.08054	1.33967
B2_Mm1a	0.0105025	8.38854	chr7	44982525	44982717	-5.88279	2.50575	-8.68546	2.22898	-8.68546	-1.74943	-8.68546	-1.42214	-8.68546	-8.68546	-0.463461	-8.68546	1.97287	3.63111	2.49839	3.87921	1.71805	2.48509	1.77098	3.87312	1.88154	1.34712
B2_Mm1a	0.0105025	6.26236	chr7	45943207	45943400	-3.56543	2.69693	-0.921775	2.77166	-8.68546	0.565045	-0.980032	-0.429599	-0.758923	-8.68546	-8.68546	-0.863519	4.05288	3.03869	1.16901	4.00104	3.10291	2.96306	1.57088	2.58026	2.34357	2.14702
B2_Mm1a	0.0105025	10.0824	chr7	46678755	46678942	-4.29258	5.78982	-4.81008	5.77376	1.28067	0.873404	-0.934708	-8.68546	-8.68546	-8.68546	-8.68546	-0.818195	5.27753	6.1501	3.53626	4.79972	6.4354	5.39742	4.83121	7.80798	7.24411	6.41842
B2_Mm1a	0.0105025	6.27226	chr7	46882208	46882400	-3.9994	2.27286	-2.08681	2.43657	-8.68546	-0.749427	-8.68546	-2.42214	-1.75147	-0.552278	-0.463461	-8.68546	2.2948	1.63111	1.76142	2.04914	2.62494	2.74812	2.57833	2.75765	2.93599	1.34712
B2_Mm1a	0.0105025	9.32741	chr7	46921267	46921458	-3.77601	5.5514	-1.85453	5.48175	-8.68546	-0.741933	-1.96508	-0.829687	-1.74397	-8.68546	1.129	-8.68546	7.76827	5.22357	5.67581	5.54492	8.83929	5.41858	5.85529	5.32314	3.18859	2.67655
B2_Mm1a	0.0105025	5.16854	chr7	64263997	64264185	-2.6969	2.47165	-0.776416	2.57839	-0.726984	0.280788	-8.68546	-2.39193	-8.68546	-0.107026	-0.433246	-0.825848	3.09055	3.24629	2.90712	2.99689	2.65515	2.06784	2.50163	2.07737	1.21131	1.9623
B2_Mm1a	0.0105025	5.85912	chr7	67963485	67963678	-2.47939	3.37972	-0.657777	3.63838	-8.68546	0.565045	-0.395069	-0.844637	-0.17396	-1.1447	-0.470917	-8.68546	4.45727	3.36062	4.16901	3.91615	2.29556	2.89267	4.69426	4.00653	3.08054	0.924631
B2_Mm1a	0.0105025	4.70796	chr7	68090011	68090208	-1.11369	3.59426	-0.489143	3.86736	1.37583	-1.78633	0.797879	1.54096	-8.68546	-1.17414	-1.08532	0.107037	3.93598	4.40157	4.53188	5.35011	4.53913	3.06486	2.82154	3.79875	3.18859	0.310224
B2_Mm1a	0.0105025	9.43974	chr7	73646118	73646307	-7.82896	1.61078	-8.68546	1.71887	-8.68546	-8.68546	-8.68546	-8.68546	-8.68546	-8.68546	-8.68546	-1.83346	2.80283	2.65371	0.784025	2.8087	2.91057	0.600797	-0.206422	2.85825	0.52563	0.369725
B2_Mm1a	0.0105025	6.8751	chr7	74338922	74339114	-2.10116	4.77394	-0.107464	4.89412	-8.68546	0.250573	0.349352	-8.68546	-0.166504	1.03268	-0.0484235	-0.856063	5.25828	5.04615	5.00935	5.67363	4.88797	4.41109	4.90026	4.85451	4.76606	2.93209
B2_Mm1a	0.0105025	10.0469	chr7	79980430	79980598	-5.39086	4.65603	-8.68546	4.74597	-8.68546	0.442151	0.803964	-8.68546	-8.68546	-0.945663	-8.68546	-8.68546	4.74941	5.72958	3.17539	5.37457	4.74252	5.30893	4.86945	4.13685	4.34996	4.12366
B2_Mm1a	0.0105025	9.28357	chr7	81193517	81193705	-7.81468	1.46889	-8.68546	1.17781	-8.68546	-1.71921	-8.68546	-8.68546	-8.68546	-8.68546	-8.68546	-8.68546	2.90998	2.66132	3.01403	2.60987	0.748263	0.930338	0.801192	1.42529	-0.788685	0.377338
B2_Mm1a	0.0105025	11.1062	chr7	82319006	82319192	-8.68546	2.4207	-8.68546	2.55769	-8.68546	-8.68546	-8.68546	-8.68546	-8.68546	-8.68546	-8.68546	-8.68546	2.34037	3.67667	2.39195	3.0947	2.93354	1.62376	2.72343	1.63328	2.81163	0.977649
B2_Mm1a	0.0105025	11.4895	chr7	96741669	96741862	-8.68546	2.80401	-8.68546	3.3258	-8.68546	-8.68546	-8.68546	-8.68546	-8.68546	-8.68546	-8.68546	-8.68546	3.21335	3.49812	3.81286	4.15716	2.29556	2.47763	3.46396	3.43825	0.758607	0.924631
B2_Mm1a	0.0105025	3.39685	chr7	97750798	97750996	-0.468584	2.92827	-0.213538	3.1982	-0.216404	2.01376	0.305184	-2.46631	-0.210672	-0.181408	-1.09259	-1.90023	3.17663	3.70242	3.21976	4.1926	3.71827	1.99346	2.18624	3.63102	1.83737	1.62488
B2_Mm1a	0.0105025	9.41767	chr7	97773927	97774116	-4.65465	4.76303	-5.40005	4.81815	-8.68546	1.5951	0.0500253	-8.68546	-8.68546	-2.11464	-2.02582	-8.68546	6.20493	5.79667	4.92698	5.11127	4.02605	4.70932	4.67622	5.90494	3.90414	2.36973
B2_Mm1a	0.0105025	6.74819	chr7	99310798	99310982	-3.42998	3.3182	-0.886144	3.05034	-0.696123	0.896611	-8.68546	-8.68546	-0.105429	-1.07616	-0.402385	-8.68546	4.03395	4.10722	2.69697	4.64073	2.86659	3.0987	3.00198	3.45615	2.70161	2.57812
B2_Mm1a	0.0105025	6.99463	chr7	101879720	101879907	-1.79068	5.20396	-0.0808598	5.18662	-0.719331	1.8734	-8.68546	-0.0623473	1.2864	-0.0993722	-8.68546	0.766768	4.84363	6.01475	4.91477	5.78744	4.31051	6.02545	6.13077	5.45848	4.64523	3.90855
B2_Mm1a	0.0105025	4.87796	chr7	102464498	102464692	-2.43027	2.44768	-0.794565	2.36303	-8.68546	-1.7643	0.334479	-0.437017	0.818623	-1.15211	-8.68546	0.129064	2.86489	1.61624	1.96894	3.77123	2.51053	3.56332	2.21554	2.66031	1.97358	1.33225
B2_Mm1a	0.0105025	5.74304	chr7	102488551	102488746	-2.87217	2.87087	-1.42118	2.90302	-8.68546	-0.77168	-8.68546	-2.4444	0.548209	-0.574531	-2.07068	-0.293353	2.85751	4.02389	3.32413	3.17889	2.86572	3.41392	2.91865	2.8874	1.32877	1.90983
B2_Mm1a	0.0105025	9.41904	chr7	104088532	104088723	-2.75274	6.6663	-0.935308	6.84886	-0.164742	-0.741933	-8.68546	-0.829687	-0.743972	-1.12975	-1.04093	-8.68546	7.26577	7.70469	7.41277	7.37856	6.48709	6.34724	6.42952	6.89442	6.8033	3.93958
B2_Mm1a	0.0105025	5.27263	chr7	104223269	104223461	-1.95624	3.31639	0.246645	2.74169	-8.68546	1.25057	0.349352	0.577856	-8.68546	-2.13724	1.53654	0.143937	2.2948	6.80103	4.30574	3.7861	2.62494	1.90012	2.85844	4.49461	2.42903	1.66905
B2_Mm1a	0.0105025	9.39254	chr7	104595346	104595539	-6.73121	2.66133	-8.68546	2.59726	-8.68546	-0.756883	-0.980032	-8.68546	-8.68546	-8.68546	-8.68546	-8.68546	1.28735	2.62365	2.16901	3.82595	3.71059	0.57074	2.57088	4.53446	3.981	1.33967
B2_Mm1a	0.0105025	10.8299	chr7	110737349	110737507	-7.70699	3.12291	-8.68546	3.07522	-8.68546	-8.68546	-8.68546	-8.68546	-8.68546	-0.857666	-8.68546	-8.68546	0.252449	6.39181	2.77796	3.80264	2.69806	5.19762	3.37248	5.64865	0.460674	0.626698
B2_Mm1a	0.0105025	9.13698	chr7	114073214	114073407	-6.99069	2.14628	-8.68546	2.08299	-8.68546	-1.75688	-8.68546	-8.68546	-8.68546	-8.68546	-2.05588	-8.68546	1.96542	3.49812	2.62844	1.45672	2.71059	2.03017	2.08545	2.66773	2.08054	0.339668
B2_Mm1a	0.0105025	7.65236	chr7	116096167	116096349	-3.67491	3.97745	-1.43374	4.14432	-8.68546	-0.67267	-1.89582	-0.0234583	-8.68546	-8.68546	-0.971666	0.220694	4.04963	6.05364	4.20741	4.93325	3.7017	4.08122	4.57565	5.44584	1.71729	1.00884
B2_Mm1a	0.0105025	7.87771	chr7	116300876	116301068	-4.22313	3.65458	-1.90281	4.13566	-1.7572	-1.74943	-8.68546	-1.42214	-0.751467	-8.68546	-2.04842	-8.68546	4.1428	4.56971	3.34639	4.49392	4.27264	2.82612	4.12853	4.26015	2.57342	1.93209
B2_Mm1a	0.0105025	10.6549	chr7	116520288	116520475	-7.6122	3.04275	-8.68546	2.67185	-8.68546	-8.68546	-8.68546	-8.68546	-8.68546	-0.0993722	-8.68546	-8.68546	2.47017	6.74223	0.214329	3.16501	1.56327	2.0755	6.07563	2.87352	1.5409	3.70692
B2_Mm1a	0.0105025	7.77753	chr7	116664580	116664772	-4.55794	3.21959	-4.77076	3.16558	-8.68546	-8.68546	0.349352	-8.68546	-0.751467	-8.68546	-0.463461	-0.856063	3.2208	4.8535	2.49839	3.27153	3.11037	4.10176	2.47142	3.98004	1.88154	2.80656
B2_Mm1a	0.0105025	6.8525	chr7	126643184	126643377	-4.07443	2.77807	-1.92178	2.40867	-1.76465	-0.756883	-1.98003	-8.68546	-0.17396	-8.68546	-8.68546	-1.86352	1.28735	2.62365	3.62844	2.19368	1.88052	1.1557	3.80792	4.98966	1.87408	4.33967
B2_Mm1a	0.0105025	5.21522	chr7	126743891	126744082	0.663027	5.87825	0.40105	5.92315	-1.7497	0.258067	2.8929	3.83328	-1.74397	-2.12975	0.544033	3.39936	7.21399	6.51307	5.91188	7.10588	4.89547	5.93442	6.55983	5.49003	5.8033	3.35462
B2_Mm1a	0.0105025	9.57291	chr7	127417792	127417968	-5.74848	3.82443	-8.68546	3.98105	-8.68546	-0.624576	-8.68546	-8.68546	-8.68546	-1.01239	-0.923572	-8.68546	3.95571	3.75596	4.10867	4.52763	4.26916	4.0606	3.28815	3.80004	4.00639	2.47198
B2_Mm1a	0.0105025	8.27443	chr7	130588339	130588527	-6.0601	2.21433	-8.68546	2.71323	-8.68546	-1.71921	-1.94236	-1.39193	-8.68546	-8.68546	-8.68546	-8.68546	0.588052	3.98325	4.01403	1.49439	3.39212	0.60841	3.04912	3.42529	-0.788685	2.37734
B2_Mm1a	0.0105025	5.52075	chr7	133699757	133699948	0.158082	5.67883	1.03615	5.85283	0.572224	3.7175	1.49435	-8.68546	0.577956	1.57069	1.54403	0.47336	4.62423	8.38456	5.29248	5.45656	6.2491	3.10925	7.13162	6.83362	3.39805	6.30881
B2_Mm1a	0.0105025	5.99835	chr7	137495965	137496160	-3.37882	2.61953	-1.30194	2.58373	-8.68546	1.22832	-0.409866	-1.4444	0.811243	-1.15949	-8.68546	-8.68546	3.59448	3.02389	1.73917	2.66431	2.50315	2.46283	3.70292	3.32036	1.85929	1.32487
B2_Mm1a	0.0105025	7.25003	chr7	140825239	140825426	-2.23661	5.01342	-0.574529	4.88352	-8.68546	0.288441	-0.349745	-0.799313	-8.68546	-2.09937	0.7968	1.64124	4.25867	4.66898	4.82904	6.91143	4.94574	4.93799	4.93813	5.43294	4.5409	4.67039
B2_Mm1a	0.0105025	3.11067	chr7	141346338	141346523	2.44948	5.56015	2.32661	5.60929	2.54403	4.30387	1.54015	1.95308	2.10919	2.96045	1.46431	2.7208	7.0374	7.36623	4.75332	5.39194	5.82663	7.11933	4.21659	6.34838	3.81936	3.72235
B2_Mm1a	0.0105025	5.43969	chr8	4185323	4185515	-3.20329	2.23641	-0.572406	2.20347	-0.172236	0.572501	-0.972576	-8.68546	-8.68546	-8.68546	0.536539	0.465865	2.87977	1.04615	3.56878	1.87921	2.41849	2.97051	1.09291	2.58772	1.98846	1.93209
B2_Mm1a	0.0105025	8.0693	chr8	4598996	4599186	-5.59154	2.47776	-8.68546	2.21657	-8.68546	0.850564	-8.68546	-8.68546	-8.68546	-0.122212	-2.0334	-8.68546	3.07537	1.06118	1.77645	3.75222	4.59106	2.91515	2.24544	2.18771	1.00348	2.16951
B2_Mm1a	0.0105025	8.32135	chr8	4722417	4722592	-5.62042	2.70094	-8.68546	2.82621	-8.68546	0.383598	-8.68546	-8.68546	-8.68546	-1.00421	-0.915398	-8.68546	3.49822	2.17917	2.89445	3.33417	2.75796	2.41166	1.71136	2.96867	3.77356	1.48015
B2_Mm1a	0.0105025	8.44976	chr8	8747434	8747626	-5.68115	2.76861	-8.68546	3.15934	-1.7572	-0.164465	-8.68546	-0.100216	-8.68546	-8.68546	-8.68546	-8.68546	2.43231	3.95304	1.76142	3.27153	1.71805	3.33308	3.47142	3.04715	3.35103	1.34712
B2_Mm1a	0.0105025	2.54108	chr8	11481295	11481486	1.1673	3.70838	1.18307	3.94862	-0.164742	1.84303	1.49435	1.04478	2.16292	0.870254	0.766426	1.32136	4.15029	2.861	4.57627	2.20863	5.46701	3.58569	3.77847	4.11878	1.77356	4.56407
B2_Mm1a	0.0105025	9.43524	chr8	18592980	18593172	-7.69371	1.74152	-8.68546	2.0388	-8.68546	-8.68546	-8.68546	-8.68546	-0.751467	-8.68546	-8.68546	-8.68546	1.2948	0.0461472	2.76142	2.68657	2.03998	2.03763	2.67787	4.34261	0.1811	-0.652876
B2_Mm1a	0.0105025	9.96089	chr8	24283024	24283212	-6.83223	3.12867	-8.68546	3.07281	-8.68546	-0.719212	-8.68546	-8.68546	-8.68546	-8.68546	-8.68546	-1.82585	2.46252	4.07636	3.96156	4.55328	2.65515	3.06784	1.12312	4.01025	2.29878	3.07778
B2_Mm1a	0.0105025	7.71547	chr8	24346976	24347169	-5.18228	2.53319	-5.37067	2.47434	-8.68546	-1.75688	-8.68546	-8.68546	-1.75892	-1.1447	-2.05588	-8.68546	3.48898	4.03869	3.16901	2.77865	2.17002	2.03017	2.93345	2.0397	1.75861	0.924631
B2_Mm1a	0.0105025	9.64611	chr8	33142307	33142494	-5.84625	3.79986	-8.68546	3.62962	-1.71933	-8.68546	-1.93471	-8.68546	-8.68546	-8.68546	0.311373	-8.68546	4.47017	6.03821	4.73789	5.23901	3.21535	3.20103	3.4527	3.75487	3.50437	0.384992
B2_Mm1a	0.0105025	9.33065	chr8	33997219	33997386	-4.28221	5.04844	-4.61737	5.0535	1.0279	-0.549287	0.227563	-0.222004	-8.68546	-8.68546	-8.68546	-8.68546	5.4768	6.89014	4.96156	5.14544	6.13736	6.05446	4.75248	4.64584	4.28813	2.13223
B2_Mm1a	0.0105025	5.6209	chr8	45334768	45334923	0.359457	5.98035	1.28591	6.40471	2.00929	1.36498	1.14183	1.20684	3.31048	0.169814	-8.68546	2.35788	5.87984	6.3074	5.65344	6.50819	6.38266	7.10925	6.42676	7.09445	6.46544	1.97611
B2_Mm1a	0.0105025	9.10195	chr8	57463516	57463674	-7.69588	1.40606	-8.68546	1.20562	-8.68546	-8.68546	-8.68546	-8.68546	-8.68546	-8.68546	-0.768849	-8.68546	1.25245	3.32572	0.456035	1.15879	2.80498	2.66512	0.050551	1.67465	0.0456369	0.626698
B2_Mm1a	0.0105025	9.28061	chr8	70179871	70180065	-6.18921	3.0914	-8.68546	3.16157	-8.68546	-8.68546	-8.68546	-8.68546	-8.68546	-2.15211	-2.0633	-1.87094	2.65844	3.73171	3.55391	3.72232	3.22674	2.73325	3.88539	3.09641	2.16623	2.13961
B2_Mm1a	0.0105025	7.21166	chr8	71332712	71332903	-4.83614	2.37552	-5.26701	2.36642	-8.68546	-8.68546	0.356847	-1.41465	-8.68546	-8.68546	-1.04093	-1.84857	1.98037	3.05364	1.99131	1.69406	2.63243	3.39305	2.1004	2.84314	2.71216	1.35462
B2_Mm1a	0.0105025	10.3473	chr8	71816433	71816627	-7.90441	2.44288	-8.68546	2.55459	-8.68546	-8.68546	-8.68546	-2.43702	-8.68546	-8.68546	-8.68546	-8.68546	1.27993	2.3532	2.48352	0.864339	4.25776	2.73325	2.7561	3.74277	2.62566	1.33225
B2_Mm1a	0.0105025	9.58503	chr8	72526157	72526343	-5.6438	3.94124	-8.68546	4.08947	-8.68546	-8.68546	-8.68546	-0.791619	-1.7059	-8.68546	-8.68546	0.774462	2.71888	5.22099	4.12891	3.92477	1.34857	4.05002	5.88263	4.56402	3.18086	4.39269
B2_Mm1a	0.0105025	8.30716	chr8	72952030	72952220	-3.78476	4.5224	-1.98162	4.58157	-8.68546	-0.149436	-0.957548	-8.68546	0.848524	-2.12221	-8.68546	-1.84103	4.34545	6.251	5.40094	5.10369	4.61572	4.54742	3.7402	3.24661	4.91037	3.06259
B2_Mm1a	0.0105025	8.71411	chr8	84059873	84060029	-5.86134	2.85277	-8.68546	3.18064	-8.68546	-1.45159	-8.68546	-8.68546	-0.45363	-8.68546	-8.68546	-1.55823	1.27071	4.25087	3.4743	3.34697	3.01588	1.87603	2.76925	3.52941	1.64886	3.3454
B2_Mm1a	0.0105025	7.60902	chr8	84111467	84111850	-5.67826	1.93076	-6.05006	1.86031	-8.68546	-8.68546	-2.96508	-3.41465	-8.68546	-8.68546	-1.45597	-2.84857	2.06783	2.51307	1.18396	3.31297	1.81301	1.90762	2.1004	1.29565	1.43652	1.67655
B2_Mm1a	0.0105025	5.51481	chr8	84342351	84342544	-2.41458	3.10023	-0.761789	3.1905	-0.764655	-8.68546	0.604931	-0.107671	-0.758923	-8.68546	-1.05588	0.136481	2.66586	2.36062	2.86944	4.22931	3.29556	3.74066	3.08545	4.07212	3.34357	1.33967
B2_Mm1a	0.0105025	9.48539	chr8	84888958	84889151	-7.85676	1.62862	-8.68546	1.64263	-8.68546	-8.68546	-8.68546	-8.68546	-8.68546	-8.68546	-2.05588	-8.68546	2.66586	1.62365	1.16901	2.33119	0.710593	2.47763	1.76352	0.902193	0.980999	1.6616
B2_Mm1a	0.0105025	6.51955	chr8	85078093	85078283	-2.73997	3.77958	-0.981623	3.88643	-0.742171	-1.7344	0.0424521	-8.68546	-0.151476	-1.12221	-8.68546	-0.841035	3.68834	4.3091	3.09838	3.89424	4.055	3.87863	4.71674	4.50964	3.28359	2.36215
B2_Mm1a	0.0105025	8.02535	chr8	88234982	88235172	-4.39103	3.63432	-4.52902	3.80615	-0.157208	0.265601	-0.372585	-8.68546	-8.68546	-0.122212	-8.68546	-8.68546	3.51146	3.76162	4.40094	4.17964	3.48796	4.42611	4.21227	3.85068	3.15032	1.36215
B2_Mm1a	0.0105025	10.8096	chr8	88307271	88307462	-7.69252	3.11706	-8.68546	2.75985	-8.68546	-0.741933	-8.68546	-8.68546	-8.68546	-8.68546	-8.68546	-8.68546	2.88726	1.6386	0.183956	4.34614	2.63243	5.94324	5.77847	0.595215	6.81065	0.354618
B2_Mm1a	0.0105025	9.43013	chr8	91013151	91013347	-6.84142	2.58871	-8.68546	2.71194	-8.68546	-8.68546	-8.68546	-1.45174	-8.68546	-1.16684	-8.68546	-8.68546	3.58714	4.97075	0.146866	3.7076	3.27342	1.13356	2.32634	2.88005	2.54382	1.31753
B2_Mm1a	0.0105025	6.79609	chr8	94197536	94197728	-2.8584	3.93768	-1.0105	4.17443	-8.68546	-0.749427	-0.972576	-0.837181	-0.751467	-1.13724	-1.04842	-8.68546	5.18233	4.21607	4.93135	4.40277	3.41849	4.13278	3.52586	2.39508	4.82496	2.34712
B2_Mm1a	0.0105025	6.92039	chr8	95400709	95400899	-2.74719	4.1732	-1.38778	4.41176	-0.742171	-8.68546	0.849807	-0.407115	-0.151476	-2.12221	-2.0334	-8.68546	4.51146	5.01537	4.43942	4.5381	5.39129	4.26565	3.95593	4.38411	3.28359	1.94711
B2_Mm1a	0.0105025	6.11332	chr8	105905069	105905256	-5.23494	0.878375	-5.39242	0.907337	-1.71933	-8.68546	-1.93471	-1.38428	-8.68546	-2.09937	-8.68546	-8.68546	0.595705	2.89137	-0.785671	1.50204	-0.244083	1.78599	-0.191155	2.62559	1.21897	-0.615008
B2_Mm1a	0.0105025	8.30098	chr8	105976678	105976866	-3.43685	4.86412	-1.33467	4.73707	-0.726984	-8.68546	-1.94236	1.19303	0.278748	-8.68546	-8.68546	-0.240886	4.6178	6.80428	4.29414	4.33569	5.54268	4.85634	5.12312	5.02733	4.3406	3.69927
B2_Mm1a	0.0105025	8.684	chr8	106437028	106437211	-5.81186	2.87213	-8.68546	2.45437	-8.68546	-0.0955695	-0.903681	-8.68546	-8.68546	-2.06835	-8.68546	-8.68546	2.5012	5.43697	3.76892	2.40754	2.10887	2.10652	2.1618	3.65662	2.83496	1.73795
B2_Mm1a	0.0105025	7.66917	chr8	107514093	107514267	-3.56023	4.10894	-1.44843	4.28667	-0.615953	0.713747	0.16867	-2.2809	-8.68546	-0.411032	-8.68546	-8.68546	4.36205	5.4728	4.63964	4.69288	4.10722	4.21129	3.91222	4.75133	3.1297	1.8103
B2_Mm1a	0.0105025	8.10029	chr8	107609774	107609959	-3.71746	4.38283	-1.68199	4.44819	-0.703901	1.30387	-0.919278	-1.36885	-8.68546	-8.68546	-1.99513	-8.68546	4.72661	5.77187	4.39968	3.79049	3.16366	5.69758	4.4967	4.19561	2.40432	5.18178
B2_Mm1a	0.0105025	9.31889	chr8	109822798	109822989	-7.01485	2.30404	-8.68546	2.48878	-8.68546	-8.68546	-1.96508	-8.68546	-8.68546	-8.68546	-2.04093	-8.68546	1.56533	3.37557	2.50588	2.47167	2.31051	3.04512	4.27032	4.95277	-0.811405	-0.645382
B2_Mm1a	0.0105025	8.99139	chr8	111476651	111476843	-7.69346	1.29794	-8.68546	1.23563	-8.68546	-0.749427	-8.68546	-8.68546	-8.68546	-8.68546	-8.68546	-8.68546	1.2948	2.8535	1.17646	3.12714	-1.28195	2.27864	0.770977	1.90965	0.503028	0.347124
B2_Mm1a	0.0105025	8.59322	chr8	111707280	111707394	-3.24296	5.35026	-0.839838	5.46196	-8.68546	-0.00246006	0.774391	-0.675177	-1.0045	-8.68546	1.02047	-8.68546	5.21169	7.61329	7.01089	6.7347	3.16546	5.57309	5.35083	7.23555	3.92807	1.67905
B2_Mm1a	0.0105025	12.4127	chr8	111884074	111884262	-7.68968	4.723	-8.68546	4.61602	-8.68546	-0.719212	-8.68546	-8.68546	-8.68546	-8.68546	-8.68546	-8.68546	6.09055	5.63095	3.79164	5.01795	3.95772	4.71693	5.67156	4.37282	4.5151	3.4648
B2_Mm1a	0.0105025	8.83147	chr8	117428076	117428268	-4.19823	4.63324	-2.27969	4.58922	-1.7572	-0.164465	-8.68546	-2.42214	-8.68546	-2.13724	-1.04842	-8.68546	4.06034	6.6755	5.70002	3.92361	4.3619	3.10176	6.39303	4.81654	2.42903	4.87069
B2_Mm1a	0.0105025	10.5342	chr8	119392085	119392276	-8.68546	1.84873	-8.68546	1.78279	-8.68546	-8.68546	-8.68546	-8.68546	-8.68546	-8.68546	-8.68546	-8.68546	1.56533	3.37557	1.99131	3.13463	0.310505	0.58569	2.36343	1.59522	1.88903	1.67655
B2_Mm1a	0.0105025	10.964	chr8	121105116	121105310	-6.61903	4.34501	-8.68546	4.65779	-8.68546	-8.68546	0.0125506	-0.852054	-8.68546	-8.68546	-8.68546	-8.68546	4.63043	5.49071	4.68515	5.88671	5.17891	3.95564	5.09595	3.27329	4.33615	0.917213
B2_Mm1a	0.0105025	10.0459	chr8	123241000	123241203	-5.85142	4.19449	-8.68546	4.34732	-8.68546	-0.829395	-2.05254	-0.502112	-8.68546	-8.68546	-8.68546	-8.68546	4.10236	4.82416	3.55592	6.38421	4.59228	4.95766	5.47237	3.82968	3.95911	0.267156
B2_Mm1a	0.0105025	11.7774	chr8	123974315	123974501	-6.59393	5.1835	-8.68546	5.20535	0.288364	-8.68546	-0.927014	-8.68546	-8.68546	-8.68546	-8.68546	-8.68546	6.33132	6.41364	5.83673	6.78896	3.57097	4.60104	3.4015	5.59907	4.81163	4.48015
B2_Mm1a	0.0105025	10.2475	chr8	124546136	124546324	-7.69065	2.55683	-8.68546	2.51512	-0.726984	-8.68546	-8.68546	-8.68546	-8.68546	-8.68546	-8.68546	-8.68546	1.00309	6.36176	2.5286	2.71678	3.27182	3.00073	2.50163	1.78786	1.01867	1.37734
B2_Mm1a	0.0105025	8.18014	chr8	124595591	124595783	-3.4036	4.77654	-1.1391	4.63253	-0.757199	0.250573	1.61239	-1.42214	-8.68546	-8.68546	-8.68546	-0.856063	5.79305	3.63111	4.38591	6.26292	7.57292	4.68672	4.57833	3.717	1.64053	5.49687
[truncated: 16,031 more rows]
